# Supplementary material for: Ethoscopy and ethoscope-lab: a framework for behavioural analysis to lower entrance barrier and aid reproducibility
Source: Bioinform Adv. 2023 Sep 20;3(1):vbad132. doi: 10.1093/bioadv/vbad132 (PMC10561991; doi:10.1093/bioadv/vbad132)
Supplement: vbad132_Supplementary_Data [file vbad132_supplementary_data.zip]

Archive with 11 entries (10 files):
- tutorial_notebook/
- tutorial_notebook/2_HMM_tutorial.ipynb
- tutorial_notebook/3_Circadian_tutorial.ipynb
- tutorial_notebook/4_Navigating_db_tutorial.ipynb
- tutorial_notebook/5_Ethoscopy_to_hctsa_tutorial.ipynb
- tutorial_notebook/FitBit_data.csv
- tutorial_notebook/ethoscope_db.csv
- tutorial_notebook/jones_et_al_metadata.csv
- tutorial_notebook/6_Ethoscopy_catch22_tutorial.ipynb
- tutorial_notebook/7_Working_with_custom_data.ipynb
- tutorial_notebook/1_Overview_tutorial.ipynb
