# Supplementary material for: Ethoscopy and ethoscope-lab: a framework for behavioural analysis to lower entrance barrier and aid reproducibility
Source: Bioinform Adv. 2023 Sep 20;3(1):vbad132. doi: 10.1093/bioadv/vbad132 (PMC10561991; doi:10.1093/bioadv/vbad132)
Supplement: vbad132_Supplementary_Data [file vbad132_supplementary_data.zip › tutorial_notebook/ethoscope_db.csv]

	ethoscope_id	ethoscope_name	experiment_date	experiment_time	db_filename	filesize
0	0001eeee10184bb39b0754e75cef7900	ETHOSCOPE_033	2015-11-23	18-15-23	0001eeee10184bb39b0754e75cef7900/ETHOSCOPE_033/2015-11-23_18-15-23/2015-11-23_18-15-23_0001eeee10184bb39b0754e75cef7900.db	1172480
1	0001eeee10184bb39b0754e75cef7900	ETHOSCOPE_033	2016-02-26	09-39-55	0001eeee10184bb39b0754e75cef7900/ETHOSCOPE_033/2016-02-26_09-39-55/2016-02-26_09-39-55_0001eeee10184bb39b0754e75cef7900.db	359845888
2	0001eeee10184bb39b0754e75cef7900	ETHOSCOPE_033	2016-03-07	12-23-39	0001eeee10184bb39b0754e75cef7900/ETHOSCOPE_033/2016-03-07_12-23-39/2016-03-07_12-23-39_0001eeee10184bb39b0754e75cef7900.db	446354432
3	0001eeee10184bb39b0754e75cef7900	ETHOSCOPE_033	2016-03-14	19-19-57	0001eeee10184bb39b0754e75cef7900/ETHOSCOPE_033/2016-03-14_19-19-57/2016-03-14_19-19-57_0001eeee10184bb39b0754e75cef7900.db	71937024
4	0001eeee10184bb39b0754e75cef7900	ETHOSCOPE_033	2016-03-21	20-55-10	0001eeee10184bb39b0754e75cef7900/ETHOSCOPE_033/2016-03-21_20-55-10/2016-03-21_20-55-10_0001eeee10184bb39b0754e75cef7900.db	111142912
5	0001eeee10184bb39b0754e75cef7900	ETHOSCOPE_BENCH	2015-09-17	11-46-07	0001eeee10184bb39b0754e75cef7900/ETHOSCOPE_BENCH/2015-09-17_11-46-07/2015-09-17_11-46-07_0001eeee10184bb39b0754e75cef7900.db	32768
6	0001eeee10184bb39b0754e75cef7900	ETHOSCOPE_BENCH	2015-09-18	10-57-36	0001eeee10184bb39b0754e75cef7900/ETHOSCOPE_BENCH/2015-09-18_10-57-36/2015-09-18_10-57-36_0001eeee10184bb39b0754e75cef7900.db	55296
7	0001eeee10184bb39b0754e75cef7900	ETHOSCOPE_BENCH	2015-09-18	11-10-25	0001eeee10184bb39b0754e75cef7900/ETHOSCOPE_BENCH/2015-09-18_11-10-25/2015-09-18_11-10-25_0001eeee10184bb39b0754e75cef7900.db	83968
8	0001eeee10184bb39b0754e75cef7900	ETHOSCOPE_BENCH	2015-09-18	11-57-36	0001eeee10184bb39b0754e75cef7900/ETHOSCOPE_BENCH/2015-09-18_11-57-36/2015-09-18_11-57-36_0001eeee10184bb39b0754e75cef7900.db	49152
9	0001eeee10184bb39b0754e75cef7900	ETHOSCOPE_BENCH	2015-09-18	14-51-03	0001eeee10184bb39b0754e75cef7900/ETHOSCOPE_BENCH/2015-09-18_14-51-03/2015-09-18_14-51-03_0001eeee10184bb39b0754e75cef7900.db	8364032
10	0001eeee10184bb39b0754e75cef7900	ETHOSCOPE_BENCH	2015-09-23	18-06-03	0001eeee10184bb39b0754e75cef7900/ETHOSCOPE_BENCH/2015-09-23_18-06-03/2015-09-23_18-06-03_0001eeee10184bb39b0754e75cef7900.db	4880384
11	0001eeee10184bb39b0754e75cef7900	ETHOSCOPE_BENCH	2015-09-24	09-12-03	0001eeee10184bb39b0754e75cef7900/ETHOSCOPE_BENCH/2015-09-24_09-12-03/2015-09-24_09-12-03_0001eeee10184bb39b0754e75cef7900.db	2956288
12	0001eeee10184bb39b0754e75cef7900	ETHOSCOPE_BENCH	2015-09-24	13-41-24	0001eeee10184bb39b0754e75cef7900/ETHOSCOPE_BENCH/2015-09-24_13-41-24/2015-09-24_13-41-24_0001eeee10184bb39b0754e75cef7900.db	36813824
13	0001eeee10184bb39b0754e75cef7900	ETHOSCOPE_BENCH	2015-10-29	17-42-33	0001eeee10184bb39b0754e75cef7900/ETHOSCOPE_BENCH/2015-10-29_17-42-33/2015-10-29_17-42-33_0001eeee10184bb39b0754e75cef7900.db	0
14	0001eeee10184bb39b0754e75cef7900	ETHOSCOPE_BENCH	2015-10-29	17-47-08	0001eeee10184bb39b0754e75cef7900/ETHOSCOPE_BENCH/2015-10-29_17-47-08/2015-10-29_17-47-08_0001eeee10184bb39b0754e75cef7900.db	1732608
15	0001eeee10184bb39b0754e75cef7900	ETHOSCOPE_BENCH	2015-10-30	09-47-29	0001eeee10184bb39b0754e75cef7900/ETHOSCOPE_BENCH/2015-10-30_09-47-29/2015-10-30_09-47-29_0001eeee10184bb39b0754e75cef7900.db	259072
16	0001eeee10184bb39b0754e75cef7900	ETHOSCOPE_BENCH	2015-10-30	09-58-29	0001eeee10184bb39b0754e75cef7900/ETHOSCOPE_BENCH/2015-10-30_09-58-29/2015-10-30_09-58-29_0001eeee10184bb39b0754e75cef7900.db	105472
17	0001eeee10184bb39b0754e75cef7900	ETHOSCOPE_BENCH	2015-11-03	21-02-58	0001eeee10184bb39b0754e75cef7900/ETHOSCOPE_BENCH/2015-11-03_21-02-58/2015-11-03_21-02-58_0001eeee10184bb39b0754e75cef7900.db	0
18	0001eeee10184bb39b0754e75cef7900	ETHOSCOPE_BENCH	2015-12-12	11-07-58	0001eeee10184bb39b0754e75cef7900/ETHOSCOPE_BENCH/2015-12-12_11-07-58/2015-12-12_11-07-58_0001eeee10184bb39b0754e75cef7900.db	75308032
19	0001eeee10184bb39b0754e75cef7900	ETHOSCOPE_BENCH	2016-01-15	14-34-45	0001eeee10184bb39b0754e75cef7900/ETHOSCOPE_BENCH/2016-01-15_14-34-45/2016-01-15_14-34-45_0001eeee10184bb39b0754e75cef7900.db	117760
20	0001eeee10184bb39b0754e75cef7900	ETHOSCOPE_BENCH	2016-02-01	18-47-45	0001eeee10184bb39b0754e75cef7900/ETHOSCOPE_BENCH/2016-02-01_18-47-45/2016-02-01_18-47-45_0001eeee10184bb39b0754e75cef7900.db	41085952
21	0001eeee10184bb39b0754e75cef7900	ETHOSCOPE_BENCH	2016-03-29	16-14-49	0001eeee10184bb39b0754e75cef7900/ETHOSCOPE_BENCH/2016-03-29_16-14-49/2016-03-29_16-14-49_0001eeee10184bb39b0754e75cef7900.db	0
22	0001eeee10184bb39b0754e75cef7900	ETHOSCOPE_BENCH	2016-04-07	18-02-55	0001eeee10184bb39b0754e75cef7900/ETHOSCOPE_BENCH/2016-04-07_18-02-55/2016-04-07_18-02-55_0001eeee10184bb39b0754e75cef7900.db	114688
23	0001eeee10184bb39b0754e75cef7900	ETHOSCOPE_BENCH	2016-04-07	18-18-39	0001eeee10184bb39b0754e75cef7900/ETHOSCOPE_BENCH/2016-04-07_18-18-39/2016-04-07_18-18-39_0001eeee10184bb39b0754e75cef7900.db	1974272
24	0005f96624a048089bdfb5f3941b6766	ETHOSCOPE_000	2019-07-03	12-17-56	0005f96624a048089bdfb5f3941b6766/ETHOSCOPE_000/2019-07-03_12-17-56/2019-07-03_12-17-56_0005f96624a048089bdfb5f3941b6766.db	3571712
25	0005f96624a048089bdfb5f3941b6766	ETHOSCOPE_000	2019-07-03	13-17-56	0005f96624a048089bdfb5f3941b6766/ETHOSCOPE_000/2019-07-03_13-17-56/2019-07-03_13-17-56_0005f96624a048089bdfb5f3941b6766.db	3571712
26	0005f96624a048089bdfb5f3941b6766	ETHOSCOPE_000	2019-07-03	20-57-25	0005f96624a048089bdfb5f3941b6766/ETHOSCOPE_000/2019-07-03_20-57-25/2019-07-03_20-57-25_0005f96624a048089bdfb5f3941b6766.db	10326016
27	0005f96624a048089bdfb5f3941b6766	ETHOSCOPE_000	2019-07-03	21-57-25	0005f96624a048089bdfb5f3941b6766/ETHOSCOPE_000/2019-07-03_21-57-25/2019-07-03_21-57-25_0005f96624a048089bdfb5f3941b6766.db	10326016
28	0005f96624a048089bdfb5f3941b6766	ETHOSCOPE_000	2019-07-04	17-30-37	0005f96624a048089bdfb5f3941b6766/ETHOSCOPE_000/2019-07-04_17-30-37/2019-07-04_17-30-37_0005f96624a048089bdfb5f3941b6766.db	0
29	0005f96624a048089bdfb5f3941b6766	ETHOSCOPE_000	2019-07-04	18-30-37	0005f96624a048089bdfb5f3941b6766/ETHOSCOPE_000/2019-07-04_18-30-37/2019-07-04_18-30-37_0005f96624a048089bdfb5f3941b6766.db	0
30	001aeeee10184bb39b0754e75cef7900	ETHOSCOPE_001	2015-09-24	13-41-24	001aeeee10184bb39b0754e75cef7900/ETHOSCOPE_001/2015-09-24_13-41-24/2015-09-24_13-41-24_001aeeee10184bb39b0754e75cef7900.db	20371456
31	001aeeee10184bb39b0754e75cef7900	ETHOSCOPE_001	2015-10-30	16-15-58	001aeeee10184bb39b0754e75cef7900/ETHOSCOPE_001/2015-10-30_16-15-58/2015-10-30_16-15-58_001aeeee10184bb39b0754e75cef7900.db	463872
32	001aeeee10184bb39b0754e75cef7900	ETHOSCOPE_001	2015-10-30	16-45-36	001aeeee10184bb39b0754e75cef7900/ETHOSCOPE_001/2015-10-30_16-45-36/2015-10-30_16-45-36_001aeeee10184bb39b0754e75cef7900.db	2064384
33	001aeeee10184bb39b0754e75cef7900	ETHOSCOPE_001	2015-10-30	17-28-56	001aeeee10184bb39b0754e75cef7900/ETHOSCOPE_001/2015-10-30_17-28-56/2015-10-30_17-28-56_001aeeee10184bb39b0754e75cef7900.db	264856576
34	001aeeee10184bb39b0754e75cef7900	ETHOSCOPE_001	2015-11-02	22-12-00	001aeeee10184bb39b0754e75cef7900/ETHOSCOPE_001/2015-11-02_22-12-00/2015-11-02_22-12-00_001aeeee10184bb39b0754e75cef7900.db	107520
35	001aeeee10184bb39b0754e75cef7900	ETHOSCOPE_001	2015-11-02	22-15-19	001aeeee10184bb39b0754e75cef7900/ETHOSCOPE_001/2015-11-02_22-15-19/2015-11-02_22-15-19_001aeeee10184bb39b0754e75cef7900.db	200909824
36	001aeeee10184bb39b0754e75cef7900	ETHOSCOPE_001	2015-11-06	21-34-21	001aeeee10184bb39b0754e75cef7900/ETHOSCOPE_001/2015-11-06_21-34-21/2015-11-06_21-34-21_001aeeee10184bb39b0754e75cef7900.db	171008
37	001aeeee10184bb39b0754e75cef7900	ETHOSCOPE_001	2015-11-06	21-39-31	001aeeee10184bb39b0754e75cef7900/ETHOSCOPE_001/2015-11-06_21-39-31/2015-11-06_21-39-31_001aeeee10184bb39b0754e75cef7900.db	463714304
38	001aeeee10184bb39b0754e75cef7900	ETHOSCOPE_001	2015-11-12	11-30-12	001aeeee10184bb39b0754e75cef7900/ETHOSCOPE_001/2015-11-12_11-30-12/2015-11-12_11-30-12_001aeeee10184bb39b0754e75cef7900.db	73728
39	001aeeee10184bb39b0754e75cef7900	ETHOSCOPE_001	2015-11-13	15-37-38	001aeeee10184bb39b0754e75cef7900/ETHOSCOPE_001/2015-11-13_15-37-38/2015-11-13_15-37-38_001aeeee10184bb39b0754e75cef7900.db	240107520
40	001aeeee10184bb39b0754e75cef7900	ETHOSCOPE_001	2015-11-23	17-30-53	001aeeee10184bb39b0754e75cef7900/ETHOSCOPE_001/2015-11-23_17-30-53/2015-11-23_17-30-53_001aeeee10184bb39b0754e75cef7900.db	32768
41	001aeeee10184bb39b0754e75cef7900	ETHOSCOPE_001	2015-11-23	17-41-38	001aeeee10184bb39b0754e75cef7900/ETHOSCOPE_001/2015-11-23_17-41-38/2015-11-23_17-41-38_001aeeee10184bb39b0754e75cef7900.db	274331648
42	001aeeee10184bb39b0754e75cef7900	ETHOSCOPE_001	2015-11-23	18-15-23	001aeeee10184bb39b0754e75cef7900/ETHOSCOPE_001/2015-11-23_18-15-23/2015-11-23_18-15-23_001aeeee10184bb39b0754e75cef7900.db	1172480
43	001aeeee10184bb39b0754e75cef7900	ETHOSCOPE_001	2015-11-27	16-55-32	001aeeee10184bb39b0754e75cef7900/ETHOSCOPE_001/2015-11-27_16-55-32/2015-11-27_16-55-32_001aeeee10184bb39b0754e75cef7900.db	22062080
44	001aeeee10184bb39b0754e75cef7900	ETHOSCOPE_001	2015-11-28	12-30-47	001aeeee10184bb39b0754e75cef7900/ETHOSCOPE_001/2015-11-28_12-30-47/2015-11-28_12-30-47_001aeeee10184bb39b0754e75cef7900.db	365569024
45	001aeeee10184bb39b0754e75cef7900	ETHOSCOPE_001	2015-12-03	18-07-52	001aeeee10184bb39b0754e75cef7900/ETHOSCOPE_001/2015-12-03_18-07-52/2015-12-03_18-07-52_001aeeee10184bb39b0754e75cef7900.db	519387136
46	001aeeee10184bb39b0754e75cef7900	ETHOSCOPE_001	2015-12-10	16-57-26	001aeeee10184bb39b0754e75cef7900/ETHOSCOPE_001/2015-12-10_16-57-26/2015-12-10_16-57-26_001aeeee10184bb39b0754e75cef7900.db	413203456
47	001aeeee10184bb39b0754e75cef7900	ETHOSCOPE_001	2015-12-16	15-03-05	001aeeee10184bb39b0754e75cef7900/ETHOSCOPE_001/2015-12-16_15-03-05/2015-12-16_15-03-05_001aeeee10184bb39b0754e75cef7900.db	522788864
48	001aeeee10184bb39b0754e75cef7900	ETHOSCOPE_001	2015-12-23	09-17-57	001aeeee10184bb39b0754e75cef7900/ETHOSCOPE_001/2015-12-23_09-17-57/2015-12-23_09-17-57_001aeeee10184bb39b0754e75cef7900.db	1226059776
49	001aeeee10184bb39b0754e75cef7900	ETHOSCOPE_001	2016-01-14	20-30-25	001aeeee10184bb39b0754e75cef7900/ETHOSCOPE_001/2016-01-14_20-30-25/2016-01-14_20-30-25_001aeeee10184bb39b0754e75cef7900.db	35840
50	001aeeee10184bb39b0754e75cef7900	ETHOSCOPE_001	2016-01-14	20-33-30	001aeeee10184bb39b0754e75cef7900/ETHOSCOPE_001/2016-01-14_20-33-30/2016-01-14_20-33-30_001aeeee10184bb39b0754e75cef7900.db	869379072
51	001aeeee10184bb39b0754e75cef7900	ETHOSCOPE_001	2016-02-15	15-20-46	001aeeee10184bb39b0754e75cef7900/ETHOSCOPE_001/2016-02-15_15-20-46/2016-02-15_15-20-46_001aeeee10184bb39b0754e75cef7900.db	540641280
52	001aeeee10184bb39b0754e75cef7900	ETHOSCOPE_001	2016-02-22	20-24-34	001aeeee10184bb39b0754e75cef7900/ETHOSCOPE_001/2016-02-22_20-24-34/2016-02-22_20-24-34_001aeeee10184bb39b0754e75cef7900.db	0
53	001aeeee10184bb39b0754e75cef7900	ETHOSCOPE_001	2016-02-22	20-26-45	001aeeee10184bb39b0754e75cef7900/ETHOSCOPE_001/2016-02-22_20-26-45/2016-02-22_20-26-45_001aeeee10184bb39b0754e75cef7900.db	525897728
54	001aeeee10184bb39b0754e75cef7900	ETHOSCOPE_001	2016-02-29	17-45-48	001aeeee10184bb39b0754e75cef7900/ETHOSCOPE_001/2016-02-29_17-45-48/2016-02-29_17-45-48_001aeeee10184bb39b0754e75cef7900.db	100352
55	001aeeee10184bb39b0754e75cef7900	ETHOSCOPE_001	2016-02-29	17-50-20	001aeeee10184bb39b0754e75cef7900/ETHOSCOPE_001/2016-02-29_17-50-20/2016-02-29_17-50-20_001aeeee10184bb39b0754e75cef7900.db	704534528
56	001aeeee10184bb39b0754e75cef7900	ETHOSCOPE_001	2016-03-07	21-00-31	001aeeee10184bb39b0754e75cef7900/ETHOSCOPE_001/2016-03-07_21-00-31/2016-03-07_21-00-31_001aeeee10184bb39b0754e75cef7900.db	452254720
57	001aeeee10184bb39b0754e75cef7900	ETHOSCOPE_001	2016-03-14	17-50-39	001aeeee10184bb39b0754e75cef7900/ETHOSCOPE_001/2016-03-14_17-50-39/2016-03-14_17-50-39_001aeeee10184bb39b0754e75cef7900.db	644918272
58	001aeeee10184bb39b0754e75cef7900	ETHOSCOPE_001	2016-03-21	20-33-08	001aeeee10184bb39b0754e75cef7900/ETHOSCOPE_001/2016-03-21_20-33-08/2016-03-21_20-33-08_001aeeee10184bb39b0754e75cef7900.db	56796160
59	001aeeee10184bb39b0754e75cef7900	ETHOSCOPE_001	2016-03-28	16-19-50	001aeeee10184bb39b0754e75cef7900/ETHOSCOPE_001/2016-03-28_16-19-50/2016-03-28_16-19-50_001aeeee10184bb39b0754e75cef7900.db	651318272
60	001aeeee10184bb39b0754e75cef7900	ETHOSCOPE_001	2016-04-04	17-43-26	001aeeee10184bb39b0754e75cef7900/ETHOSCOPE_001/2016-04-04_17-43-26/2016-04-04_17-43-26_001aeeee10184bb39b0754e75cef7900.db	517583872
61	001aeeee10184bb39b0754e75cef7900	ETHOSCOPE_001	2016-04-11	14-55-03	001aeeee10184bb39b0754e75cef7900/ETHOSCOPE_001/2016-04-11_14-55-03/2016-04-11_14-55-03_001aeeee10184bb39b0754e75cef7900.db	514407424
62	001aeeee10184bb39b0754e75cef7900	ETHOSCOPE_001	2016-04-18	14-09-14	001aeeee10184bb39b0754e75cef7900/ETHOSCOPE_001/2016-04-18_14-09-14/2016-04-18_14-09-14_001aeeee10184bb39b0754e75cef7900.db	421166080
63	001aeeee10184bb39b0754e75cef7900	ETHOSCOPE_001	2016-04-25	14-02-20	001aeeee10184bb39b0754e75cef7900/ETHOSCOPE_001/2016-04-25_14-02-20/2016-04-25_14-02-20_001aeeee10184bb39b0754e75cef7900.db	2021376
64	001aeeee10184bb39b0754e75cef7900	ETHOSCOPE_001	2016-04-25	15-01-19	001aeeee10184bb39b0754e75cef7900/ETHOSCOPE_001/2016-04-25_15-01-19/2016-04-25_15-01-19_001aeeee10184bb39b0754e75cef7900.db	548726784
65	001aeeee10184bb39b0754e75cef7900	ETHOSCOPE_001	2016-05-02	15-15-18	001aeeee10184bb39b0754e75cef7900/ETHOSCOPE_001/2016-05-02_15-15-18/2016-05-02_15-15-18_001aeeee10184bb39b0754e75cef7900.db	774144
66	001aeeee10184bb39b0754e75cef7900	ETHOSCOPE_001	2016-05-09	18-58-28	001aeeee10184bb39b0754e75cef7900/ETHOSCOPE_001/2016-05-09_18-58-28/2016-05-09_18-58-28_001aeeee10184bb39b0754e75cef7900.db	497864704
67	001aeeee10184bb39b0754e75cef7900	ETHOSCOPE_001	2016-05-16	17-25-57	001aeeee10184bb39b0754e75cef7900/ETHOSCOPE_001/2016-05-16_17-25-57/2016-05-16_17-25-57_001aeeee10184bb39b0754e75cef7900.db	179638272
68	001aeeee10184bb39b0754e75cef7900	ETHOSCOPE_001	2016-05-18	18-38-49	001aeeee10184bb39b0754e75cef7900/ETHOSCOPE_001/2016-05-18_18-38-49/2016-05-18_18-38-49_001aeeee10184bb39b0754e75cef7900.db	354267136
69	001aeeee10184bb39b0754e75cef7900	ETHOSCOPE_001	2016-05-23	19-03-28	001aeeee10184bb39b0754e75cef7900/ETHOSCOPE_001/2016-05-23_19-03-28/2016-05-23_19-03-28_001aeeee10184bb39b0754e75cef7900.db	588148736
70	001aeeee10184bb39b0754e75cef7900	ETHOSCOPE_001	2016-05-31	15-52-24	001aeeee10184bb39b0754e75cef7900/ETHOSCOPE_001/2016-05-31_15-52-24/2016-05-31_15-52-24_001aeeee10184bb39b0754e75cef7900.db	510427136
71	001aeeee10184bb39b0754e75cef7900	ETHOSCOPE_001	2016-06-07	17-21-14	001aeeee10184bb39b0754e75cef7900/ETHOSCOPE_001/2016-06-07_17-21-14/2016-06-07_17-21-14_001aeeee10184bb39b0754e75cef7900.db	534704128
72	001aeeee10184bb39b0754e75cef7900	ETHOSCOPE_001	2016-06-07	18-21-14	001aeeee10184bb39b0754e75cef7900/ETHOSCOPE_001/2016-06-07_18-21-14/2016-06-07_18-21-14_001aeeee10184bb39b0754e75cef7900.db	518938624
73	001aeeee10184bb39b0754e75cef7900	ETHOSCOPE_001	2016-06-21	20-43-05	001aeeee10184bb39b0754e75cef7900/ETHOSCOPE_001/2016-06-21_20-43-05/2016-06-21_20-43-05_001aeeee10184bb39b0754e75cef7900.db	22264832
74	001b6ba04e534be486069c3db7b10827	ETHOSCOPE_001	2016-06-24	19-26-21	001b6ba04e534be486069c3db7b10827/ETHOSCOPE_001/2016-06-24_19-26-21/2016-06-24_19-26-21_001b6ba04e534be486069c3db7b10827.db	415150080
75	001b6ba04e534be486069c3db7b10827	ETHOSCOPE_001	2016-07-01	13-13-24	001b6ba04e534be486069c3db7b10827/ETHOSCOPE_001/2016-07-01_13-13-24/2016-07-01_13-13-24_001b6ba04e534be486069c3db7b10827.db	519824384
76	001b6ba04e534be486069c3db7b10827	ETHOSCOPE_001	2016-07-08	18-05-11	001b6ba04e534be486069c3db7b10827/ETHOSCOPE_001/2016-07-08_18-05-11/2016-07-08_18-05-11_001b6ba04e534be486069c3db7b10827.db	643601408
77	001c6ba04e534be486069c3db7b10827	ETHOSCOPE_001	2016-08-03	20-34-40	001c6ba04e534be486069c3db7b10827/ETHOSCOPE_001/2016-08-03_20-34-40/2016-08-03_20-34-40_001c6ba04e534be486069c3db7b10827.db	42074112
78	001c6ba04e534be486069c3db7b10827	ETHOSCOPE_001	2016-08-04	12-05-42	001c6ba04e534be486069c3db7b10827/ETHOSCOPE_001/2016-08-04_12-05-42/2016-08-04_12-05-42_001c6ba04e534be486069c3db7b10827.db	282145792
79	001c6ba04e534be486069c3db7b10827	ETHOSCOPE_001	2016-08-23	16-27-21	001c6ba04e534be486069c3db7b10827/ETHOSCOPE_001/2016-08-23_16-27-21/2016-08-23_16-27-21_001c6ba04e534be486069c3db7b10827.db	419450880
80	001c6ba04e534be486069c3db7b10827	ETHOSCOPE_001	2016-09-01	14-43-32	001c6ba04e534be486069c3db7b10827/ETHOSCOPE_001/2016-09-01_14-43-32/2016-09-01_14-43-32_001c6ba04e534be486069c3db7b10827.db	926665728
81	001c6ba04e534be486069c3db7b10827	ETHOSCOPE_001	2016-09-29	20-26-28	001c6ba04e534be486069c3db7b10827/ETHOSCOPE_001/2016-09-29_20-26-28/2016-09-29_20-26-28_001c6ba04e534be486069c3db7b10827.db	32856064
82	001c6ba04e534be486069c3db7b10827	ETHOSCOPE_001	2016-10-03	17-00-35	001c6ba04e534be486069c3db7b10827/ETHOSCOPE_001/2016-10-03_17-00-35/2016-10-03_17-00-35_001c6ba04e534be486069c3db7b10827.db	540540928
83	001c6ba04e534be486069c3db7b10827	ETHOSCOPE_001	2016-10-12	10-31-25	001c6ba04e534be486069c3db7b10827/ETHOSCOPE_001/2016-10-12_10-31-25/2016-10-12_10-31-25_001c6ba04e534be486069c3db7b10827.db	554887168
84	001c6ba04e534be486069c3db7b10827	ETHOSCOPE_001	2016-11-08	21-17-19	001c6ba04e534be486069c3db7b10827/ETHOSCOPE_001/2016-11-08_21-17-19/2016-11-08_21-17-19_001c6ba04e534be486069c3db7b10827.db	42247168
85	001c6ba04e534be486069c3db7b10827	ETHOSCOPE_001	2016-11-22	15-58-16	001c6ba04e534be486069c3db7b10827/ETHOSCOPE_001/2016-11-22_15-58-16/2016-11-22_15-58-16_001c6ba04e534be486069c3db7b10827.db	74316800
86	001c6ba04e534be486069c3db7b10827	ETHOSCOPE_001	2016-11-28	13-25-52	001c6ba04e534be486069c3db7b10827/ETHOSCOPE_001/2016-11-28_13-25-52/2016-11-28_13-25-52_001c6ba04e534be486069c3db7b10827.db	900401152
87	001c6ba04e534be486069c3db7b10827	ETHOSCOPE_001	2016-12-12	15-00-06	001c6ba04e534be486069c3db7b10827/ETHOSCOPE_001/2016-12-12_15-00-06/2016-12-12_15-00-06_001c6ba04e534be486069c3db7b10827.db	310272
88	001c6ba04e534be486069c3db7b10827	ETHOSCOPE_001	2016-12-12	15-24-29	001c6ba04e534be486069c3db7b10827/ETHOSCOPE_001/2016-12-12_15-24-29/2016-12-12_15-24-29_001c6ba04e534be486069c3db7b10827.db	198656
89	001c6ba04e534be486069c3db7b10827	ETHOSCOPE_001	2016-12-12	15-30-22	001c6ba04e534be486069c3db7b10827/ETHOSCOPE_001/2016-12-12_15-30-22/2016-12-12_15-30-22_001c6ba04e534be486069c3db7b10827.db	1484800
90	001c6ba04e534be486069c3db7b10827	ETHOSCOPE_001	2016-12-12	16-11-35	001c6ba04e534be486069c3db7b10827/ETHOSCOPE_001/2016-12-12_16-11-35/2016-12-12_16-11-35_001c6ba04e534be486069c3db7b10827.db	9097216
91	001c6ba04e534be486069c3db7b10827	ETHOSCOPE_001	2016-12-12	19-31-00	001c6ba04e534be486069c3db7b10827/ETHOSCOPE_001/2016-12-12_19-31-00/2016-12-12_19-31-00_001c6ba04e534be486069c3db7b10827.db	167936
92	001c6ba04e534be486069c3db7b10827	ETHOSCOPE_001	2016-12-12	19-38-29	001c6ba04e534be486069c3db7b10827/ETHOSCOPE_001/2016-12-12_19-38-29/2016-12-12_19-38-29_001c6ba04e534be486069c3db7b10827.db	51252224
93	001c6ba04e534be486069c3db7b10827	ETHOSCOPE_001	2016-12-15	15-58-17	001c6ba04e534be486069c3db7b10827/ETHOSCOPE_001/2016-12-15_15-58-17/2016-12-15_15-58-17_001c6ba04e534be486069c3db7b10827.db	0
94	001c6ba04e534be486069c3db7b10827	ETHOSCOPE_001	2016-12-15	18-49-02	001c6ba04e534be486069c3db7b10827/ETHOSCOPE_001/2016-12-15_18-49-02/2016-12-15_18-49-02_001c6ba04e534be486069c3db7b10827.db	93184
95	001c6ba04e534be486069c3db7b10827	ETHOSCOPE_001	2016-12-15	19-21-24	001c6ba04e534be486069c3db7b10827/ETHOSCOPE_001/2016-12-15_19-21-24/2016-12-15_19-21-24_001c6ba04e534be486069c3db7b10827.db	230255616
96	001c6ba04e534be486069c3db7b10827	ETHOSCOPE_001	2017-03-10	16-59-33	001c6ba04e534be486069c3db7b10827/ETHOSCOPE_001/2017-03-10_16-59-33/2017-03-10_16-59-33_001c6ba04e534be486069c3db7b10827.db	95232
97	001c6ba04e534be486069c3db7b10827	ETHOSCOPE_001	2017-03-10	17-17-03	001c6ba04e534be486069c3db7b10827/ETHOSCOPE_001/2017-03-10_17-17-03/2017-03-10_17-17-03_001c6ba04e534be486069c3db7b10827.db	448184320
98	001c6ba04e534be486069c3db7b10827	ETHOSCOPE_001	2017-03-17	11-17-43	001c6ba04e534be486069c3db7b10827/ETHOSCOPE_001/2017-03-17_11-17-43/2017-03-17_11-17-43_001c6ba04e534be486069c3db7b10827.db	467068928
99	001c6ba04e534be486069c3db7b10827	ETHOSCOPE_001	2017-03-24	16-00-03	001c6ba04e534be486069c3db7b10827/ETHOSCOPE_001/2017-03-24_16-00-03/2017-03-24_16-00-03_001c6ba04e534be486069c3db7b10827.db	457286656
100	001c6ba04e534be486069c3db7b10827	ETHOSCOPE_001	2017-03-30	12-58-20	001c6ba04e534be486069c3db7b10827/ETHOSCOPE_001/2017-03-30_12-58-20/2017-03-30_12-58-20_001c6ba04e534be486069c3db7b10827.db	188721152
101	001c6ba04e534be486069c3db7b10827	ETHOSCOPE_001	2017-04-04	15-36-51	001c6ba04e534be486069c3db7b10827/ETHOSCOPE_001/2017-04-04_15-36-51/2017-04-04_15-36-51_001c6ba04e534be486069c3db7b10827.db	284388352
102	001c6ba04e534be486069c3db7b10827	ETHOSCOPE_001	2017-04-11	17-12-54	001c6ba04e534be486069c3db7b10827/ETHOSCOPE_001/2017-04-11_17-12-54/2017-04-11_17-12-54_001c6ba04e534be486069c3db7b10827.db	81454080
103	001c6ba04e534be486069c3db7b10827	ETHOSCOPE_001	2017-04-19	15-01-27	001c6ba04e534be486069c3db7b10827/ETHOSCOPE_001/2017-04-19_15-01-27/2017-04-19_15-01-27_001c6ba04e534be486069c3db7b10827.db	116173824
104	001c6ba04e534be486069c3db7b10827	ETHOSCOPE_001	2017-04-25	19-35-23	001c6ba04e534be486069c3db7b10827/ETHOSCOPE_001/2017-04-25_19-35-23/2017-04-25_19-35-23_001c6ba04e534be486069c3db7b10827.db	35210240
105	001c6ba04e534be486069c3db7b10827	ETHOSCOPE_001	2017-05-03	20-17-56	001c6ba04e534be486069c3db7b10827/ETHOSCOPE_001/2017-05-03_20-17-56/2017-05-03_20-17-56_001c6ba04e534be486069c3db7b10827.db	36125696
106	001c6ba04e534be486069c3db7b10827	ETHOSCOPE_001	2017-05-04	17-10-06	001c6ba04e534be486069c3db7b10827/ETHOSCOPE_001/2017-05-04_17-10-06/2017-05-04_17-10-06_001c6ba04e534be486069c3db7b10827.db	268615680
107	001c6ba04e534be486069c3db7b10827	ETHOSCOPE_001	2017-05-09	09-11-51	001c6ba04e534be486069c3db7b10827/ETHOSCOPE_001/2017-05-09_09-11-51/2017-05-09_09-11-51_001c6ba04e534be486069c3db7b10827.db	154457088
108	001c6ba04e534be486069c3db7b10827	ETHOSCOPE_001	2017-05-18	09-19-19	001c6ba04e534be486069c3db7b10827/ETHOSCOPE_001/2017-05-18_09-19-19/2017-05-18_09-19-19_001c6ba04e534be486069c3db7b10827.db	130500608
109	001c6ba04e534be486069c3db7b10827	ETHOSCOPE_001	2017-05-23	15-57-07	001c6ba04e534be486069c3db7b10827/ETHOSCOPE_001/2017-05-23_15-57-07/2017-05-23_15-57-07_001c6ba04e534be486069c3db7b10827.db	77991936
110	001c6ba04e534be486069c3db7b10827	ETHOSCOPE_001	2017-06-20	16-17-14	001c6ba04e534be486069c3db7b10827/ETHOSCOPE_001/2017-06-20_16-17-14/2017-06-20_16-17-14_001c6ba04e534be486069c3db7b10827.db	264201216
111	001c6ba04e534be486069c3db7b10827	ETHOSCOPE_001	2017-06-27	17-24-55	001c6ba04e534be486069c3db7b10827/ETHOSCOPE_001/2017-06-27_17-24-55/2017-06-27_17-24-55_001c6ba04e534be486069c3db7b10827.db	89314304
112	001c6ba04e534be486069c3db7b10827	ETHOSCOPE_001	2017-07-04	16-26-34	001c6ba04e534be486069c3db7b10827/ETHOSCOPE_001/2017-07-04_16-26-34/2017-07-04_16-26-34_001c6ba04e534be486069c3db7b10827.db	79050752
113	001c6ba04e534be486069c3db7b10827	ETHOSCOPE_001	2017-07-07	18-09-10	001c6ba04e534be486069c3db7b10827/ETHOSCOPE_001/2017-07-07_18-09-10/2017-07-07_18-09-10_001c6ba04e534be486069c3db7b10827.db	116029440
114	001c6ba04e534be486069c3db7b10827	ETHOSCOPE_001	2017-07-24	21-29-51	001c6ba04e534be486069c3db7b10827/ETHOSCOPE_001/2017-07-24_21-29-51/2017-07-24_21-29-51_001c6ba04e534be486069c3db7b10827.db	116377600
115	001c6ba04e534be486069c3db7b10827	ETHOSCOPE_001	2017-07-29	19-06-36	001c6ba04e534be486069c3db7b10827/ETHOSCOPE_001/2017-07-29_19-06-36/2017-07-29_19-06-36_001c6ba04e534be486069c3db7b10827.db	48128
116	001c6ba04e534be486069c3db7b10827	ETHOSCOPE_001	2017-07-29	19-09-37	001c6ba04e534be486069c3db7b10827/ETHOSCOPE_001/2017-07-29_19-09-37/2017-07-29_19-09-37_001c6ba04e534be486069c3db7b10827.db	117299200
117	001c6ba04e534be486069c3db7b10827	ETHOSCOPE_001	2017-08-16	11-46-11	001c6ba04e534be486069c3db7b10827/ETHOSCOPE_001/2017-08-16_11-46-11/2017-08-16_11-46-11_001c6ba04e534be486069c3db7b10827.db	384473088
118	001c6ba04e534be486069c3db7b10827	ETHOSCOPE_001	2017-08-30	14-05-35	001c6ba04e534be486069c3db7b10827/ETHOSCOPE_001/2017-08-30_14-05-35/2017-08-30_14-05-35_001c6ba04e534be486069c3db7b10827.db	381042688
119	001c6ba04e534be486069c3db7b10827	ETHOSCOPE_001	2017-09-08	09-32-53	001c6ba04e534be486069c3db7b10827/ETHOSCOPE_001/2017-09-08_09-32-53/2017-09-08_09-32-53_001c6ba04e534be486069c3db7b10827.db	462303232
120	001c6ba04e534be486069c3db7b10827	ETHOSCOPE_001	2017-11-13	15-11-33	001c6ba04e534be486069c3db7b10827/ETHOSCOPE_001/2017-11-13_15-11-33/2017-11-13_15-11-33_001c6ba04e534be486069c3db7b10827.db	666550272
121	001c6ba04e534be486069c3db7b10827	ETHOSCOPE_001	2017-12-08	18-20-55	001c6ba04e534be486069c3db7b10827/ETHOSCOPE_001/2017-12-08_18-20-55/2017-12-08_18-20-55_001c6ba04e534be486069c3db7b10827.db	514650112
122	001c6ba04e534be486069c3db7b10827	ETHOSCOPE_001	2017-12-15	17-48-24	001c6ba04e534be486069c3db7b10827/ETHOSCOPE_001/2017-12-15_17-48-24/2017-12-15_17-48-24_001c6ba04e534be486069c3db7b10827.db	542958592
123	001c6ba04e534be486069c3db7b10827	ETHOSCOPE_001	2017-12-22	14-17-43	001c6ba04e534be486069c3db7b10827/ETHOSCOPE_001/2017-12-22_14-17-43/2017-12-22_14-17-43_001c6ba04e534be486069c3db7b10827.db	462592000
124	001c6ba04e534be486069c3db7b10827	ETHOSCOPE_001	2018-01-05	15-06-10	001c6ba04e534be486069c3db7b10827/ETHOSCOPE_001/2018-01-05_15-06-10/2018-01-05_15-06-10_001c6ba04e534be486069c3db7b10827.db	547398656
125	001c6ba04e534be486069c3db7b10827	ETHOSCOPE_001	2018-01-12	12-26-21	001c6ba04e534be486069c3db7b10827/ETHOSCOPE_001/2018-01-12_12-26-21/2018-01-12_12-26-21_001c6ba04e534be486069c3db7b10827.db	502554624
126	001c6ba04e534be486069c3db7b10827	ETHOSCOPE_001	2018-02-05	17-04-11	001c6ba04e534be486069c3db7b10827/ETHOSCOPE_001/2018-02-05_17-04-11/2018-02-05_17-04-11_001c6ba04e534be486069c3db7b10827.db	53248
127	001c6ba04e534be486069c3db7b10827	ETHOSCOPE_001	2018-02-06	10-43-11	001c6ba04e534be486069c3db7b10827/ETHOSCOPE_001/2018-02-06_10-43-11/2018-02-06_10-43-11_001c6ba04e534be486069c3db7b10827.db	345944064
128	001c6ba04e534be486069c3db7b10827	ETHOSCOPE_001	2018-02-12	18-31-41	001c6ba04e534be486069c3db7b10827/ETHOSCOPE_001/2018-02-12_18-31-41/2018-02-12_18-31-41_001c6ba04e534be486069c3db7b10827.db	312402944
129	001c6ba04e534be486069c3db7b10827	ETHOSCOPE_001	2018-02-21	08-38-59	001c6ba04e534be486069c3db7b10827/ETHOSCOPE_001/2018-02-21_08-38-59/2018-02-21_08-38-59_001c6ba04e534be486069c3db7b10827.db	104190976
130	001c6ba04e534be486069c3db7b10827	ETHOSCOPE_001	2018-03-02	17-24-52	001c6ba04e534be486069c3db7b10827/ETHOSCOPE_001/2018-03-02_17-24-52/2018-03-02_17-24-52_001c6ba04e534be486069c3db7b10827.db	197031936
131	001c6ba04e534be486069c3db7b10827	ETHOSCOPE_001	2018-03-05	19-51-15	001c6ba04e534be486069c3db7b10827/ETHOSCOPE_001/2018-03-05_19-51-15/2018-03-05_19-51-15_001c6ba04e534be486069c3db7b10827.db	425223168
132	001c6ba04e534be486069c3db7b10827	ETHOSCOPE_001	2018-03-12	10-12-47	001c6ba04e534be486069c3db7b10827/ETHOSCOPE_001/2018-03-12_10-12-47/2018-03-12_10-12-47_001c6ba04e534be486069c3db7b10827.db	543807488
133	001c6ba04e534be486069c3db7b10827	ETHOSCOPE_001	2018-03-19	10-26-14	001c6ba04e534be486069c3db7b10827/ETHOSCOPE_001/2018-03-19_10-26-14/2018-03-19_10-26-14_001c6ba04e534be486069c3db7b10827.db	548930560
134	001c6ba04e534be486069c3db7b10827	ETHOSCOPE_001	2018-03-26	10-21-20	001c6ba04e534be486069c3db7b10827/ETHOSCOPE_001/2018-03-26_10-21-20/2018-03-26_10-21-20_001c6ba04e534be486069c3db7b10827.db	546257920
135	001c6ba04e534be486069c3db7b10827	ETHOSCOPE_001	2018-04-02	10-17-20	001c6ba04e534be486069c3db7b10827/ETHOSCOPE_001/2018-04-02_10-17-20/2018-04-02_10-17-20_001c6ba04e534be486069c3db7b10827.db	557018112
136	001c6ba04e534be486069c3db7b10827	ETHOSCOPE_001	2018-04-09	10-15-37	001c6ba04e534be486069c3db7b10827/ETHOSCOPE_001/2018-04-09_10-15-37/2018-04-09_10-15-37_001c6ba04e534be486069c3db7b10827.db	527153152
137	001c6ba04e534be486069c3db7b10827	ETHOSCOPE_001	2018-04-16	09-46-26	001c6ba04e534be486069c3db7b10827/ETHOSCOPE_001/2018-04-16_09-46-26/2018-04-16_09-46-26_001c6ba04e534be486069c3db7b10827.db	363128832
138	001c6ba04e534be486069c3db7b10827	ETHOSCOPE_001	2018-04-23	11-10-07	001c6ba04e534be486069c3db7b10827/ETHOSCOPE_001/2018-04-23_11-10-07/2018-04-23_11-10-07_001c6ba04e534be486069c3db7b10827.db	495384576
139	001c6ba04e534be486069c3db7b10827	ETHOSCOPE_001	2018-05-03	10-01-41	001c6ba04e534be486069c3db7b10827/ETHOSCOPE_001/2018-05-03_10-01-41/2018-05-03_10-01-41_001c6ba04e534be486069c3db7b10827.db	435111936
140	001c6ba04e534be486069c3db7b10827	ETHOSCOPE_001	2018-05-11	11-00-48	001c6ba04e534be486069c3db7b10827/ETHOSCOPE_001/2018-05-11_11-00-48/2018-05-11_11-00-48_001c6ba04e534be486069c3db7b10827.db	394017792
141	001c6ba04e534be486069c3db7b10827	ETHOSCOPE_001	2018-05-21	11-50-15	001c6ba04e534be486069c3db7b10827/ETHOSCOPE_001/2018-05-21_11-50-15/2018-05-21_11-50-15_001c6ba04e534be486069c3db7b10827.db	306481152
142	001c6ba04e534be486069c3db7b10827	ETHOSCOPE_001	2018-05-25	10-00-24	001c6ba04e534be486069c3db7b10827/ETHOSCOPE_001/2018-05-25_10-00-24/2018-05-25_10-00-24_001c6ba04e534be486069c3db7b10827.db	404472832
143	001c6ba04e534be486069c3db7b10827	ETHOSCOPE_001	2018-06-11	11-01-16	001c6ba04e534be486069c3db7b10827/ETHOSCOPE_001/2018-06-11_11-01-16/2018-06-11_11-01-16_001c6ba04e534be486069c3db7b10827.db	761324544
144	001c6ba04e534be486069c3db7b10827	ETHOSCOPE_001	2018-06-25	11-10-35	001c6ba04e534be486069c3db7b10827/ETHOSCOPE_001/2018-06-25_11-10-35/2018-06-25_11-10-35_001c6ba04e534be486069c3db7b10827.db	595150848
145	001c6ba04e534be486069c3db7b10827	ETHOSCOPE_001	2018-07-06	15-53-48	001c6ba04e534be486069c3db7b10827/ETHOSCOPE_001/2018-07-06_15-53-48/2018-07-06_15-53-48_001c6ba04e534be486069c3db7b10827.db	240640
146	001c6ba04e534be486069c3db7b10827	ETHOSCOPE_001	2018-07-06	16-00-33	001c6ba04e534be486069c3db7b10827/ETHOSCOPE_001/2018-07-06_16-00-33/2018-07-06_16-00-33_001c6ba04e534be486069c3db7b10827.db	470678528
147	001c6ba04e534be486069c3db7b10827	ETHOSCOPE_001	2018-07-13	09-41-42	001c6ba04e534be486069c3db7b10827/ETHOSCOPE_001/2018-07-13_09-41-42/2018-07-13_09-41-42_001c6ba04e534be486069c3db7b10827.db	374355968
148	001c6ba04e534be486069c3db7b10827	ETHOSCOPE_001	2018-07-25	13-28-03	001c6ba04e534be486069c3db7b10827/ETHOSCOPE_001/2018-07-25_13-28-03/2018-07-25_13-28-03_001c6ba04e534be486069c3db7b10827.db	327635968
149	001c6ba04e534be486069c3db7b10827	ETHOSCOPE_001	2018-07-31	13-45-37	001c6ba04e534be486069c3db7b10827/ETHOSCOPE_001/2018-07-31_13-45-37/2018-07-31_13-45-37_001c6ba04e534be486069c3db7b10827.db	491463680
150	001c6ba04e534be486069c3db7b10827	ETHOSCOPE_001	2018-08-22	10-04-29	001c6ba04e534be486069c3db7b10827/ETHOSCOPE_001/2018-08-22_10-04-29/2018-08-22_10-04-29_001c6ba04e534be486069c3db7b10827.db	445549568
151	001c6ba04e534be486069c3db7b10827	ETHOSCOPE_001	2018-08-28	14-02-28	001c6ba04e534be486069c3db7b10827/ETHOSCOPE_001/2018-08-28_14-02-28/2018-08-28_14-02-28_001c6ba04e534be486069c3db7b10827.db	566282240
152	001c6ba04e534be486069c3db7b10827	ETHOSCOPE_001	2018-09-21	12-24-36	001c6ba04e534be486069c3db7b10827/ETHOSCOPE_001/2018-09-21_12-24-36/2018-09-21_12-24-36_001c6ba04e534be486069c3db7b10827.db	641072128
153	001c6ba04e534be486069c3db7b10827	ETHOSCOPE_001	2018-10-02	16-18-13	001c6ba04e534be486069c3db7b10827/ETHOSCOPE_001/2018-10-02_16-18-13/2018-10-02_16-18-13_001c6ba04e534be486069c3db7b10827.db	1378355200
154	001c6ba04e534be486069c3db7b10827	ETHOSCOPE_001	2018-10-19	15-21-01	001c6ba04e534be486069c3db7b10827/ETHOSCOPE_001/2018-10-19_15-21-01/2018-10-19_15-21-01_001c6ba04e534be486069c3db7b10827.db	1528832
155	001c6ba04e534be486069c3db7b10827	ETHOSCOPE_001	2018-10-19	15-54-11	001c6ba04e534be486069c3db7b10827/ETHOSCOPE_001/2018-10-19_15-54-11/2018-10-19_15-54-11_001c6ba04e534be486069c3db7b10827.db	1202414592
156	001c6ba04e534be486069c3db7b10827	ETHOSCOPE_001	2018-11-03	11-35-41	001c6ba04e534be486069c3db7b10827/ETHOSCOPE_001/2018-11-03_11-35-41/2018-11-03_11-35-41_001c6ba04e534be486069c3db7b10827.db	231410688
157	001c6ba04e534be486069c3db7b10827	ETHOSCOPE_001	2018-11-26	10-15-21	001c6ba04e534be486069c3db7b10827/ETHOSCOPE_001/2018-11-26_10-15-21/2018-11-26_10-15-21_001c6ba04e534be486069c3db7b10827.db	409782272
158	001c6ba04e534be486069c3db7b10827	ETHOSCOPE_001	2019-02-21	14-35-38	001c6ba04e534be486069c3db7b10827/ETHOSCOPE_001/2019-02-21_14-35-38/2019-02-21_14-35-38_001c6ba04e534be486069c3db7b10827.db	0
159	001c6ba04e534be486069c3db7b10827	ETHOSCOPE_001	2019-02-21	15-40-14	001c6ba04e534be486069c3db7b10827/ETHOSCOPE_001/2019-02-21_15-40-14/2019-02-21_15-40-14_001c6ba04e534be486069c3db7b10827.db	196608
160	001c6ba04e534be486069c3db7b10827	ETHOSCOPE_001	2019-02-22	15-06-16	001c6ba04e534be486069c3db7b10827/ETHOSCOPE_001/2019-02-22_15-06-16/2019-02-22_15-06-16_001c6ba04e534be486069c3db7b10827.db	390608896
161	001c6ba04e534be486069c3db7b10827	ETHOSCOPE_001	2019-03-08	13-17-51	001c6ba04e534be486069c3db7b10827/ETHOSCOPE_001/2019-03-08_13-17-51/2019-03-08_13-17-51_001c6ba04e534be486069c3db7b10827.db	322212864
162	001c6ba04e534be486069c3db7b10827	ETHOSCOPE_001	2019-03-15	16-59-56	001c6ba04e534be486069c3db7b10827/ETHOSCOPE_001/2019-03-15_16-59-56/2019-03-15_16-59-56_001c6ba04e534be486069c3db7b10827.db	168026112
163	001c6ba04e534be486069c3db7b10827	ETHOSCOPE_001	2019-03-19	08-08-12	001c6ba04e534be486069c3db7b10827/ETHOSCOPE_001/2019-03-19_08-08-12/2019-03-19_08-08-12_001c6ba04e534be486069c3db7b10827.db	88259584
164	001c6ba04e534be486069c3db7b10827	ETHOSCOPE_001	2019-03-27	15-09-50	001c6ba04e534be486069c3db7b10827/ETHOSCOPE_001/2019-03-27_15-09-50/2019-03-27_15-09-50_001c6ba04e534be486069c3db7b10827.db	78848
165	001c6ba04e534be486069c3db7b10827	ETHOSCOPE_001	2019-03-27	15-15-59	001c6ba04e534be486069c3db7b10827/ETHOSCOPE_001/2019-03-27_15-15-59/2019-03-27_15-15-59_001c6ba04e534be486069c3db7b10827.db	137216
166	001c6ba04e534be486069c3db7b10827	ETHOSCOPE_001	2019-04-07	16-52-53	001c6ba04e534be486069c3db7b10827/ETHOSCOPE_001/2019-04-07_16-52-53/2019-04-07_16-52-53_001c6ba04e534be486069c3db7b10827.db	0
167	001c6ba04e534be486069c3db7b10827	ETHOSCOPE_001	2019-04-07	16-54-46	001c6ba04e534be486069c3db7b10827/ETHOSCOPE_001/2019-04-07_16-54-46/2019-04-07_16-54-46_001c6ba04e534be486069c3db7b10827.db	217088
168	001c6ba04e534be486069c3db7b10827	ETHOSCOPE_001	2019-04-12	17-45-18	001c6ba04e534be486069c3db7b10827/ETHOSCOPE_001/2019-04-12_17-45-18/2019-04-12_17-45-18_001c6ba04e534be486069c3db7b10827.db	232292352
169	001c6ba04e534be486069c3db7b10827	ETHOSCOPE_001	2019-04-16	16-43-23	001c6ba04e534be486069c3db7b10827/ETHOSCOPE_001/2019-04-16_16-43-23/2019-04-16_16-43-23_001c6ba04e534be486069c3db7b10827.db	224256
170	001c6ba04e534be486069c3db7b10827	ETHOSCOPE_001	2019-04-16	16-45-30	001c6ba04e534be486069c3db7b10827/ETHOSCOPE_001/2019-04-16_16-45-30/2019-04-16_16-45-30_001c6ba04e534be486069c3db7b10827.db	652397568
171	002aeeee10184bb39b0754e75cef7900	ETHOSCOPE_002	2015-09-24	13-41-24	002aeeee10184bb39b0754e75cef7900/ETHOSCOPE_002/2015-09-24_13-41-24/2015-09-24_13-41-24_002aeeee10184bb39b0754e75cef7900.db	20371456
172	002aeeee10184bb39b0754e75cef7900	ETHOSCOPE_002	2015-10-30	16-16-15	002aeeee10184bb39b0754e75cef7900/ETHOSCOPE_002/2015-10-30_16-16-15/2015-10-30_16-16-15_002aeeee10184bb39b0754e75cef7900.db	461824
173	002aeeee10184bb39b0754e75cef7900	ETHOSCOPE_002	2015-10-30	17-28-49	002aeeee10184bb39b0754e75cef7900/ETHOSCOPE_002/2015-10-30_17-28-49/2015-10-30_17-28-49_002aeeee10184bb39b0754e75cef7900.db	267052032
174	002aeeee10184bb39b0754e75cef7900	ETHOSCOPE_002	2015-11-02	22-16-22	002aeeee10184bb39b0754e75cef7900/ETHOSCOPE_002/2015-11-02_22-16-22/2015-11-02_22-16-22_002aeeee10184bb39b0754e75cef7900.db	210192384
175	002aeeee10184bb39b0754e75cef7900	ETHOSCOPE_002	2015-11-06	21-40-35	002aeeee10184bb39b0754e75cef7900/ETHOSCOPE_002/2015-11-06_21-40-35/2015-11-06_21-40-35_002aeeee10184bb39b0754e75cef7900.db	486051840
176	002aeeee10184bb39b0754e75cef7900	ETHOSCOPE_002	2015-11-12	11-32-24	002aeeee10184bb39b0754e75cef7900/ETHOSCOPE_002/2015-11-12_11-32-24/2015-11-12_11-32-24_002aeeee10184bb39b0754e75cef7900.db	73728
177	002aeeee10184bb39b0754e75cef7900	ETHOSCOPE_002	2015-11-12	17-11-29	002aeeee10184bb39b0754e75cef7900/ETHOSCOPE_002/2015-11-12_17-11-29/2015-11-12_17-11-29_002aeeee10184bb39b0754e75cef7900.db	6708224
178	002aeeee10184bb39b0754e75cef7900	ETHOSCOPE_002	2015-11-23	18-15-23	002aeeee10184bb39b0754e75cef7900/ETHOSCOPE_002/2015-11-23_18-15-23/2015-11-23_18-15-23_002aeeee10184bb39b0754e75cef7900.db	1172480
179	002aeeee10184bb39b0754e75cef7900	ETHOSCOPE_002	2015-11-27	16-55-39	002aeeee10184bb39b0754e75cef7900/ETHOSCOPE_002/2015-11-27_16-55-39/2015-11-27_16-55-39_002aeeee10184bb39b0754e75cef7900.db	420055040
180	002aeeee10184bb39b0754e75cef7900	ETHOSCOPE_002	2015-12-03	18-04-11	002aeeee10184bb39b0754e75cef7900/ETHOSCOPE_002/2015-12-03_18-04-11/2015-12-03_18-04-11_002aeeee10184bb39b0754e75cef7900.db	469622784
181	002aeeee10184bb39b0754e75cef7900	ETHOSCOPE_002	2015-12-10	16-58-27	002aeeee10184bb39b0754e75cef7900/ETHOSCOPE_002/2015-12-10_16-58-27/2015-12-10_16-58-27_002aeeee10184bb39b0754e75cef7900.db	385902592
182	002aeeee10184bb39b0754e75cef7900	ETHOSCOPE_002	2015-12-16	15-03-20	002aeeee10184bb39b0754e75cef7900/ETHOSCOPE_002/2015-12-16_15-03-20/2015-12-16_15-03-20_002aeeee10184bb39b0754e75cef7900.db	484003840
183	002aeeee10184bb39b0754e75cef7900	ETHOSCOPE_002	2015-12-23	09-17-45	002aeeee10184bb39b0754e75cef7900/ETHOSCOPE_002/2015-12-23_09-17-45/2015-12-23_09-17-45_002aeeee10184bb39b0754e75cef7900.db	1010023424
184	002aeeee10184bb39b0754e75cef7900	ETHOSCOPE_002	2016-01-14	21-37-55	002aeeee10184bb39b0754e75cef7900/ETHOSCOPE_002/2016-01-14_21-37-55/2016-01-14_21-37-55_002aeeee10184bb39b0754e75cef7900.db	781619200
185	002aeeee10184bb39b0754e75cef7900	ETHOSCOPE_002	2016-02-15	15-20-42	002aeeee10184bb39b0754e75cef7900/ETHOSCOPE_002/2016-02-15_15-20-42/2016-02-15_15-20-42_002aeeee10184bb39b0754e75cef7900.db	499793920
186	002aeeee10184bb39b0754e75cef7900	ETHOSCOPE_002	2016-02-22	20-24-47	002aeeee10184bb39b0754e75cef7900/ETHOSCOPE_002/2016-02-22_20-24-47/2016-02-22_20-24-47_002aeeee10184bb39b0754e75cef7900.db	386964480
187	002aeeee10184bb39b0754e75cef7900	ETHOSCOPE_002	2016-02-29	17-52-00	002aeeee10184bb39b0754e75cef7900/ETHOSCOPE_002/2016-02-29_17-52-00/2016-02-29_17-52-00_002aeeee10184bb39b0754e75cef7900.db	511282176
188	002aeeee10184bb39b0754e75cef7900	ETHOSCOPE_002	2016-03-07	21-00-34	002aeeee10184bb39b0754e75cef7900/ETHOSCOPE_002/2016-03-07_21-00-34/2016-03-07_21-00-34_002aeeee10184bb39b0754e75cef7900.db	522277888
189	002aeeee10184bb39b0754e75cef7900	ETHOSCOPE_002	2016-03-14	17-59-26	002aeeee10184bb39b0754e75cef7900/ETHOSCOPE_002/2016-03-14_17-59-26/2016-03-14_17-59-26_002aeeee10184bb39b0754e75cef7900.db	345308160
190	002aeeee10184bb39b0754e75cef7900	ETHOSCOPE_002	2016-03-21	20-33-22	002aeeee10184bb39b0754e75cef7900/ETHOSCOPE_002/2016-03-21_20-33-22/2016-03-21_20-33-22_002aeeee10184bb39b0754e75cef7900.db	1185792
191	002aeeee10184bb39b0754e75cef7900	ETHOSCOPE_002	2016-03-28	16-19-54	002aeeee10184bb39b0754e75cef7900/ETHOSCOPE_002/2016-03-28_16-19-54/2016-03-28_16-19-54_002aeeee10184bb39b0754e75cef7900.db	508019712
192	002aeeee10184bb39b0754e75cef7900	ETHOSCOPE_002	2016-04-04	17-41-41	002aeeee10184bb39b0754e75cef7900/ETHOSCOPE_002/2016-04-04_17-41-41/2016-04-04_17-41-41_002aeeee10184bb39b0754e75cef7900.db	261072896
193	002aeeee10184bb39b0754e75cef7900	ETHOSCOPE_002	2016-04-11	14-57-07	002aeeee10184bb39b0754e75cef7900/ETHOSCOPE_002/2016-04-11_14-57-07/2016-04-11_14-57-07_002aeeee10184bb39b0754e75cef7900.db	513219584
194	002aeeee10184bb39b0754e75cef7900	ETHOSCOPE_002	2016-04-18	14-20-19	002aeeee10184bb39b0754e75cef7900/ETHOSCOPE_002/2016-04-18_14-20-19/2016-04-18_14-20-19_002aeeee10184bb39b0754e75cef7900.db	35840
195	002aeeee10184bb39b0754e75cef7900	ETHOSCOPE_002	2016-04-18	14-28-38	002aeeee10184bb39b0754e75cef7900/ETHOSCOPE_002/2016-04-18_14-28-38/2016-04-18_14-28-38_002aeeee10184bb39b0754e75cef7900.db	514048
196	002aeeee10184bb39b0754e75cef7900	ETHOSCOPE_002	2016-04-18	14-39-46	002aeeee10184bb39b0754e75cef7900/ETHOSCOPE_002/2016-04-18_14-39-46/2016-04-18_14-39-46_002aeeee10184bb39b0754e75cef7900.db	592842752
197	002aeeee10184bb39b0754e75cef7900	ETHOSCOPE_002	2016-04-25	15-06-21	002aeeee10184bb39b0754e75cef7900/ETHOSCOPE_002/2016-04-25_15-06-21/2016-04-25_15-06-21_002aeeee10184bb39b0754e75cef7900.db	653957120
198	002aeeee10184bb39b0754e75cef7900	ETHOSCOPE_002	2016-05-02	15-26-07	002aeeee10184bb39b0754e75cef7900/ETHOSCOPE_002/2016-05-02_15-26-07/2016-05-02_15-26-07_002aeeee10184bb39b0754e75cef7900.db	506986496
199	002aeeee10184bb39b0754e75cef7900	ETHOSCOPE_002	2016-05-09	19-40-57	002aeeee10184bb39b0754e75cef7900/ETHOSCOPE_002/2016-05-09_19-40-57/2016-05-09_19-40-57_002aeeee10184bb39b0754e75cef7900.db	479068160
200	002aeeee10184bb39b0754e75cef7900	ETHOSCOPE_002	2016-05-16	16-50-06	002aeeee10184bb39b0754e75cef7900/ETHOSCOPE_002/2016-05-16_16-50-06/2016-05-16_16-50-06_002aeeee10184bb39b0754e75cef7900.db	157110272
201	002aeeee10184bb39b0754e75cef7900	ETHOSCOPE_002	2016-05-18	18-38-51	002aeeee10184bb39b0754e75cef7900/ETHOSCOPE_002/2016-05-18_18-38-51/2016-05-18_18-38-51_002aeeee10184bb39b0754e75cef7900.db	335560704
202	002aeeee10184bb39b0754e75cef7900	ETHOSCOPE_002	2016-05-23	19-25-15	002aeeee10184bb39b0754e75cef7900/ETHOSCOPE_002/2016-05-23_19-25-15/2016-05-23_19-25-15_002aeeee10184bb39b0754e75cef7900.db	472961024
203	002aeeee10184bb39b0754e75cef7900	ETHOSCOPE_002	2016-05-31	16-05-26	002aeeee10184bb39b0754e75cef7900/ETHOSCOPE_002/2016-05-31_16-05-26/2016-05-31_16-05-26_002aeeee10184bb39b0754e75cef7900.db	529526784
204	002aeeee10184bb39b0754e75cef7900	ETHOSCOPE_002	2016-06-07	17-21-27	002aeeee10184bb39b0754e75cef7900/ETHOSCOPE_002/2016-06-07_17-21-27/2016-06-07_17-21-27_002aeeee10184bb39b0754e75cef7900.db	481763328
205	002aeeee10184bb39b0754e75cef7900	ETHOSCOPE_002	2016-06-07	18-21-27	002aeeee10184bb39b0754e75cef7900/ETHOSCOPE_002/2016-06-07_18-21-27/2016-06-07_18-21-27_002aeeee10184bb39b0754e75cef7900.db	469618688
206	002b6ba04e534be486069c3db7b10827	ETHOSCOPE_002	2016-06-24	19-26-20	002b6ba04e534be486069c3db7b10827/ETHOSCOPE_002/2016-06-24_19-26-20/2016-06-24_19-26-20_002b6ba04e534be486069c3db7b10827.db	521725952
207	002b6ba04e534be486069c3db7b10827	ETHOSCOPE_002	2016-07-01	13-13-21	002b6ba04e534be486069c3db7b10827/ETHOSCOPE_002/2016-07-01_13-13-21/2016-07-01_13-13-21_002b6ba04e534be486069c3db7b10827.db	658249728
208	002b6ba04e534be486069c3db7b10827	ETHOSCOPE_002	2016-07-08	18-05-50	002b6ba04e534be486069c3db7b10827/ETHOSCOPE_002/2016-07-08_18-05-50/2016-07-08_18-05-50_002b6ba04e534be486069c3db7b10827.db	628425728
209	002c6ba04e534be486069c3db7b10827	ETHOSCOPE_002	2016-08-04	11-46-45	002c6ba04e534be486069c3db7b10827/ETHOSCOPE_002/2016-08-04_11-46-45/2016-08-04_11-46-45_002c6ba04e534be486069c3db7b10827.db	2704384
210	002c6ba04e534be486069c3db7b10827	ETHOSCOPE_002	2016-08-23	16-28-38	002c6ba04e534be486069c3db7b10827/ETHOSCOPE_002/2016-08-23_16-28-38/2016-08-23_16-28-38_002c6ba04e534be486069c3db7b10827.db	497204224
211	002c6ba04e534be486069c3db7b10827	ETHOSCOPE_002	2016-09-01	14-43-52	002c6ba04e534be486069c3db7b10827/ETHOSCOPE_002/2016-09-01_14-43-52/2016-09-01_14-43-52_002c6ba04e534be486069c3db7b10827.db	886044672
212	002c6ba04e534be486069c3db7b10827	ETHOSCOPE_002	2016-10-03	17-00-36	002c6ba04e534be486069c3db7b10827/ETHOSCOPE_002/2016-10-03_17-00-36/2016-10-03_17-00-36_002c6ba04e534be486069c3db7b10827.db	518899712
213	002c6ba04e534be486069c3db7b10827	ETHOSCOPE_002	2016-10-12	10-31-43	002c6ba04e534be486069c3db7b10827/ETHOSCOPE_002/2016-10-12_10-31-43/2016-10-12_10-31-43_002c6ba04e534be486069c3db7b10827.db	526925824
214	002c6ba04e534be486069c3db7b10827	ETHOSCOPE_002	2016-11-08	21-34-06	002c6ba04e534be486069c3db7b10827/ETHOSCOPE_002/2016-11-08_21-34-06/2016-11-08_21-34-06_002c6ba04e534be486069c3db7b10827.db	41340928
215	002c6ba04e534be486069c3db7b10827	ETHOSCOPE_002	2016-11-14	12-39-46	002c6ba04e534be486069c3db7b10827/ETHOSCOPE_002/2016-11-14_12-39-46/2016-11-14_12-39-46_002c6ba04e534be486069c3db7b10827.db	538547200
216	002c6ba04e534be486069c3db7b10827	ETHOSCOPE_002	2016-11-21	19-59-39	002c6ba04e534be486069c3db7b10827/ETHOSCOPE_002/2016-11-21_19-59-39/2016-11-21_19-59-39_002c6ba04e534be486069c3db7b10827.db	161284096
217	002c6ba04e534be486069c3db7b10827	ETHOSCOPE_002	2016-11-28	13-25-29	002c6ba04e534be486069c3db7b10827/ETHOSCOPE_002/2016-11-28_13-25-29/2016-11-28_13-25-29_002c6ba04e534be486069c3db7b10827.db	863749120
218	002c6ba04e534be486069c3db7b10827	ETHOSCOPE_002	2016-12-09	17-42-42	002c6ba04e534be486069c3db7b10827/ETHOSCOPE_002/2016-12-09_17-42-42/2016-12-09_17-42-42_002c6ba04e534be486069c3db7b10827.db	468854784
219	002c6ba04e534be486069c3db7b10827	ETHOSCOPE_002	2017-01-09	15-32-21	002c6ba04e534be486069c3db7b10827/ETHOSCOPE_002/2017-01-09_15-32-21/2017-01-09_15-32-21_002c6ba04e534be486069c3db7b10827.db	50176
220	002c6ba04e534be486069c3db7b10827	ETHOSCOPE_002	2017-01-09	16-24-04	002c6ba04e534be486069c3db7b10827/ETHOSCOPE_002/2017-01-09_16-24-04/2017-01-09_16-24-04_002c6ba04e534be486069c3db7b10827.db	533954560
221	002c6ba04e534be486069c3db7b10827	ETHOSCOPE_002	2017-01-16	20-20-50	002c6ba04e534be486069c3db7b10827/ETHOSCOPE_002/2017-01-16_20-20-50/2017-01-16_20-20-50_002c6ba04e534be486069c3db7b10827.db	397090816
222	002c6ba04e534be486069c3db7b10827	ETHOSCOPE_002	2017-01-23	16-34-00	002c6ba04e534be486069c3db7b10827/ETHOSCOPE_002/2017-01-23_16-34-00/2017-01-23_16-34-00_002c6ba04e534be486069c3db7b10827.db	541916160
223	002c6ba04e534be486069c3db7b10827	ETHOSCOPE_002	2017-01-30	21-25-12	002c6ba04e534be486069c3db7b10827/ETHOSCOPE_002/2017-01-30_21-25-12/2017-01-30_21-25-12_002c6ba04e534be486069c3db7b10827.db	507774976
224	002c6ba04e534be486069c3db7b10827	ETHOSCOPE_002	2017-02-07	16-26-53	002c6ba04e534be486069c3db7b10827/ETHOSCOPE_002/2017-02-07_16-26-53/2017-02-07_16-26-53_002c6ba04e534be486069c3db7b10827.db	123041792
225	002c6ba04e534be486069c3db7b10827	ETHOSCOPE_002	2017-02-10	18-04-40	002c6ba04e534be486069c3db7b10827/ETHOSCOPE_002/2017-02-10_18-04-40/2017-02-10_18-04-40_002c6ba04e534be486069c3db7b10827.db	113054720
226	002c6ba04e534be486069c3db7b10827	ETHOSCOPE_002	2017-02-15	18-25-13	002c6ba04e534be486069c3db7b10827/ETHOSCOPE_002/2017-02-15_18-25-13/2017-02-15_18-25-13_002c6ba04e534be486069c3db7b10827.db	100359168
227	002c6ba04e534be486069c3db7b10827	ETHOSCOPE_002	2017-02-20	16-53-01	002c6ba04e534be486069c3db7b10827/ETHOSCOPE_002/2017-02-20_16-53-01/2017-02-20_16-53-01_002c6ba04e534be486069c3db7b10827.db	43032576
228	002c6ba04e534be486069c3db7b10827	ETHOSCOPE_002	2017-03-10	17-20-40	002c6ba04e534be486069c3db7b10827/ETHOSCOPE_002/2017-03-10_17-20-40/2017-03-10_17-20-40_002c6ba04e534be486069c3db7b10827.db	529850368
229	002c6ba04e534be486069c3db7b10827	ETHOSCOPE_002	2017-03-17	11-31-01	002c6ba04e534be486069c3db7b10827/ETHOSCOPE_002/2017-03-17_11-31-01/2017-03-17_11-31-01_002c6ba04e534be486069c3db7b10827.db	575306752
230	002c6ba04e534be486069c3db7b10827	ETHOSCOPE_002	2017-03-24	16-01-07	002c6ba04e534be486069c3db7b10827/ETHOSCOPE_002/2017-03-24_16-01-07/2017-03-24_16-01-07_002c6ba04e534be486069c3db7b10827.db	573564928
231	002c6ba04e534be486069c3db7b10827	ETHOSCOPE_002	2017-03-30	13-03-07	002c6ba04e534be486069c3db7b10827/ETHOSCOPE_002/2017-03-30_13-03-07/2017-03-30_13-03-07_002c6ba04e534be486069c3db7b10827.db	215440384
232	002c6ba04e534be486069c3db7b10827	ETHOSCOPE_002	2017-04-04	15-36-54	002c6ba04e534be486069c3db7b10827/ETHOSCOPE_002/2017-04-04_15-36-54/2017-04-04_15-36-54_002c6ba04e534be486069c3db7b10827.db	340641792
233	002c6ba04e534be486069c3db7b10827	ETHOSCOPE_002	2017-04-11	16-29-50	002c6ba04e534be486069c3db7b10827/ETHOSCOPE_002/2017-04-11_16-29-50/2017-04-11_16-29-50_002c6ba04e534be486069c3db7b10827.db	89605120
234	002c6ba04e534be486069c3db7b10827	ETHOSCOPE_002	2017-04-19	15-03-02	002c6ba04e534be486069c3db7b10827/ETHOSCOPE_002/2017-04-19_15-03-02/2017-04-19_15-03-02_002c6ba04e534be486069c3db7b10827.db	259151872
235	002c6ba04e534be486069c3db7b10827	ETHOSCOPE_002	2017-04-25	19-37-18	002c6ba04e534be486069c3db7b10827/ETHOSCOPE_002/2017-04-25_19-37-18/2017-04-25_19-37-18_002c6ba04e534be486069c3db7b10827.db	42808320
236	002c6ba04e534be486069c3db7b10827	ETHOSCOPE_002	2017-05-03	20-17-58	002c6ba04e534be486069c3db7b10827/ETHOSCOPE_002/2017-05-03_20-17-58/2017-05-03_20-17-58_002c6ba04e534be486069c3db7b10827.db	45665280
237	002c6ba04e534be486069c3db7b10827	ETHOSCOPE_002	2017-05-04	17-09-02	002c6ba04e534be486069c3db7b10827/ETHOSCOPE_002/2017-05-04_17-09-02/2017-05-04_17-09-02_002c6ba04e534be486069c3db7b10827.db	380550144
238	002c6ba04e534be486069c3db7b10827	ETHOSCOPE_002	2017-05-09	14-28-29	002c6ba04e534be486069c3db7b10827/ETHOSCOPE_002/2017-05-09_14-28-29/2017-05-09_14-28-29_002c6ba04e534be486069c3db7b10827.db	176082944
239	002c6ba04e534be486069c3db7b10827	ETHOSCOPE_002	2017-05-18	09-20-45	002c6ba04e534be486069c3db7b10827/ETHOSCOPE_002/2017-05-18_09-20-45/2017-05-18_09-20-45_002c6ba04e534be486069c3db7b10827.db	241196032
240	002c6ba04e534be486069c3db7b10827	ETHOSCOPE_002	2017-05-23	15-57-03	002c6ba04e534be486069c3db7b10827/ETHOSCOPE_002/2017-05-23_15-57-03/2017-05-23_15-57-03_002c6ba04e534be486069c3db7b10827.db	69481472
241	002c6ba04e534be486069c3db7b10827	ETHOSCOPE_002	2017-06-20	16-20-43	002c6ba04e534be486069c3db7b10827/ETHOSCOPE_002/2017-06-20_16-20-43/2017-06-20_16-20-43_002c6ba04e534be486069c3db7b10827.db	259079168
242	002c6ba04e534be486069c3db7b10827	ETHOSCOPE_002	2017-06-27	17-32-33	002c6ba04e534be486069c3db7b10827/ETHOSCOPE_002/2017-06-27_17-32-33/2017-06-27_17-32-33_002c6ba04e534be486069c3db7b10827.db	150654976
243	002c6ba04e534be486069c3db7b10827	ETHOSCOPE_002	2017-07-04	16-26-37	002c6ba04e534be486069c3db7b10827/ETHOSCOPE_002/2017-07-04_16-26-37/2017-07-04_16-26-37_002c6ba04e534be486069c3db7b10827.db	74944512
244	002c6ba04e534be486069c3db7b10827	ETHOSCOPE_002	2017-07-07	18-19-50	002c6ba04e534be486069c3db7b10827/ETHOSCOPE_002/2017-07-07_18-19-50/2017-07-07_18-19-50_002c6ba04e534be486069c3db7b10827.db	124850176
245	002c6ba04e534be486069c3db7b10827	ETHOSCOPE_002	2017-07-24	20-49-49	002c6ba04e534be486069c3db7b10827/ETHOSCOPE_002/2017-07-24_20-49-49/2017-07-24_20-49-49_002c6ba04e534be486069c3db7b10827.db	139200512
246	002c6ba04e534be486069c3db7b10827	ETHOSCOPE_002	2017-07-29	18-43-04	002c6ba04e534be486069c3db7b10827/ETHOSCOPE_002/2017-07-29_18-43-04/2017-07-29_18-43-04_002c6ba04e534be486069c3db7b10827.db	41984
247	002c6ba04e534be486069c3db7b10827	ETHOSCOPE_002	2017-07-29	18-48-23	002c6ba04e534be486069c3db7b10827/ETHOSCOPE_002/2017-07-29_18-48-23/2017-07-29_18-48-23_002c6ba04e534be486069c3db7b10827.db	143629312
248	002c6ba04e534be486069c3db7b10827	ETHOSCOPE_002	2017-08-04	17-19-16	002c6ba04e534be486069c3db7b10827/ETHOSCOPE_002/2017-08-04_17-19-16/2017-08-04_17-19-16_002c6ba04e534be486069c3db7b10827.db	145636352
249	002c6ba04e534be486069c3db7b10827	ETHOSCOPE_002	2017-08-21	09-52-20	002c6ba04e534be486069c3db7b10827/ETHOSCOPE_002/2017-08-21_09-52-20/2017-08-21_09-52-20_002c6ba04e534be486069c3db7b10827.db	713240576
250	002c6ba04e534be486069c3db7b10827	ETHOSCOPE_002	2017-09-04	10-50-47	002c6ba04e534be486069c3db7b10827/ETHOSCOPE_002/2017-09-04_10-50-47/2017-09-04_10-50-47_002c6ba04e534be486069c3db7b10827.db	1007264768
251	002c6ba04e534be486069c3db7b10827	ETHOSCOPE_002	2017-11-25	18-37-56	002c6ba04e534be486069c3db7b10827/ETHOSCOPE_002/2017-11-25_18-37-56/2017-11-25_18-37-56_002c6ba04e534be486069c3db7b10827.db	551757824
252	002c6ba04e534be486069c3db7b10827	ETHOSCOPE_002	2017-12-02	14-09-02	002c6ba04e534be486069c3db7b10827/ETHOSCOPE_002/2017-12-02_14-09-02/2017-12-02_14-09-02_002c6ba04e534be486069c3db7b10827.db	447182848
253	002c6ba04e534be486069c3db7b10827	ETHOSCOPE_002	2017-12-08	17-12-34	002c6ba04e534be486069c3db7b10827/ETHOSCOPE_002/2017-12-08_17-12-34/2017-12-08_17-12-34_002c6ba04e534be486069c3db7b10827.db	506718208
254	002c6ba04e534be486069c3db7b10827	ETHOSCOPE_002	2017-12-15	18-01-42	002c6ba04e534be486069c3db7b10827/ETHOSCOPE_002/2017-12-15_18-01-42/2017-12-15_18-01-42_002c6ba04e534be486069c3db7b10827.db	11752448
255	002d6ba04e534be486069c3db7b10827	ETHOSCOPE_002	2017-12-18	10-48-06	002d6ba04e534be486069c3db7b10827/ETHOSCOPE_002/2017-12-18_10-48-06/2017-12-18_10-48-06_002d6ba04e534be486069c3db7b10827.db	792204288
256	002d6ba04e534be486069c3db7b10827	ETHOSCOPE_002	2018-01-05	10-51-00	002d6ba04e534be486069c3db7b10827/ETHOSCOPE_002/2018-01-05_10-51-00/2018-01-05_10-51-00_002d6ba04e534be486069c3db7b10827.db	572359680
257	002d6ba04e534be486069c3db7b10827	ETHOSCOPE_002	2018-01-11	10-53-30	002d6ba04e534be486069c3db7b10827/ETHOSCOPE_002/2018-01-11_10-53-30/2018-01-11_10-53-30_002d6ba04e534be486069c3db7b10827.db	727809024
258	002d6ba04e534be486069c3db7b10827	ETHOSCOPE_002	2018-02-06	10-41-34	002d6ba04e534be486069c3db7b10827/ETHOSCOPE_002/2018-02-06_10-41-34/2018-02-06_10-41-34_002d6ba04e534be486069c3db7b10827.db	59392
259	002d6ba04e534be486069c3db7b10827	ETHOSCOPE_002	2018-02-06	10-42-31	002d6ba04e534be486069c3db7b10827/ETHOSCOPE_002/2018-02-06_10-42-31/2018-02-06_10-42-31_002d6ba04e534be486069c3db7b10827.db	352416768
260	002d6ba04e534be486069c3db7b10827	ETHOSCOPE_002	2018-02-13	10-48-21	002d6ba04e534be486069c3db7b10827/ETHOSCOPE_002/2018-02-13_10-48-21/2018-02-13_10-48-21_002d6ba04e534be486069c3db7b10827.db	244951040
261	002d6ba04e534be486069c3db7b10827	ETHOSCOPE_002	2018-03-09	10-19-16	002d6ba04e534be486069c3db7b10827/ETHOSCOPE_002/2018-03-09_10-19-16/2018-03-09_10-19-16_002d6ba04e534be486069c3db7b10827.db	435636224
262	002d6ba04e534be486069c3db7b10827	ETHOSCOPE_002	2018-03-16	10-11-26	002d6ba04e534be486069c3db7b10827/ETHOSCOPE_002/2018-03-16_10-11-26/2018-03-16_10-11-26_002d6ba04e534be486069c3db7b10827.db	457476096
263	002d6ba04e534be486069c3db7b10827	ETHOSCOPE_002	2018-05-03	10-01-42	002d6ba04e534be486069c3db7b10827/ETHOSCOPE_002/2018-05-03_10-01-42/2018-05-03_10-01-42_002d6ba04e534be486069c3db7b10827.db	413076480
264	002d6ba04e534be486069c3db7b10827	ETHOSCOPE_002	2018-05-11	11-00-43	002d6ba04e534be486069c3db7b10827/ETHOSCOPE_002/2018-05-11_11-00-43/2018-05-11_11-00-43_002d6ba04e534be486069c3db7b10827.db	329956352
265	002d6ba04e534be486069c3db7b10827	ETHOSCOPE_002	2018-05-21	11-50-18	002d6ba04e534be486069c3db7b10827/ETHOSCOPE_002/2018-05-21_11-50-18/2018-05-21_11-50-18_002d6ba04e534be486069c3db7b10827.db	256633856
266	002d6ba04e534be486069c3db7b10827	ETHOSCOPE_002	2018-05-25	10-00-26	002d6ba04e534be486069c3db7b10827/ETHOSCOPE_002/2018-05-25_10-00-26/2018-05-25_10-00-26_002d6ba04e534be486069c3db7b10827.db	318895104
267	002d6ba04e534be486069c3db7b10827	ETHOSCOPE_002	2018-06-11	11-01-32	002d6ba04e534be486069c3db7b10827/ETHOSCOPE_002/2018-06-11_11-01-32/2018-06-11_11-01-32_002d6ba04e534be486069c3db7b10827.db	540292096
268	002d6ba04e534be486069c3db7b10827	ETHOSCOPE_002	2018-06-25	11-10-42	002d6ba04e534be486069c3db7b10827/ETHOSCOPE_002/2018-06-25_11-10-42/2018-06-25_11-10-42_002d6ba04e534be486069c3db7b10827.db	69632
269	002d6ba04e534be486069c3db7b10827	ETHOSCOPE_002	2018-06-25	11-12-56	002d6ba04e534be486069c3db7b10827/ETHOSCOPE_002/2018-06-25_11-12-56/2018-06-25_11-12-56_002d6ba04e534be486069c3db7b10827.db	601412608
270	002d6ba04e534be486069c3db7b10827	ETHOSCOPE_002	2018-07-25	13-29-19	002d6ba04e534be486069c3db7b10827/ETHOSCOPE_002/2018-07-25_13-29-19/2018-07-25_13-29-19_002d6ba04e534be486069c3db7b10827.db	349931520
271	003aeeee10184bb39b0754e75cef7900	ETHOSCOPE_003	2015-09-24	13-41-24	003aeeee10184bb39b0754e75cef7900/ETHOSCOPE_003/2015-09-24_13-41-24/2015-09-24_13-41-24_003aeeee10184bb39b0754e75cef7900.db	20371456
272	003aeeee10184bb39b0754e75cef7900	ETHOSCOPE_003	2015-10-30	16-16-40	003aeeee10184bb39b0754e75cef7900/ETHOSCOPE_003/2015-10-30_16-16-40/2015-10-30_16-16-40_003aeeee10184bb39b0754e75cef7900.db	90112
273	003aeeee10184bb39b0754e75cef7900	ETHOSCOPE_003	2015-10-30	16-23-32	003aeeee10184bb39b0754e75cef7900/ETHOSCOPE_003/2015-10-30_16-23-32/2015-10-30_16-23-32_003aeeee10184bb39b0754e75cef7900.db	32768
274	003aeeee10184bb39b0754e75cef7900	ETHOSCOPE_003	2015-10-30	17-28-45	003aeeee10184bb39b0754e75cef7900/ETHOSCOPE_003/2015-10-30_17-28-45/2015-10-30_17-28-45_003aeeee10184bb39b0754e75cef7900.db	224645120
275	003aeeee10184bb39b0754e75cef7900	ETHOSCOPE_003	2015-11-02	22-08-45	003aeeee10184bb39b0754e75cef7900/ETHOSCOPE_003/2015-11-02_22-08-45/2015-11-02_22-08-45_003aeeee10184bb39b0754e75cef7900.db	32768
276	003aeeee10184bb39b0754e75cef7900	ETHOSCOPE_003	2015-11-02	22-16-37	003aeeee10184bb39b0754e75cef7900/ETHOSCOPE_003/2015-11-02_22-16-37/2015-11-02_22-16-37_003aeeee10184bb39b0754e75cef7900.db	158970880
277	003aeeee10184bb39b0754e75cef7900	ETHOSCOPE_003	2015-11-06	21-41-01	003aeeee10184bb39b0754e75cef7900/ETHOSCOPE_003/2015-11-06_21-41-01/2015-11-06_21-41-01_003aeeee10184bb39b0754e75cef7900.db	359768064
278	003aeeee10184bb39b0754e75cef7900	ETHOSCOPE_003	2015-11-12	11-30-58	003aeeee10184bb39b0754e75cef7900/ETHOSCOPE_003/2015-11-12_11-30-58/2015-11-12_11-30-58_003aeeee10184bb39b0754e75cef7900.db	32768
279	003aeeee10184bb39b0754e75cef7900	ETHOSCOPE_003	2015-11-13	15-37-33	003aeeee10184bb39b0754e75cef7900/ETHOSCOPE_003/2015-11-13_15-37-33/2015-11-13_15-37-33_003aeeee10184bb39b0754e75cef7900.db	335885312
280	003aeeee10184bb39b0754e75cef7900	ETHOSCOPE_003	2015-11-23	17-41-10	003aeeee10184bb39b0754e75cef7900/ETHOSCOPE_003/2015-11-23_17-41-10/2015-11-23_17-41-10_003aeeee10184bb39b0754e75cef7900.db	92332032
281	003aeeee10184bb39b0754e75cef7900	ETHOSCOPE_003	2015-11-23	18-15-23	003aeeee10184bb39b0754e75cef7900/ETHOSCOPE_003/2015-11-23_18-15-23/2015-11-23_18-15-23_003aeeee10184bb39b0754e75cef7900.db	1172480
282	003aeeee10184bb39b0754e75cef7900	ETHOSCOPE_003	2015-11-25	18-42-31	003aeeee10184bb39b0754e75cef7900/ETHOSCOPE_003/2015-11-25_18-42-31/2015-11-25_18-42-31_003aeeee10184bb39b0754e75cef7900.db	61761536
283	003aeeee10184bb39b0754e75cef7900	ETHOSCOPE_003	2015-11-27	16-55-44	003aeeee10184bb39b0754e75cef7900/ETHOSCOPE_003/2015-11-27_16-55-44/2015-11-27_16-55-44_003aeeee10184bb39b0754e75cef7900.db	424075264
284	003aeeee10184bb39b0754e75cef7900	ETHOSCOPE_003	2015-12-03	18-04-16	003aeeee10184bb39b0754e75cef7900/ETHOSCOPE_003/2015-12-03_18-04-16/2015-12-03_18-04-16_003aeeee10184bb39b0754e75cef7900.db	474270720
285	003aeeee10184bb39b0754e75cef7900	ETHOSCOPE_003	2015-12-10	16-59-13	003aeeee10184bb39b0754e75cef7900/ETHOSCOPE_003/2015-12-10_16-59-13/2015-12-10_16-59-13_003aeeee10184bb39b0754e75cef7900.db	210944
286	003aeeee10184bb39b0754e75cef7900	ETHOSCOPE_003	2015-12-10	17-07-15	003aeeee10184bb39b0754e75cef7900/ETHOSCOPE_003/2015-12-10_17-07-15/2015-12-10_17-07-15_003aeeee10184bb39b0754e75cef7900.db	411613184
287	003aeeee10184bb39b0754e75cef7900	ETHOSCOPE_003	2015-12-16	15-03-41	003aeeee10184bb39b0754e75cef7900/ETHOSCOPE_003/2015-12-16_15-03-41/2015-12-16_15-03-41_003aeeee10184bb39b0754e75cef7900.db	489857024
288	003aeeee10184bb39b0754e75cef7900	ETHOSCOPE_003	2015-12-23	09-17-07	003aeeee10184bb39b0754e75cef7900/ETHOSCOPE_003/2015-12-23_09-17-07/2015-12-23_09-17-07_003aeeee10184bb39b0754e75cef7900.db	946902016
289	003aeeee10184bb39b0754e75cef7900	ETHOSCOPE_003	2016-01-14	21-37-56	003aeeee10184bb39b0754e75cef7900/ETHOSCOPE_003/2016-01-14_21-37-56/2016-01-14_21-37-56_003aeeee10184bb39b0754e75cef7900.db	730620928
290	003aeeee10184bb39b0754e75cef7900	ETHOSCOPE_003	2016-02-15	15-20-38	003aeeee10184bb39b0754e75cef7900/ETHOSCOPE_003/2016-02-15_15-20-38/2016-02-15_15-20-38_003aeeee10184bb39b0754e75cef7900.db	501424128
291	003aeeee10184bb39b0754e75cef7900	ETHOSCOPE_003	2016-02-22	20-24-44	003aeeee10184bb39b0754e75cef7900/ETHOSCOPE_003/2016-02-22_20-24-44/2016-02-22_20-24-44_003aeeee10184bb39b0754e75cef7900.db	388982784
292	003aeeee10184bb39b0754e75cef7900	ETHOSCOPE_003	2016-02-29	17-52-54	003aeeee10184bb39b0754e75cef7900/ETHOSCOPE_003/2016-02-29_17-52-54/2016-02-29_17-52-54_003aeeee10184bb39b0754e75cef7900.db	596514816
293	003aeeee10184bb39b0754e75cef7900	ETHOSCOPE_003	2016-03-07	21-00-34	003aeeee10184bb39b0754e75cef7900/ETHOSCOPE_003/2016-03-07_21-00-34/2016-03-07_21-00-34_003aeeee10184bb39b0754e75cef7900.db	634945536
294	003aeeee10184bb39b0754e75cef7900	ETHOSCOPE_003	2016-03-14	17-55-08	003aeeee10184bb39b0754e75cef7900/ETHOSCOPE_003/2016-03-14_17-55-08/2016-03-14_17-55-08_003aeeee10184bb39b0754e75cef7900.db	497380352
295	003aeeee10184bb39b0754e75cef7900	ETHOSCOPE_003	2016-03-21	20-33-31	003aeeee10184bb39b0754e75cef7900/ETHOSCOPE_003/2016-03-21_20-33-31/2016-03-21_20-33-31_003aeeee10184bb39b0754e75cef7900.db	38415360
296	003aeeee10184bb39b0754e75cef7900	ETHOSCOPE_003	2016-03-28	16-20-35	003aeeee10184bb39b0754e75cef7900/ETHOSCOPE_003/2016-03-28_16-20-35/2016-03-28_16-20-35_003aeeee10184bb39b0754e75cef7900.db	533094400
297	003aeeee10184bb39b0754e75cef7900	ETHOSCOPE_003	2016-04-04	17-41-38	003aeeee10184bb39b0754e75cef7900/ETHOSCOPE_003/2016-04-04_17-41-38/2016-04-04_17-41-38_003aeeee10184bb39b0754e75cef7900.db	491170816
298	003aeeee10184bb39b0754e75cef7900	ETHOSCOPE_003	2016-04-11	14-55-09	003aeeee10184bb39b0754e75cef7900/ETHOSCOPE_003/2016-04-11_14-55-09/2016-04-11_14-55-09_003aeeee10184bb39b0754e75cef7900.db	499671040
299	003aeeee10184bb39b0754e75cef7900	ETHOSCOPE_003	2016-04-18	14-11-09	003aeeee10184bb39b0754e75cef7900/ETHOSCOPE_003/2016-04-18_14-11-09/2016-04-18_14-11-09_003aeeee10184bb39b0754e75cef7900.db	506582016
300	003aeeee10184bb39b0754e75cef7900	ETHOSCOPE_003	2016-04-25	14-02-18	003aeeee10184bb39b0754e75cef7900/ETHOSCOPE_003/2016-04-25_14-02-18/2016-04-25_14-02-18_003aeeee10184bb39b0754e75cef7900.db	404643840
301	003aeeee10184bb39b0754e75cef7900	ETHOSCOPE_003	2016-05-02	15-15-19	003aeeee10184bb39b0754e75cef7900/ETHOSCOPE_003/2016-05-02_15-15-19/2016-05-02_15-15-19_003aeeee10184bb39b0754e75cef7900.db	513658880
302	003aeeee10184bb39b0754e75cef7900	ETHOSCOPE_003	2016-05-09	18-00-04	003aeeee10184bb39b0754e75cef7900/ETHOSCOPE_003/2016-05-09_18-00-04/2016-05-09_18-00-04_003aeeee10184bb39b0754e75cef7900.db	482447360
303	003aeeee10184bb39b0754e75cef7900	ETHOSCOPE_003	2016-05-23	19-07-10	003aeeee10184bb39b0754e75cef7900/ETHOSCOPE_003/2016-05-23_19-07-10/2016-05-23_19-07-10_003aeeee10184bb39b0754e75cef7900.db	462655488
304	003aeeee10184bb39b0754e75cef7900	ETHOSCOPE_003	2016-05-31	16-05-49	003aeeee10184bb39b0754e75cef7900/ETHOSCOPE_003/2016-05-31_16-05-49/2016-05-31_16-05-49_003aeeee10184bb39b0754e75cef7900.db	114688
305	003aeeee10184bb39b0754e75cef7900	ETHOSCOPE_003	2016-05-31	16-09-31	003aeeee10184bb39b0754e75cef7900/ETHOSCOPE_003/2016-05-31_16-09-31/2016-05-31_16-09-31_003aeeee10184bb39b0754e75cef7900.db	513683456
306	003aeeee10184bb39b0754e75cef7900	ETHOSCOPE_003	2016-06-07	17-14-55	003aeeee10184bb39b0754e75cef7900/ETHOSCOPE_003/2016-06-07_17-14-55/2016-06-07_17-14-55_003aeeee10184bb39b0754e75cef7900.db	576659456
307	003aeeee10184bb39b0754e75cef7900	ETHOSCOPE_003	2016-06-07	18-14-55	003aeeee10184bb39b0754e75cef7900/ETHOSCOPE_003/2016-06-07_18-14-55/2016-06-07_18-14-55_003aeeee10184bb39b0754e75cef7900.db	689623040
308	003b6ba04e534be486069c3db7b10827	ETHOSCOPE_003	2016-06-24	19-26-23	003b6ba04e534be486069c3db7b10827/ETHOSCOPE_003/2016-06-24_19-26-23/2016-06-24_19-26-23_003b6ba04e534be486069c3db7b10827.db	506668032
309	003b6ba04e534be486069c3db7b10827	ETHOSCOPE_003	2016-07-01	13-13-25	003b6ba04e534be486069c3db7b10827/ETHOSCOPE_003/2016-07-01_13-13-25/2016-07-01_13-13-25_003b6ba04e534be486069c3db7b10827.db	509807616
310	003b6ba04e534be486069c3db7b10827	ETHOSCOPE_003	2016-07-08	18-05-52	003b6ba04e534be486069c3db7b10827/ETHOSCOPE_003/2016-07-08_18-05-52/2016-07-08_18-05-52_003b6ba04e534be486069c3db7b10827.db	670687232
311	003c6ba04e534be486069c3db7b10827	ETHOSCOPE_003	2016-07-27	09-15-03	003c6ba04e534be486069c3db7b10827/ETHOSCOPE_003/2016-07-27_09-15-03/2016-07-27_09-15-03_003c6ba04e534be486069c3db7b10827.db	2494464
312	003c6ba04e534be486069c3db7b10827	ETHOSCOPE_003	2016-08-03	20-26-34	003c6ba04e534be486069c3db7b10827/ETHOSCOPE_003/2016-08-03_20-26-34/2016-08-03_20-26-34_003c6ba04e534be486069c3db7b10827.db	52971520
313	003c6ba04e534be486069c3db7b10827	ETHOSCOPE_003	2016-08-04	12-00-45	003c6ba04e534be486069c3db7b10827/ETHOSCOPE_003/2016-08-04_12-00-45/2016-08-04_12-00-45_003c6ba04e534be486069c3db7b10827.db	395603968
314	003c6ba04e534be486069c3db7b10827	ETHOSCOPE_003	2016-08-09	16-30-16	003c6ba04e534be486069c3db7b10827/ETHOSCOPE_003/2016-08-09_16-30-16/2016-08-09_16-30-16_003c6ba04e534be486069c3db7b10827.db	81631232
315	003c6ba04e534be486069c3db7b10827	ETHOSCOPE_003	2016-08-15	13-57-23	003c6ba04e534be486069c3db7b10827/ETHOSCOPE_003/2016-08-15_13-57-23/2016-08-15_13-57-23_003c6ba04e534be486069c3db7b10827.db	92201984
316	003c6ba04e534be486069c3db7b10827	ETHOSCOPE_003	2016-08-17	14-35-10	003c6ba04e534be486069c3db7b10827/ETHOSCOPE_003/2016-08-17_14-35-10/2016-08-17_14-35-10_003c6ba04e534be486069c3db7b10827.db	93365248
317	003c6ba04e534be486069c3db7b10827	ETHOSCOPE_003	2016-08-23	16-27-15	003c6ba04e534be486069c3db7b10827/ETHOSCOPE_003/2016-08-23_16-27-15/2016-08-23_16-27-15_003c6ba04e534be486069c3db7b10827.db	697321472
318	003c6ba04e534be486069c3db7b10827	ETHOSCOPE_003	2016-09-01	14-44-00	003c6ba04e534be486069c3db7b10827/ETHOSCOPE_003/2016-09-01_14-44-00/2016-09-01_14-44-00_003c6ba04e534be486069c3db7b10827.db	1237646336
319	003c6ba04e534be486069c3db7b10827	ETHOSCOPE_003	2016-10-03	17-00-34	003c6ba04e534be486069c3db7b10827/ETHOSCOPE_003/2016-10-03_17-00-34/2016-10-03_17-00-34_003c6ba04e534be486069c3db7b10827.db	651051008
320	003c6ba04e534be486069c3db7b10827	ETHOSCOPE_003	2016-10-17	10-59-17	003c6ba04e534be486069c3db7b10827/ETHOSCOPE_003/2016-10-17_10-59-17/2016-10-17_10-59-17_003c6ba04e534be486069c3db7b10827.db	494685184
321	003c6ba04e534be486069c3db7b10827	ETHOSCOPE_003	2016-11-03	20-27-39	003c6ba04e534be486069c3db7b10827/ETHOSCOPE_003/2016-11-03_20-27-39/2016-11-03_20-27-39_003c6ba04e534be486069c3db7b10827.db	59706368
322	003c6ba04e534be486069c3db7b10827	ETHOSCOPE_003	2016-11-14	12-41-54	003c6ba04e534be486069c3db7b10827/ETHOSCOPE_003/2016-11-14_12-41-54/2016-11-14_12-41-54_003c6ba04e534be486069c3db7b10827.db	601591808
323	003c6ba04e534be486069c3db7b10827	ETHOSCOPE_003	2016-11-21	20-02-19	003c6ba04e534be486069c3db7b10827/ETHOSCOPE_003/2016-11-21_20-02-19/2016-11-21_20-02-19_003c6ba04e534be486069c3db7b10827.db	638229504
324	003c6ba04e534be486069c3db7b10827	ETHOSCOPE_003	2016-11-28	13-24-30	003c6ba04e534be486069c3db7b10827/ETHOSCOPE_003/2016-11-28_13-24-30/2016-11-28_13-24-30_003c6ba04e534be486069c3db7b10827.db	1028307968
325	003c6ba04e534be486069c3db7b10827	ETHOSCOPE_003	2016-12-09	16-39-21	003c6ba04e534be486069c3db7b10827/ETHOSCOPE_003/2016-12-09_16-39-21/2016-12-09_16-39-21_003c6ba04e534be486069c3db7b10827.db	435361792
326	003c6ba04e534be486069c3db7b10827	ETHOSCOPE_003	2017-01-16	18-44-37	003c6ba04e534be486069c3db7b10827/ETHOSCOPE_003/2017-01-16_18-44-37/2017-01-16_18-44-37_003c6ba04e534be486069c3db7b10827.db	26548224
327	003c6ba04e534be486069c3db7b10827	ETHOSCOPE_003	2017-01-20	11-19-24	003c6ba04e534be486069c3db7b10827/ETHOSCOPE_003/2017-01-20_11-19-24/2017-01-20_11-19-24_003c6ba04e534be486069c3db7b10827.db	0
328	003c6ba04e534be486069c3db7b10827	ETHOSCOPE_003	2017-01-20	11-27-47	003c6ba04e534be486069c3db7b10827/ETHOSCOPE_003/2017-01-20_11-27-47/2017-01-20_11-27-47_003c6ba04e534be486069c3db7b10827.db	0
329	003c6ba04e534be486069c3db7b10827	ETHOSCOPE_003	2017-01-20	11-39-14	003c6ba04e534be486069c3db7b10827/ETHOSCOPE_003/2017-01-20_11-39-14/2017-01-20_11-39-14_003c6ba04e534be486069c3db7b10827.db	0
330	003c6ba04e534be486069c3db7b10827	ETHOSCOPE_003	2017-01-20	11-46-38	003c6ba04e534be486069c3db7b10827/ETHOSCOPE_003/2017-01-20_11-46-38/2017-01-20_11-46-38_003c6ba04e534be486069c3db7b10827.db	190464
331	003c6ba04e534be486069c3db7b10827	ETHOSCOPE_003	2017-01-20	11-53-11	003c6ba04e534be486069c3db7b10827/ETHOSCOPE_003/2017-01-20_11-53-11/2017-01-20_11-53-11_003c6ba04e534be486069c3db7b10827.db	221184
332	003c6ba04e534be486069c3db7b10827	ETHOSCOPE_003	2017-01-20	12-01-10	003c6ba04e534be486069c3db7b10827/ETHOSCOPE_003/2017-01-20_12-01-10/2017-01-20_12-01-10_003c6ba04e534be486069c3db7b10827.db	217088
333	003c6ba04e534be486069c3db7b10827	ETHOSCOPE_003	2017-01-20	12-11-32	003c6ba04e534be486069c3db7b10827/ETHOSCOPE_003/2017-01-20_12-11-32/2017-01-20_12-11-32_003c6ba04e534be486069c3db7b10827.db	143360
334	003c6ba04e534be486069c3db7b10827	ETHOSCOPE_003	2017-01-20	12-12-42	003c6ba04e534be486069c3db7b10827/ETHOSCOPE_003/2017-01-20_12-12-42/2017-01-20_12-12-42_003c6ba04e534be486069c3db7b10827.db	356352
335	003c6ba04e534be486069c3db7b10827	ETHOSCOPE_003	2017-02-10	18-58-28	003c6ba04e534be486069c3db7b10827/ETHOSCOPE_003/2017-02-10_18-58-28/2017-02-10_18-58-28_003c6ba04e534be486069c3db7b10827.db	507553792
336	003c6ba04e534be486069c3db7b10827	ETHOSCOPE_003	2017-02-17	15-15-23	003c6ba04e534be486069c3db7b10827/ETHOSCOPE_003/2017-02-17_15-15-23/2017-02-17_15-15-23_003c6ba04e534be486069c3db7b10827.db	505295872
337	003c6ba04e534be486069c3db7b10827	ETHOSCOPE_003	2017-02-24	16-26-52	003c6ba04e534be486069c3db7b10827/ETHOSCOPE_003/2017-02-24_16-26-52/2017-02-24_16-26-52_003c6ba04e534be486069c3db7b10827.db	478187520
338	003c6ba04e534be486069c3db7b10827	ETHOSCOPE_003	2017-03-03	15-55-05	003c6ba04e534be486069c3db7b10827/ETHOSCOPE_003/2017-03-03_15-55-05/2017-03-03_15-55-05_003c6ba04e534be486069c3db7b10827.db	431074304
339	003c6ba04e534be486069c3db7b10827	ETHOSCOPE_003	2017-03-09	20-19-47	003c6ba04e534be486069c3db7b10827/ETHOSCOPE_003/2017-03-09_20-19-47/2017-03-09_20-19-47_003c6ba04e534be486069c3db7b10827.db	0
340	003c6ba04e534be486069c3db7b10827	ETHOSCOPE_003	2017-03-09	20-28-10	003c6ba04e534be486069c3db7b10827/ETHOSCOPE_003/2017-03-09_20-28-10/2017-03-09_20-28-10_003c6ba04e534be486069c3db7b10827.db	399450112
341	003c6ba04e534be486069c3db7b10827	ETHOSCOPE_003	2017-03-24	13-02-01	003c6ba04e534be486069c3db7b10827/ETHOSCOPE_003/2017-03-24_13-02-01/2017-03-24_13-02-01_003c6ba04e534be486069c3db7b10827.db	225280
342	003c6ba04e534be486069c3db7b10827	ETHOSCOPE_003	2017-03-24	13-09-03	003c6ba04e534be486069c3db7b10827/ETHOSCOPE_003/2017-03-24_13-09-03/2017-03-24_13-09-03_003c6ba04e534be486069c3db7b10827.db	121963520
343	003c6ba04e534be486069c3db7b10827	ETHOSCOPE_003	2017-03-27	12-12-19	003c6ba04e534be486069c3db7b10827/ETHOSCOPE_003/2017-03-27_12-12-19/2017-03-27_12-12-19_003c6ba04e534be486069c3db7b10827.db	286452736
344	003c6ba04e534be486069c3db7b10827	ETHOSCOPE_003	2017-04-05	11-30-19	003c6ba04e534be486069c3db7b10827/ETHOSCOPE_003/2017-04-05_11-30-19/2017-04-05_11-30-19_003c6ba04e534be486069c3db7b10827.db	1378049024
345	003c6ba04e534be486069c3db7b10827	ETHOSCOPE_003	2017-04-29	13-20-06	003c6ba04e534be486069c3db7b10827/ETHOSCOPE_003/2017-04-29_13-20-06/2017-04-29_13-20-06_003c6ba04e534be486069c3db7b10827.db	774859776
346	003c6ba04e534be486069c3db7b10827	ETHOSCOPE_003	2017-05-10	10-25-13	003c6ba04e534be486069c3db7b10827/ETHOSCOPE_003/2017-05-10_10-25-13/2017-05-10_10-25-13_003c6ba04e534be486069c3db7b10827.db	1175113728
347	003c6ba04e534be486069c3db7b10827	ETHOSCOPE_003	2017-06-27	14-41-57	003c6ba04e534be486069c3db7b10827/ETHOSCOPE_003/2017-06-27_14-41-57/2017-06-27_14-41-57_003c6ba04e534be486069c3db7b10827.db	461795328
348	003c6ba04e534be486069c3db7b10827	ETHOSCOPE_003	2017-07-13	15-48-58	003c6ba04e534be486069c3db7b10827/ETHOSCOPE_003/2017-07-13_15-48-58/2017-07-13_15-48-58_003c6ba04e534be486069c3db7b10827.db	490717184
349	003d6ba04e534be486069c3db7b10827	ETHOSCOPE_003	2017-11-14	16-14-53	003d6ba04e534be486069c3db7b10827/ETHOSCOPE_003/2017-11-14_16-14-53/2017-11-14_16-14-53_003d6ba04e534be486069c3db7b10827.db	178176
350	003d6ba04e534be486069c3db7b10827	ETHOSCOPE_003	2017-11-16	10-31-49	003d6ba04e534be486069c3db7b10827/ETHOSCOPE_003/2017-11-16_10-31-49/2017-11-16_10-31-49_003d6ba04e534be486069c3db7b10827.db	392768512
351	003d6ba04e534be486069c3db7b10827	ETHOSCOPE_003	2017-11-23	10-14-21	003d6ba04e534be486069c3db7b10827/ETHOSCOPE_003/2017-11-23_10-14-21/2017-11-23_10-14-21_003d6ba04e534be486069c3db7b10827.db	454347776
352	003d6ba04e534be486069c3db7b10827	ETHOSCOPE_003	2017-12-04	10-10-36	003d6ba04e534be486069c3db7b10827/ETHOSCOPE_003/2017-12-04_10-10-36/2017-12-04_10-10-36_003d6ba04e534be486069c3db7b10827.db	384681984
353	003d6ba04e534be486069c3db7b10827	ETHOSCOPE_003	2017-12-09	10-53-47	003d6ba04e534be486069c3db7b10827/ETHOSCOPE_003/2017-12-09_10-53-47/2017-12-09_10-53-47_003d6ba04e534be486069c3db7b10827.db	411170816
354	003d6ba04e534be486069c3db7b10827	ETHOSCOPE_003	2017-12-15	10-22-52	003d6ba04e534be486069c3db7b10827/ETHOSCOPE_003/2017-12-15_10-22-52/2017-12-15_10-22-52_003d6ba04e534be486069c3db7b10827.db	396726272
355	003d6ba04e534be486069c3db7b10827	ETHOSCOPE_003	2017-12-21	10-36-36	003d6ba04e534be486069c3db7b10827/ETHOSCOPE_003/2017-12-21_10-36-36/2017-12-21_10-36-36_003d6ba04e534be486069c3db7b10827.db	337817600
356	004aeeee10184bb39b0754e75cef7900	ETHOSCOPE_004	2015-09-24	13-41-24	004aeeee10184bb39b0754e75cef7900/ETHOSCOPE_004/2015-09-24_13-41-24/2015-09-24_13-41-24_004aeeee10184bb39b0754e75cef7900.db	20371456
357	004aeeee10184bb39b0754e75cef7900	ETHOSCOPE_004	2015-10-30	16-17-03	004aeeee10184bb39b0754e75cef7900/ETHOSCOPE_004/2015-10-30_16-17-03/2015-10-30_16-17-03_004aeeee10184bb39b0754e75cef7900.db	382976
358	004aeeee10184bb39b0754e75cef7900	ETHOSCOPE_004	2015-10-30	17-28-36	004aeeee10184bb39b0754e75cef7900/ETHOSCOPE_004/2015-10-30_17-28-36/2015-10-30_17-28-36_004aeeee10184bb39b0754e75cef7900.db	268657664
359	004aeeee10184bb39b0754e75cef7900	ETHOSCOPE_004	2015-11-02	22-07-56	004aeeee10184bb39b0754e75cef7900/ETHOSCOPE_004/2015-11-02_22-07-56/2015-11-02_22-07-56_004aeeee10184bb39b0754e75cef7900.db	232448
360	004aeeee10184bb39b0754e75cef7900	ETHOSCOPE_004	2015-11-02	22-16-46	004aeeee10184bb39b0754e75cef7900/ETHOSCOPE_004/2015-11-02_22-16-46/2015-11-02_22-16-46_004aeeee10184bb39b0754e75cef7900.db	208518144
361	004aeeee10184bb39b0754e75cef7900	ETHOSCOPE_004	2015-11-05	11-25-48	004aeeee10184bb39b0754e75cef7900/ETHOSCOPE_004/2015-11-05_11-25-48/2015-11-05_11-25-48_004aeeee10184bb39b0754e75cef7900.db	38912
362	004aeeee10184bb39b0754e75cef7900	ETHOSCOPE_004	2015-11-05	11-28-25	004aeeee10184bb39b0754e75cef7900/ETHOSCOPE_004/2015-11-05_11-28-25/2015-11-05_11-28-25_004aeeee10184bb39b0754e75cef7900.db	0
363	004aeeee10184bb39b0754e75cef7900	ETHOSCOPE_004	2015-11-05	11-32-33	004aeeee10184bb39b0754e75cef7900/ETHOSCOPE_004/2015-11-05_11-32-33/2015-11-05_11-32-33_004aeeee10184bb39b0754e75cef7900.db	86016
364	004aeeee10184bb39b0754e75cef7900	ETHOSCOPE_004	2015-11-05	11-47-56	004aeeee10184bb39b0754e75cef7900/ETHOSCOPE_004/2015-11-05_11-47-56/2015-11-05_11-47-56_004aeeee10184bb39b0754e75cef7900.db	58368
365	004aeeee10184bb39b0754e75cef7900	ETHOSCOPE_004	2015-11-06	21-41-29	004aeeee10184bb39b0754e75cef7900/ETHOSCOPE_004/2015-11-06_21-41-29/2015-11-06_21-41-29_004aeeee10184bb39b0754e75cef7900.db	478071808
366	004aeeee10184bb39b0754e75cef7900	ETHOSCOPE_004	2015-11-12	11-31-28	004aeeee10184bb39b0754e75cef7900/ETHOSCOPE_004/2015-11-12_11-31-28/2015-11-12_11-31-28_004aeeee10184bb39b0754e75cef7900.db	69632
367	004aeeee10184bb39b0754e75cef7900	ETHOSCOPE_004	2015-11-13	15-37-25	004aeeee10184bb39b0754e75cef7900/ETHOSCOPE_004/2015-11-13_15-37-25/2015-11-13_15-37-25_004aeeee10184bb39b0754e75cef7900.db	451878912
368	004aeeee10184bb39b0754e75cef7900	ETHOSCOPE_004	2015-11-23	17-29-13	004aeeee10184bb39b0754e75cef7900/ETHOSCOPE_004/2015-11-23_17-29-13/2015-11-23_17-29-13_004aeeee10184bb39b0754e75cef7900.db	297544704
369	004aeeee10184bb39b0754e75cef7900	ETHOSCOPE_004	2015-11-23	18-15-23	004aeeee10184bb39b0754e75cef7900/ETHOSCOPE_004/2015-11-23_18-15-23/2015-11-23_18-15-23_004aeeee10184bb39b0754e75cef7900.db	1172480
370	004aeeee10184bb39b0754e75cef7900	ETHOSCOPE_004	2015-11-27	16-55-45	004aeeee10184bb39b0754e75cef7900/ETHOSCOPE_004/2015-11-27_16-55-45/2015-11-27_16-55-45_004aeeee10184bb39b0754e75cef7900.db	477443072
371	004aeeee10184bb39b0754e75cef7900	ETHOSCOPE_004	2015-12-03	18-04-21	004aeeee10184bb39b0754e75cef7900/ETHOSCOPE_004/2015-12-03_18-04-21/2015-12-03_18-04-21_004aeeee10184bb39b0754e75cef7900.db	689440768
372	004aeeee10184bb39b0754e75cef7900	ETHOSCOPE_004	2015-12-10	16-59-57	004aeeee10184bb39b0754e75cef7900/ETHOSCOPE_004/2015-12-10_16-59-57/2015-12-10_16-59-57_004aeeee10184bb39b0754e75cef7900.db	570660864
373	004aeeee10184bb39b0754e75cef7900	ETHOSCOPE_004	2015-12-16	15-04-08	004aeeee10184bb39b0754e75cef7900/ETHOSCOPE_004/2015-12-16_15-04-08/2015-12-16_15-04-08_004aeeee10184bb39b0754e75cef7900.db	634612736
374	004aeeee10184bb39b0754e75cef7900	ETHOSCOPE_004	2015-12-23	09-16-51	004aeeee10184bb39b0754e75cef7900/ETHOSCOPE_004/2015-12-23_09-16-51/2015-12-23_09-16-51_004aeeee10184bb39b0754e75cef7900.db	1286676480
375	004aeeee10184bb39b0754e75cef7900	ETHOSCOPE_004	2016-01-14	21-37-55	004aeeee10184bb39b0754e75cef7900/ETHOSCOPE_004/2016-01-14_21-37-55/2016-01-14_21-37-55_004aeeee10184bb39b0754e75cef7900.db	1002867712
376	004aeeee10184bb39b0754e75cef7900	ETHOSCOPE_004	2016-02-15	15-21-10	004aeeee10184bb39b0754e75cef7900/ETHOSCOPE_004/2016-02-15_15-21-10/2016-02-15_15-21-10_004aeeee10184bb39b0754e75cef7900.db	680025088
377	004aeeee10184bb39b0754e75cef7900	ETHOSCOPE_004	2016-02-22	20-24-40	004aeeee10184bb39b0754e75cef7900/ETHOSCOPE_004/2016-02-22_20-24-40/2016-02-22_20-24-40_004aeeee10184bb39b0754e75cef7900.db	560780288
378	004aeeee10184bb39b0754e75cef7900	ETHOSCOPE_004	2016-02-29	17-53-47	004aeeee10184bb39b0754e75cef7900/ETHOSCOPE_004/2016-02-29_17-53-47/2016-02-29_17-53-47_004aeeee10184bb39b0754e75cef7900.db	610950144
379	004aeeee10184bb39b0754e75cef7900	ETHOSCOPE_004	2016-03-07	21-00-34	004aeeee10184bb39b0754e75cef7900/ETHOSCOPE_004/2016-03-07_21-00-34/2016-03-07_21-00-34_004aeeee10184bb39b0754e75cef7900.db	680558592
380	004aeeee10184bb39b0754e75cef7900	ETHOSCOPE_004	2016-03-14	17-32-08	004aeeee10184bb39b0754e75cef7900/ETHOSCOPE_004/2016-03-14_17-32-08/2016-03-14_17-32-08_004aeeee10184bb39b0754e75cef7900.db	0
381	004aeeee10184bb39b0754e75cef7900	ETHOSCOPE_004	2016-03-14	17-55-41	004aeeee10184bb39b0754e75cef7900/ETHOSCOPE_004/2016-03-14_17-55-41/2016-03-14_17-55-41_004aeeee10184bb39b0754e75cef7900.db	682070016
382	004aeeee10184bb39b0754e75cef7900	ETHOSCOPE_004	2016-03-21	20-37-12	004aeeee10184bb39b0754e75cef7900/ETHOSCOPE_004/2016-03-21_20-37-12/2016-03-21_20-37-12_004aeeee10184bb39b0754e75cef7900.db	62870528
383	004aeeee10184bb39b0754e75cef7900	ETHOSCOPE_004	2016-03-28	16-20-34	004aeeee10184bb39b0754e75cef7900/ETHOSCOPE_004/2016-03-28_16-20-34/2016-03-28_16-20-34_004aeeee10184bb39b0754e75cef7900.db	663004160
384	004aeeee10184bb39b0754e75cef7900	ETHOSCOPE_004	2016-04-04	17-41-36	004aeeee10184bb39b0754e75cef7900/ETHOSCOPE_004/2016-04-04_17-41-36/2016-04-04_17-41-36_004aeeee10184bb39b0754e75cef7900.db	540477440
385	004aeeee10184bb39b0754e75cef7900	ETHOSCOPE_004	2016-04-11	14-55-12	004aeeee10184bb39b0754e75cef7900/ETHOSCOPE_004/2016-04-11_14-55-12/2016-04-11_14-55-12_004aeeee10184bb39b0754e75cef7900.db	553589760
386	004aeeee10184bb39b0754e75cef7900	ETHOSCOPE_004	2016-04-18	14-21-29	004aeeee10184bb39b0754e75cef7900/ETHOSCOPE_004/2016-04-18_14-21-29/2016-04-18_14-21-29_004aeeee10184bb39b0754e75cef7900.db	684846080
387	004aeeee10184bb39b0754e75cef7900	ETHOSCOPE_004	2016-04-25	15-05-52	004aeeee10184bb39b0754e75cef7900/ETHOSCOPE_004/2016-04-25_15-05-52/2016-04-25_15-05-52_004aeeee10184bb39b0754e75cef7900.db	688007168
388	004aeeee10184bb39b0754e75cef7900	ETHOSCOPE_004	2016-05-02	15-26-12	004aeeee10184bb39b0754e75cef7900/ETHOSCOPE_004/2016-05-02_15-26-12/2016-05-02_15-26-12_004aeeee10184bb39b0754e75cef7900.db	670306304
389	004aeeee10184bb39b0754e75cef7900	ETHOSCOPE_004	2016-05-09	18-00-05	004aeeee10184bb39b0754e75cef7900/ETHOSCOPE_004/2016-05-09_18-00-05/2016-05-09_18-00-05_004aeeee10184bb39b0754e75cef7900.db	518053888
390	004aeeee10184bb39b0754e75cef7900	ETHOSCOPE_004	2016-05-16	17-07-55	004aeeee10184bb39b0754e75cef7900/ETHOSCOPE_004/2016-05-16_17-07-55/2016-05-16_17-07-55_004aeeee10184bb39b0754e75cef7900.db	192049152
391	004aeeee10184bb39b0754e75cef7900	ETHOSCOPE_004	2016-05-18	18-38-27	004aeeee10184bb39b0754e75cef7900/ETHOSCOPE_004/2016-05-18_18-38-27/2016-05-18_18-38-27_004aeeee10184bb39b0754e75cef7900.db	440401920
392	004aeeee10184bb39b0754e75cef7900	ETHOSCOPE_004	2016-05-23	14-36-23	004aeeee10184bb39b0754e75cef7900/ETHOSCOPE_004/2016-05-23_14-36-23/2016-05-23_14-36-23_004aeeee10184bb39b0754e75cef7900.db	5469184
393	004aeeee10184bb39b0754e75cef7900	ETHOSCOPE_004	2016-05-23	19-25-06	004aeeee10184bb39b0754e75cef7900/ETHOSCOPE_004/2016-05-23_19-25-06/2016-05-23_19-25-06_004aeeee10184bb39b0754e75cef7900.db	634138624
394	004aeeee10184bb39b0754e75cef7900	ETHOSCOPE_004	2016-05-31	15-52-01	004aeeee10184bb39b0754e75cef7900/ETHOSCOPE_004/2016-05-31_15-52-01/2016-05-31_15-52-01_004aeeee10184bb39b0754e75cef7900.db	557113344
395	004aeeee10184bb39b0754e75cef7900	ETHOSCOPE_004	2016-06-07	17-13-29	004aeeee10184bb39b0754e75cef7900/ETHOSCOPE_004/2016-06-07_17-13-29/2016-06-07_17-13-29_004aeeee10184bb39b0754e75cef7900.db	678490112
396	004aeeee10184bb39b0754e75cef7900	ETHOSCOPE_004	2016-06-07	18-13-29	004aeeee10184bb39b0754e75cef7900/ETHOSCOPE_004/2016-06-07_18-13-29/2016-06-07_18-13-29_004aeeee10184bb39b0754e75cef7900.db	816582656
397	004b6ba04e534be486069c3db7b10827	ETHOSCOPE_004	2016-06-24	19-26-24	004b6ba04e534be486069c3db7b10827/ETHOSCOPE_004/2016-06-24_19-26-24/2016-06-24_19-26-24_004b6ba04e534be486069c3db7b10827.db	551385088
398	004b6ba04e534be486069c3db7b10827	ETHOSCOPE_004	2016-07-01	13-13-26	004b6ba04e534be486069c3db7b10827/ETHOSCOPE_004/2016-07-01_13-13-26/2016-07-01_13-13-26_004b6ba04e534be486069c3db7b10827.db	544157696
399	004b6ba04e534be486069c3db7b10827	ETHOSCOPE_004	2016-07-08	18-07-21	004b6ba04e534be486069c3db7b10827/ETHOSCOPE_004/2016-07-08_18-07-21/2016-07-08_18-07-21_004b6ba04e534be486069c3db7b10827.db	676086784
400	004c6ba04e534be486069c3db7b10827	ETHOSCOPE_004	2016-08-03	20-40-35	004c6ba04e534be486069c3db7b10827/ETHOSCOPE_004/2016-08-03_20-40-35/2016-08-03_20-40-35_004c6ba04e534be486069c3db7b10827.db	43075584
401	004c6ba04e534be486069c3db7b10827	ETHOSCOPE_004	2016-08-04	12-00-59	004c6ba04e534be486069c3db7b10827/ETHOSCOPE_004/2016-08-04_12-00-59/2016-08-04_12-00-59_004c6ba04e534be486069c3db7b10827.db	222856192
402	004c6ba04e534be486069c3db7b10827	ETHOSCOPE_004	2016-08-23	16-27-18	004c6ba04e534be486069c3db7b10827/ETHOSCOPE_004/2016-08-23_16-27-18/2016-08-23_16-27-18_004c6ba04e534be486069c3db7b10827.db	577705984
403	004c6ba04e534be486069c3db7b10827	ETHOSCOPE_004	2016-09-01	14-44-14	004c6ba04e534be486069c3db7b10827/ETHOSCOPE_004/2016-09-01_14-44-14/2016-09-01_14-44-14_004c6ba04e534be486069c3db7b10827.db	967033856
404	004c6ba04e534be486069c3db7b10827	ETHOSCOPE_004	2016-09-27	20-32-43	004c6ba04e534be486069c3db7b10827/ETHOSCOPE_004/2016-09-27_20-32-43/2016-09-27_20-32-43_004c6ba04e534be486069c3db7b10827.db	48959488
405	004c6ba04e534be486069c3db7b10827	ETHOSCOPE_004	2016-10-03	17-00-37	004c6ba04e534be486069c3db7b10827/ETHOSCOPE_004/2016-10-03_17-00-37/2016-10-03_17-00-37_004c6ba04e534be486069c3db7b10827.db	564820992
406	004c6ba04e534be486069c3db7b10827	ETHOSCOPE_004	2016-11-03	20-28-56	004c6ba04e534be486069c3db7b10827/ETHOSCOPE_004/2016-11-03_20-28-56/2016-11-03_20-28-56_004c6ba04e534be486069c3db7b10827.db	59531264
407	004c6ba04e534be486069c3db7b10827	ETHOSCOPE_004	2016-11-08	21-21-34	004c6ba04e534be486069c3db7b10827/ETHOSCOPE_004/2016-11-08_21-21-34/2016-11-08_21-21-34_004c6ba04e534be486069c3db7b10827.db	53354496
408	004c6ba04e534be486069c3db7b10827	ETHOSCOPE_004	2016-11-14	12-50-22	004c6ba04e534be486069c3db7b10827/ETHOSCOPE_004/2016-11-14_12-50-22/2016-11-14_12-50-22_004c6ba04e534be486069c3db7b10827.db	662708224
409	004c6ba04e534be486069c3db7b10827	ETHOSCOPE_004	2016-11-21	19-59-21	004c6ba04e534be486069c3db7b10827/ETHOSCOPE_004/2016-11-21_19-59-21/2016-11-21_19-59-21_004c6ba04e534be486069c3db7b10827.db	455344128
410	004c6ba04e534be486069c3db7b10827	ETHOSCOPE_004	2016-11-28	13-25-06	004c6ba04e534be486069c3db7b10827/ETHOSCOPE_004/2016-11-28_13-25-06/2016-11-28_13-25-06_004c6ba04e534be486069c3db7b10827.db	789276672
411	004c6ba04e534be486069c3db7b10827	ETHOSCOPE_004	2017-01-16	18-46-05	004c6ba04e534be486069c3db7b10827/ETHOSCOPE_004/2017-01-16_18-46-05/2017-01-16_18-46-05_004c6ba04e534be486069c3db7b10827.db	28106752
412	004c6ba04e534be486069c3db7b10827	ETHOSCOPE_004	2017-01-23	15-23-02	004c6ba04e534be486069c3db7b10827/ETHOSCOPE_004/2017-01-23_15-23-02/2017-01-23_15-23-02_004c6ba04e534be486069c3db7b10827.db	381356032
413	004c6ba04e534be486069c3db7b10827	ETHOSCOPE_004	2017-02-03	19-07-27	004c6ba04e534be486069c3db7b10827/ETHOSCOPE_004/2017-02-03_19-07-27/2017-02-03_19-07-27_004c6ba04e534be486069c3db7b10827.db	470943744
414	004c6ba04e534be486069c3db7b10827	ETHOSCOPE_004	2017-02-17	16-38-02	004c6ba04e534be486069c3db7b10827/ETHOSCOPE_004/2017-02-17_16-38-02/2017-02-17_16-38-02_004c6ba04e534be486069c3db7b10827.db	410841088
415	004c6ba04e534be486069c3db7b10827	ETHOSCOPE_004	2017-02-22	19-03-20	004c6ba04e534be486069c3db7b10827/ETHOSCOPE_004/2017-02-22_19-03-20/2017-02-22_19-03-20_004c6ba04e534be486069c3db7b10827.db	506799104
416	004c6ba04e534be486069c3db7b10827	ETHOSCOPE_004	2017-03-01	16-28-45	004c6ba04e534be486069c3db7b10827/ETHOSCOPE_004/2017-03-01_16-28-45/2017-03-01_16-28-45_004c6ba04e534be486069c3db7b10827.db	332431360
417	004c6ba04e534be486069c3db7b10827	ETHOSCOPE_004	2017-03-09	14-36-57	004c6ba04e534be486069c3db7b10827/ETHOSCOPE_004/2017-03-09_14-36-57/2017-03-09_14-36-57_004c6ba04e534be486069c3db7b10827.db	292864
418	004c6ba04e534be486069c3db7b10827	ETHOSCOPE_004	2017-03-09	15-00-12	004c6ba04e534be486069c3db7b10827/ETHOSCOPE_004/2017-03-09_15-00-12/2017-03-09_15-00-12_004c6ba04e534be486069c3db7b10827.db	8308736
419	004c6ba04e534be486069c3db7b10827	ETHOSCOPE_004	2017-03-10	09-55-15	004c6ba04e534be486069c3db7b10827/ETHOSCOPE_004/2017-03-10_09-55-15/2017-03-10_09-55-15_004c6ba04e534be486069c3db7b10827.db	140324864
420	004c6ba04e534be486069c3db7b10827	ETHOSCOPE_004	2017-03-13	14-45-29	004c6ba04e534be486069c3db7b10827/ETHOSCOPE_004/2017-03-13_14-45-29/2017-03-13_14-45-29_004c6ba04e534be486069c3db7b10827.db	466753536
421	004c6ba04e534be486069c3db7b10827	ETHOSCOPE_004	2017-03-20	11-09-32	004c6ba04e534be486069c3db7b10827/ETHOSCOPE_004/2017-03-20_11-09-32/2017-03-20_11-09-32_004c6ba04e534be486069c3db7b10827.db	476411904
422	004c6ba04e534be486069c3db7b10827	ETHOSCOPE_004	2017-03-28	17-18-49	004c6ba04e534be486069c3db7b10827/ETHOSCOPE_004/2017-03-28_17-18-49/2017-03-28_17-18-49_004c6ba04e534be486069c3db7b10827.db	1042033664
423	004c6ba04e534be486069c3db7b10827	ETHOSCOPE_004	2017-04-19	13-56-13	004c6ba04e534be486069c3db7b10827/ETHOSCOPE_004/2017-04-19_13-56-13/2017-04-19_13-56-13_004c6ba04e534be486069c3db7b10827.db	115579904
424	004c6ba04e534be486069c3db7b10827	ETHOSCOPE_004	2017-04-25	14-35-38	004c6ba04e534be486069c3db7b10827/ETHOSCOPE_004/2017-04-25_14-35-38/2017-04-25_14-35-38_004c6ba04e534be486069c3db7b10827.db	41804800
425	004c6ba04e534be486069c3db7b10827	ETHOSCOPE_004	2017-05-03	14-52-27	004c6ba04e534be486069c3db7b10827/ETHOSCOPE_004/2017-05-03_14-52-27/2017-05-03_14-52-27_004c6ba04e534be486069c3db7b10827.db	42630144
426	004c6ba04e534be486069c3db7b10827	ETHOSCOPE_004	2017-05-04	17-07-27	004c6ba04e534be486069c3db7b10827/ETHOSCOPE_004/2017-05-04_17-07-27/2017-05-04_17-07-27_004c6ba04e534be486069c3db7b10827.db	298848256
427	004c6ba04e534be486069c3db7b10827	ETHOSCOPE_004	2017-05-09	14-28-31	004c6ba04e534be486069c3db7b10827/ETHOSCOPE_004/2017-05-09_14-28-31/2017-05-09_14-28-31_004c6ba04e534be486069c3db7b10827.db	270354432
428	004c6ba04e534be486069c3db7b10827	ETHOSCOPE_004	2017-05-18	14-41-31	004c6ba04e534be486069c3db7b10827/ETHOSCOPE_004/2017-05-18_14-41-31/2017-05-18_14-41-31_004c6ba04e534be486069c3db7b10827.db	135343104
429	004c6ba04e534be486069c3db7b10827	ETHOSCOPE_004	2017-05-23	16-10-32	004c6ba04e534be486069c3db7b10827/ETHOSCOPE_004/2017-05-23_16-10-32/2017-05-23_16-10-32_004c6ba04e534be486069c3db7b10827.db	57358336
430	004c6ba04e534be486069c3db7b10827	ETHOSCOPE_004	2017-06-20	16-32-29	004c6ba04e534be486069c3db7b10827/ETHOSCOPE_004/2017-06-20_16-32-29/2017-06-20_16-32-29_004c6ba04e534be486069c3db7b10827.db	255761408
431	004c6ba04e534be486069c3db7b10827	ETHOSCOPE_004	2017-06-27	17-47-22	004c6ba04e534be486069c3db7b10827/ETHOSCOPE_004/2017-06-27_17-47-22/2017-06-27_17-47-22_004c6ba04e534be486069c3db7b10827.db	122267648
432	004c6ba04e534be486069c3db7b10827	ETHOSCOPE_004	2017-07-04	16-36-22	004c6ba04e534be486069c3db7b10827/ETHOSCOPE_004/2017-07-04_16-36-22/2017-07-04_16-36-22_004c6ba04e534be486069c3db7b10827.db	74831872
433	004c6ba04e534be486069c3db7b10827	ETHOSCOPE_004	2017-07-07	18-26-40	004c6ba04e534be486069c3db7b10827/ETHOSCOPE_004/2017-07-07_18-26-40/2017-07-07_18-26-40_004c6ba04e534be486069c3db7b10827.db	111499264
434	004c6ba04e534be486069c3db7b10827	ETHOSCOPE_004	2017-07-24	21-04-20	004c6ba04e534be486069c3db7b10827/ETHOSCOPE_004/2017-07-24_21-04-20/2017-07-24_21-04-20_004c6ba04e534be486069c3db7b10827.db	115036160
435	004c6ba04e534be486069c3db7b10827	ETHOSCOPE_004	2017-07-29	18-57-16	004c6ba04e534be486069c3db7b10827/ETHOSCOPE_004/2017-07-29_18-57-16/2017-07-29_18-57-16_004c6ba04e534be486069c3db7b10827.db	117443584
436	004c6ba04e534be486069c3db7b10827	ETHOSCOPE_004	2017-08-04	17-23-01	004c6ba04e534be486069c3db7b10827/ETHOSCOPE_004/2017-08-04_17-23-01/2017-08-04_17-23-01_004c6ba04e534be486069c3db7b10827.db	119094272
437	004c6ba04e534be486069c3db7b10827	ETHOSCOPE_004	2017-09-05	09-34-13	004c6ba04e534be486069c3db7b10827/ETHOSCOPE_004/2017-09-05_09-34-13/2017-09-05_09-34-13_004c6ba04e534be486069c3db7b10827.db	38912
438	004c6ba04e534be486069c3db7b10827	ETHOSCOPE_004	2017-09-08	09-37-57	004c6ba04e534be486069c3db7b10827/ETHOSCOPE_004/2017-09-08_09-37-57/2017-09-08_09-37-57_004c6ba04e534be486069c3db7b10827.db	511792128
439	004c6ba04e534be486069c3db7b10827	ETHOSCOPE_004	2017-09-18	10-37-41	004c6ba04e534be486069c3db7b10827/ETHOSCOPE_004/2017-09-18_10-37-41/2017-09-18_10-37-41_004c6ba04e534be486069c3db7b10827.db	535025664
440	004c6ba04e534be486069c3db7b10827	ETHOSCOPE_004	2017-10-20	16-43-17	004c6ba04e534be486069c3db7b10827/ETHOSCOPE_004/2017-10-20_16-43-17/2017-10-20_16-43-17_004c6ba04e534be486069c3db7b10827.db	529239040
441	004c6ba04e534be486069c3db7b10827	ETHOSCOPE_004	2017-10-31	10-35-42	004c6ba04e534be486069c3db7b10827/ETHOSCOPE_004/2017-10-31_10-35-42/2017-10-31_10-35-42_004c6ba04e534be486069c3db7b10827.db	472929280
442	004c6ba04e534be486069c3db7b10827	ETHOSCOPE_004	2017-11-13	14-39-16	004c6ba04e534be486069c3db7b10827/ETHOSCOPE_004/2017-11-13_14-39-16/2017-11-13_14-39-16_004c6ba04e534be486069c3db7b10827.db	619341824
443	004c6ba04e534be486069c3db7b10827	ETHOSCOPE_004	2017-11-27	19-04-15	004c6ba04e534be486069c3db7b10827/ETHOSCOPE_004/2017-11-27_19-04-15/2017-11-27_19-04-15_004c6ba04e534be486069c3db7b10827.db	265926656
444	004c6ba04e534be486069c3db7b10827	ETHOSCOPE_004	2017-12-08	18-13-16	004c6ba04e534be486069c3db7b10827/ETHOSCOPE_004/2017-12-08_18-13-16/2017-12-08_18-13-16_004c6ba04e534be486069c3db7b10827.db	504314880
445	004c6ba04e534be486069c3db7b10827	ETHOSCOPE_004	2017-12-15	17-35-44	004c6ba04e534be486069c3db7b10827/ETHOSCOPE_004/2017-12-15_17-35-44/2017-12-15_17-35-44_004c6ba04e534be486069c3db7b10827.db	418364416
446	004c6ba04e534be486069c3db7b10827	ETHOSCOPE_004	2017-12-22	14-25-45	004c6ba04e534be486069c3db7b10827/ETHOSCOPE_004/2017-12-22_14-25-45/2017-12-22_14-25-45_004c6ba04e534be486069c3db7b10827.db	100352
447	004c6ba04e534be486069c3db7b10827	ETHOSCOPE_004	2017-12-22	14-42-35	004c6ba04e534be486069c3db7b10827/ETHOSCOPE_004/2017-12-22_14-42-35/2017-12-22_14-42-35_004c6ba04e534be486069c3db7b10827.db	378423296
448	004c6ba04e534be486069c3db7b10827	ETHOSCOPE_004	2017-12-28	13-33-29	004c6ba04e534be486069c3db7b10827/ETHOSCOPE_004/2017-12-28_13-33-29/2017-12-28_13-33-29_004c6ba04e534be486069c3db7b10827.db	505447424
449	004c6ba04e534be486069c3db7b10827	ETHOSCOPE_004	2018-01-05	14-46-15	004c6ba04e534be486069c3db7b10827/ETHOSCOPE_004/2018-01-05_14-46-15/2018-01-05_14-46-15_004c6ba04e534be486069c3db7b10827.db	1106944
450	004c6ba04e534be486069c3db7b10827	ETHOSCOPE_004	2018-01-05	15-22-57	004c6ba04e534be486069c3db7b10827/ETHOSCOPE_004/2018-01-05_15-22-57/2018-01-05_15-22-57_004c6ba04e534be486069c3db7b10827.db	439068672
451	004c6ba04e534be486069c3db7b10827	ETHOSCOPE_004	2018-01-12	12-32-50	004c6ba04e534be486069c3db7b10827/ETHOSCOPE_004/2018-01-12_12-32-50/2018-01-12_12-32-50_004c6ba04e534be486069c3db7b10827.db	517340160
452	004c6ba04e534be486069c3db7b10827	ETHOSCOPE_004	2018-03-08	15-25-31	004c6ba04e534be486069c3db7b10827/ETHOSCOPE_004/2018-03-08_15-25-31/2018-03-08_15-25-31_004c6ba04e534be486069c3db7b10827.db	34429952
453	004c6ba04e534be486069c3db7b10827	ETHOSCOPE_004	2018-03-13	14-55-01	004c6ba04e534be486069c3db7b10827/ETHOSCOPE_004/2018-03-13_14-55-01/2018-03-13_14-55-01_004c6ba04e534be486069c3db7b10827.db	30947328
454	004c6ba04e534be486069c3db7b10827	ETHOSCOPE_004	2018-03-14	15-17-25	004c6ba04e534be486069c3db7b10827/ETHOSCOPE_004/2018-03-14_15-17-25/2018-03-14_15-17-25_004c6ba04e534be486069c3db7b10827.db	75753472
455	004c6ba04e534be486069c3db7b10827	ETHOSCOPE_004	2018-03-20	12-03-09	004c6ba04e534be486069c3db7b10827/ETHOSCOPE_004/2018-03-20_12-03-09/2018-03-20_12-03-09_004c6ba04e534be486069c3db7b10827.db	85195776
456	004c6ba04e534be486069c3db7b10827	ETHOSCOPE_004	2018-03-23	09-47-21	004c6ba04e534be486069c3db7b10827/ETHOSCOPE_004/2018-03-23_09-47-21/2018-03-23_09-47-21_004c6ba04e534be486069c3db7b10827.db	3360768
457	004c6ba04e534be486069c3db7b10827	ETHOSCOPE_004	2018-03-27	09-12-28	004c6ba04e534be486069c3db7b10827/ETHOSCOPE_004/2018-03-27_09-12-28/2018-03-27_09-12-28_004c6ba04e534be486069c3db7b10827.db	12889088
458	004c6ba04e534be486069c3db7b10827	ETHOSCOPE_004	2018-03-27	16-26-55	004c6ba04e534be486069c3db7b10827/ETHOSCOPE_004/2018-03-27_16-26-55/2018-03-27_16-26-55_004c6ba04e534be486069c3db7b10827.db	235886592
459	004c6ba04e534be486069c3db7b10827	ETHOSCOPE_004	2018-04-05	11-17-29	004c6ba04e534be486069c3db7b10827/ETHOSCOPE_004/2018-04-05_11-17-29/2018-04-05_11-17-29_004c6ba04e534be486069c3db7b10827.db	44032
460	004c6ba04e534be486069c3db7b10827	ETHOSCOPE_004	2018-04-05	12-22-54	004c6ba04e534be486069c3db7b10827/ETHOSCOPE_004/2018-04-05_12-22-54/2018-04-05_12-22-54_004c6ba04e534be486069c3db7b10827.db	173106176
461	004c6ba04e534be486069c3db7b10827	ETHOSCOPE_004	2018-04-10	18-06-59	004c6ba04e534be486069c3db7b10827/ETHOSCOPE_004/2018-04-10_18-06-59/2018-04-10_18-06-59_004c6ba04e534be486069c3db7b10827.db	80442368
462	004c6ba04e534be486069c3db7b10827	ETHOSCOPE_004	2018-04-13	15-09-37	004c6ba04e534be486069c3db7b10827/ETHOSCOPE_004/2018-04-13_15-09-37/2018-04-13_15-09-37_004c6ba04e534be486069c3db7b10827.db	132753408
463	004c6ba04e534be486069c3db7b10827	ETHOSCOPE_004	2018-04-16	20-20-35	004c6ba04e534be486069c3db7b10827/ETHOSCOPE_004/2018-04-16_20-20-35/2018-04-16_20-20-35_004c6ba04e534be486069c3db7b10827.db	27711488
464	004c6ba04e534be486069c3db7b10827	ETHOSCOPE_004	2018-04-17	12-59-54	004c6ba04e534be486069c3db7b10827/ETHOSCOPE_004/2018-04-17_12-59-54/2018-04-17_12-59-54_004c6ba04e534be486069c3db7b10827.db	51803136
465	004c6ba04e534be486069c3db7b10827	ETHOSCOPE_004	2018-04-18	15-56-22	004c6ba04e534be486069c3db7b10827/ETHOSCOPE_004/2018-04-18_15-56-22/2018-04-18_15-56-22_004c6ba04e534be486069c3db7b10827.db	88227840
466	004c6ba04e534be486069c3db7b10827	ETHOSCOPE_004	2018-04-23	12-51-05	004c6ba04e534be486069c3db7b10827/ETHOSCOPE_004/2018-04-23_12-51-05/2018-04-23_12-51-05_004c6ba04e534be486069c3db7b10827.db	78848
467	004c6ba04e534be486069c3db7b10827	ETHOSCOPE_004	2018-05-01	14-28-34	004c6ba04e534be486069c3db7b10827/ETHOSCOPE_004/2018-05-01_14-28-34/2018-05-01_14-28-34_004c6ba04e534be486069c3db7b10827.db	128789504
468	004c6ba04e534be486069c3db7b10827	ETHOSCOPE_004	2018-05-10	09-49-24	004c6ba04e534be486069c3db7b10827/ETHOSCOPE_004/2018-05-10_09-49-24/2018-05-10_09-49-24_004c6ba04e534be486069c3db7b10827.db	45005824
469	004c6ba04e534be486069c3db7b10827	ETHOSCOPE_004	2018-05-16	10-24-09	004c6ba04e534be486069c3db7b10827/ETHOSCOPE_004/2018-05-16_10-24-09/2018-05-16_10-24-09_004c6ba04e534be486069c3db7b10827.db	45767680
470	004c6ba04e534be486069c3db7b10827	ETHOSCOPE_004	2018-05-18	16-10-01	004c6ba04e534be486069c3db7b10827/ETHOSCOPE_004/2018-05-18_16-10-01/2018-05-18_16-10-01_004c6ba04e534be486069c3db7b10827.db	797696
471	004c6ba04e534be486069c3db7b10827	ETHOSCOPE_004	2018-05-21	16-05-59	004c6ba04e534be486069c3db7b10827/ETHOSCOPE_004/2018-05-21_16-05-59/2018-05-21_16-05-59_004c6ba04e534be486069c3db7b10827.db	23552
472	004c6ba04e534be486069c3db7b10827	ETHOSCOPE_004	2018-05-22	21-07-08	004c6ba04e534be486069c3db7b10827/ETHOSCOPE_004/2018-05-22_21-07-08/2018-05-22_21-07-08_004c6ba04e534be486069c3db7b10827.db	864256
473	004c6ba04e534be486069c3db7b10827	ETHOSCOPE_004	2018-05-22	21-09-00	004c6ba04e534be486069c3db7b10827/ETHOSCOPE_004/2018-05-22_21-09-00/2018-05-22_21-09-00_004c6ba04e534be486069c3db7b10827.db	41031680
474	004c6ba04e534be486069c3db7b10827	ETHOSCOPE_004	2018-05-23	10-28-28	004c6ba04e534be486069c3db7b10827/ETHOSCOPE_004/2018-05-23_10-28-28/2018-05-23_10-28-28_004c6ba04e534be486069c3db7b10827.db	4499456
475	004c6ba04e534be486069c3db7b10827	ETHOSCOPE_004	2018-05-23	19-58-52	004c6ba04e534be486069c3db7b10827/ETHOSCOPE_004/2018-05-23_19-58-52/2018-05-23_19-58-52_004c6ba04e534be486069c3db7b10827.db	36546560
476	004c6ba04e534be486069c3db7b10827	ETHOSCOPE_004	2018-05-30	14-54-34	004c6ba04e534be486069c3db7b10827/ETHOSCOPE_004/2018-05-30_14-54-34/2018-05-30_14-54-34_004c6ba04e534be486069c3db7b10827.db	197064704
477	004c6ba04e534be486069c3db7b10827	ETHOSCOPE_004	2018-06-05	15-38-26	004c6ba04e534be486069c3db7b10827/ETHOSCOPE_004/2018-06-05_15-38-26/2018-06-05_15-38-26_004c6ba04e534be486069c3db7b10827.db	86456320
478	004c6ba04e534be486069c3db7b10827	ETHOSCOPE_004	2018-06-07	15-11-26	004c6ba04e534be486069c3db7b10827/ETHOSCOPE_004/2018-06-07_15-11-26/2018-06-07_15-11-26_004c6ba04e534be486069c3db7b10827.db	143360
479	004c6ba04e534be486069c3db7b10827	ETHOSCOPE_004	2018-06-07	15-26-19	004c6ba04e534be486069c3db7b10827/ETHOSCOPE_004/2018-06-07_15-26-19/2018-06-07_15-26-19_004c6ba04e534be486069c3db7b10827.db	37474304
480	004c6ba04e534be486069c3db7b10827	ETHOSCOPE_004	2018-06-12	17-19-03	004c6ba04e534be486069c3db7b10827/ETHOSCOPE_004/2018-06-12_17-19-03/2018-06-12_17-19-03_004c6ba04e534be486069c3db7b10827.db	134144
481	004c6ba04e534be486069c3db7b10827	ETHOSCOPE_004	2018-06-13	09-31-24	004c6ba04e534be486069c3db7b10827/ETHOSCOPE_004/2018-06-13_09-31-24/2018-06-13_09-31-24_004c6ba04e534be486069c3db7b10827.db	211607552
482	004c6ba04e534be486069c3db7b10827	ETHOSCOPE_004	2018-06-19	14-53-48	004c6ba04e534be486069c3db7b10827/ETHOSCOPE_004/2018-06-19_14-53-48/2018-06-19_14-53-48_004c6ba04e534be486069c3db7b10827.db	249137152
483	004c6ba04e534be486069c3db7b10827	ETHOSCOPE_004	2018-06-26	15-17-10	004c6ba04e534be486069c3db7b10827/ETHOSCOPE_004/2018-06-26_15-17-10/2018-06-26_15-17-10_004c6ba04e534be486069c3db7b10827.db	120847360
484	004c6ba04e534be486069c3db7b10827	ETHOSCOPE_004	2018-06-29	11-46-23	004c6ba04e534be486069c3db7b10827/ETHOSCOPE_004/2018-06-29_11-46-23/2018-06-29_11-46-23_004c6ba04e534be486069c3db7b10827.db	122263552
485	004c6ba04e534be486069c3db7b10827	ETHOSCOPE_004	2018-07-03	17-43-42	004c6ba04e534be486069c3db7b10827/ETHOSCOPE_004/2018-07-03_17-43-42/2018-07-03_17-43-42_004c6ba04e534be486069c3db7b10827.db	169342976
486	004c6ba04e534be486069c3db7b10827	ETHOSCOPE_004	2018-07-10	09-05-33	004c6ba04e534be486069c3db7b10827/ETHOSCOPE_004/2018-07-10_09-05-33/2018-07-10_09-05-33_004c6ba04e534be486069c3db7b10827.db	385071104
487	004c6ba04e534be486069c3db7b10827	ETHOSCOPE_004	2018-07-25	19-02-44	004c6ba04e534be486069c3db7b10827/ETHOSCOPE_004/2018-07-25_19-02-44/2018-07-25_19-02-44_004c6ba04e534be486069c3db7b10827.db	115952640
488	004c6ba04e534be486069c3db7b10827	ETHOSCOPE_004	2018-07-28	13-11-57	004c6ba04e534be486069c3db7b10827/ETHOSCOPE_004/2018-07-28_13-11-57/2018-07-28_13-11-57_004c6ba04e534be486069c3db7b10827.db	272891904
489	004c6ba04e534be486069c3db7b10827	ETHOSCOPE_004	2018-08-03	14-59-41	004c6ba04e534be486069c3db7b10827/ETHOSCOPE_004/2018-08-03_14-59-41/2018-08-03_14-59-41_004c6ba04e534be486069c3db7b10827.db	178332672
490	004c6ba04e534be486069c3db7b10827	ETHOSCOPE_004	2018-08-07	15-25-15	004c6ba04e534be486069c3db7b10827/ETHOSCOPE_004/2018-08-07_15-25-15/2018-08-07_15-25-15_004c6ba04e534be486069c3db7b10827.db	135751680
491	004c6ba04e534be486069c3db7b10827	ETHOSCOPE_004	2018-08-14	09-20-23	004c6ba04e534be486069c3db7b10827/ETHOSCOPE_004/2018-08-14_09-20-23/2018-08-14_09-20-23_004c6ba04e534be486069c3db7b10827.db	78326784
492	004c6ba04e534be486069c3db7b10827	ETHOSCOPE_004	2018-08-16	14-41-19	004c6ba04e534be486069c3db7b10827/ETHOSCOPE_004/2018-08-16_14-41-19/2018-08-16_14-41-19_004c6ba04e534be486069c3db7b10827.db	223021056
493	004c6ba04e534be486069c3db7b10827	ETHOSCOPE_004	2018-08-21	09-20-07	004c6ba04e534be486069c3db7b10827/ETHOSCOPE_004/2018-08-21_09-20-07/2018-08-21_09-20-07_004c6ba04e534be486069c3db7b10827.db	90404864
494	004c6ba04e534be486069c3db7b10827	ETHOSCOPE_004	2018-08-23	14-47-57	004c6ba04e534be486069c3db7b10827/ETHOSCOPE_004/2018-08-23_14-47-57/2018-08-23_14-47-57_004c6ba04e534be486069c3db7b10827.db	61440
495	004c6ba04e534be486069c3db7b10827	ETHOSCOPE_004	2018-08-24	14-23-42	004c6ba04e534be486069c3db7b10827/ETHOSCOPE_004/2018-08-24_14-23-42/2018-08-24_14-23-42_004c6ba04e534be486069c3db7b10827.db	176055296
496	004c6ba04e534be486069c3db7b10827	ETHOSCOPE_004	2018-08-28	14-18-28	004c6ba04e534be486069c3db7b10827/ETHOSCOPE_004/2018-08-28_14-18-28/2018-08-28_14-18-28_004c6ba04e534be486069c3db7b10827.db	47907840
497	004c6ba04e534be486069c3db7b10827	ETHOSCOPE_004	2018-08-31	09-22-42	004c6ba04e534be486069c3db7b10827/ETHOSCOPE_004/2018-08-31_09-22-42/2018-08-31_09-22-42_004c6ba04e534be486069c3db7b10827.db	155976704
498	004c6ba04e534be486069c3db7b10827	ETHOSCOPE_004	2018-09-18	10-46-53	004c6ba04e534be486069c3db7b10827/ETHOSCOPE_004/2018-09-18_10-46-53/2018-09-18_10-46-53_004c6ba04e534be486069c3db7b10827.db	259424256
499	004c6ba04e534be486069c3db7b10827	ETHOSCOPE_004	2018-09-24	15-29-39	004c6ba04e534be486069c3db7b10827/ETHOSCOPE_004/2018-09-24_15-29-39/2018-09-24_15-29-39_004c6ba04e534be486069c3db7b10827.db	278510592
500	004c6ba04e534be486069c3db7b10827	ETHOSCOPE_004	2018-10-11	15-06-59	004c6ba04e534be486069c3db7b10827/ETHOSCOPE_004/2018-10-11_15-06-59/2018-10-11_15-06-59_004c6ba04e534be486069c3db7b10827.db	173112320
501	004c6ba04e534be486069c3db7b10827	ETHOSCOPE_004	2018-10-16	13-52-51	004c6ba04e534be486069c3db7b10827/ETHOSCOPE_004/2018-10-16_13-52-51/2018-10-16_13-52-51_004c6ba04e534be486069c3db7b10827.db	131322880
502	004c6ba04e534be486069c3db7b10827	ETHOSCOPE_004	2018-10-23	15-01-21	004c6ba04e534be486069c3db7b10827/ETHOSCOPE_004/2018-10-23_15-01-21/2018-10-23_15-01-21_004c6ba04e534be486069c3db7b10827.db	238416896
503	004c6ba04e534be486069c3db7b10827	ETHOSCOPE_004	2018-10-30	11-00-36	004c6ba04e534be486069c3db7b10827/ETHOSCOPE_004/2018-10-30_11-00-36/2018-10-30_11-00-36_004c6ba04e534be486069c3db7b10827.db	257414144
504	004c6ba04e534be486069c3db7b10827	ETHOSCOPE_004	2018-11-12	14-59-13	004c6ba04e534be486069c3db7b10827/ETHOSCOPE_004/2018-11-12_14-59-13/2018-11-12_14-59-13_004c6ba04e534be486069c3db7b10827.db	174080
505	004c6ba04e534be486069c3db7b10827	ETHOSCOPE_004	2018-11-12	15-05-19	004c6ba04e534be486069c3db7b10827/ETHOSCOPE_004/2018-11-12_15-05-19/2018-11-12_15-05-19_004c6ba04e534be486069c3db7b10827.db	167889920
506	005aeeee10184bb39b0754e75cef7900	ETHOSCOPE_005	2015-09-24	13-41-24	005aeeee10184bb39b0754e75cef7900/ETHOSCOPE_005/2015-09-24_13-41-24/2015-09-24_13-41-24_005aeeee10184bb39b0754e75cef7900.db	20371456
507	005aeeee10184bb39b0754e75cef7900	ETHOSCOPE_005	2015-11-06	21-26-49	005aeeee10184bb39b0754e75cef7900/ETHOSCOPE_005/2015-11-06_21-26-49/2015-11-06_21-26-49_005aeeee10184bb39b0754e75cef7900.db	114688
508	005aeeee10184bb39b0754e75cef7900	ETHOSCOPE_005	2015-11-13	15-37-22	005aeeee10184bb39b0754e75cef7900/ETHOSCOPE_005/2015-11-13_15-37-22/2015-11-13_15-37-22_005aeeee10184bb39b0754e75cef7900.db	488448000
509	005aeeee10184bb39b0754e75cef7900	ETHOSCOPE_005	2015-11-25	12-43-05	005aeeee10184bb39b0754e75cef7900/ETHOSCOPE_005/2015-11-25_12-43-05/2015-11-25_12-43-05_005aeeee10184bb39b0754e75cef7900.db	769768448
510	005aeeee10184bb39b0754e75cef7900	ETHOSCOPE_005	2015-12-07	14-03-31	005aeeee10184bb39b0754e75cef7900/ETHOSCOPE_005/2015-12-07_14-03-31/2015-12-07_14-03-31_005aeeee10184bb39b0754e75cef7900.db	798357504
511	005aeeee10184bb39b0754e75cef7900	ETHOSCOPE_005	2015-12-21	16-53-23	005aeeee10184bb39b0754e75cef7900/ETHOSCOPE_005/2015-12-21_16-53-23/2015-12-21_16-53-23_005aeeee10184bb39b0754e75cef7900.db	205251584
512	005aeeee10184bb39b0754e75cef7900	ETHOSCOPE_005	2016-02-15	15-21-02	005aeeee10184bb39b0754e75cef7900/ETHOSCOPE_005/2016-02-15_15-21-02/2016-02-15_15-21-02_005aeeee10184bb39b0754e75cef7900.db	679635968
513	005aeeee10184bb39b0754e75cef7900	ETHOSCOPE_005	2016-02-22	20-28-20	005aeeee10184bb39b0754e75cef7900/ETHOSCOPE_005/2016-02-22_20-28-20/2016-02-22_20-28-20_005aeeee10184bb39b0754e75cef7900.db	655022080
514	005aeeee10184bb39b0754e75cef7900	ETHOSCOPE_005	2016-02-29	17-54-26	005aeeee10184bb39b0754e75cef7900/ETHOSCOPE_005/2016-02-29_17-54-26/2016-02-29_17-54-26_005aeeee10184bb39b0754e75cef7900.db	628376576
515	005aeeee10184bb39b0754e75cef7900	ETHOSCOPE_005	2016-03-07	21-00-34	005aeeee10184bb39b0754e75cef7900/ETHOSCOPE_005/2016-03-07_21-00-34/2016-03-07_21-00-34_005aeeee10184bb39b0754e75cef7900.db	653532160
516	005aeeee10184bb39b0754e75cef7900	ETHOSCOPE_005	2016-03-14	17-56-38	005aeeee10184bb39b0754e75cef7900/ETHOSCOPE_005/2016-03-14_17-56-38/2016-03-14_17-56-38_005aeeee10184bb39b0754e75cef7900.db	570926080
517	005aeeee10184bb39b0754e75cef7900	ETHOSCOPE_005	2016-03-21	20-36-15	005aeeee10184bb39b0754e75cef7900/ETHOSCOPE_005/2016-03-21_20-36-15/2016-03-21_20-36-15_005aeeee10184bb39b0754e75cef7900.db	59658240
518	005aeeee10184bb39b0754e75cef7900	ETHOSCOPE_005	2016-03-31	20-12-52	005aeeee10184bb39b0754e75cef7900/ETHOSCOPE_005/2016-03-31_20-12-52/2016-03-31_20-12-52_005aeeee10184bb39b0754e75cef7900.db	42658816
519	005aeeee10184bb39b0754e75cef7900	ETHOSCOPE_005	2016-04-04	17-41-32	005aeeee10184bb39b0754e75cef7900/ETHOSCOPE_005/2016-04-04_17-41-32/2016-04-04_17-41-32_005aeeee10184bb39b0754e75cef7900.db	667443200
520	005aeeee10184bb39b0754e75cef7900	ETHOSCOPE_005	2016-04-11	14-55-12	005aeeee10184bb39b0754e75cef7900/ETHOSCOPE_005/2016-04-11_14-55-12/2016-04-11_14-55-12_005aeeee10184bb39b0754e75cef7900.db	668992512
521	005aeeee10184bb39b0754e75cef7900	ETHOSCOPE_005	2016-04-21	20-38-04	005aeeee10184bb39b0754e75cef7900/ETHOSCOPE_005/2016-04-21_20-38-04/2016-04-21_20-38-04_005aeeee10184bb39b0754e75cef7900.db	47511552
522	005aeeee10184bb39b0754e75cef7900	ETHOSCOPE_005	2016-04-25	18-37-23	005aeeee10184bb39b0754e75cef7900/ETHOSCOPE_005/2016-04-25_18-37-23/2016-04-25_18-37-23_005aeeee10184bb39b0754e75cef7900.db	552804352
523	005aeeee10184bb39b0754e75cef7900	ETHOSCOPE_005	2016-05-02	18-11-58	005aeeee10184bb39b0754e75cef7900/ETHOSCOPE_005/2016-05-02_18-11-58/2016-05-02_18-11-58_005aeeee10184bb39b0754e75cef7900.db	641104896
524	005aeeee10184bb39b0754e75cef7900	ETHOSCOPE_005	2016-05-09	18-49-49	005aeeee10184bb39b0754e75cef7900/ETHOSCOPE_005/2016-05-09_18-49-49/2016-05-09_18-49-49_005aeeee10184bb39b0754e75cef7900.db	592953344
525	005aeeee10184bb39b0754e75cef7900	ETHOSCOPE_005	2016-05-16	17-13-40	005aeeee10184bb39b0754e75cef7900/ETHOSCOPE_005/2016-05-16_17-13-40/2016-05-16_17-13-40_005aeeee10184bb39b0754e75cef7900.db	181080064
526	005aeeee10184bb39b0754e75cef7900	ETHOSCOPE_005	2016-05-18	18-38-28	005aeeee10184bb39b0754e75cef7900/ETHOSCOPE_005/2016-05-18_18-38-28/2016-05-18_18-38-28_005aeeee10184bb39b0754e75cef7900.db	419966976
527	005aeeee10184bb39b0754e75cef7900	ETHOSCOPE_005	2016-05-23	19-27-23	005aeeee10184bb39b0754e75cef7900/ETHOSCOPE_005/2016-05-23_19-27-23/2016-05-23_19-27-23_005aeeee10184bb39b0754e75cef7900.db	594046976
528	005aeeee10184bb39b0754e75cef7900	ETHOSCOPE_005	2016-05-31	15-51-20	005aeeee10184bb39b0754e75cef7900/ETHOSCOPE_005/2016-05-31_15-51-20/2016-05-31_15-51-20_005aeeee10184bb39b0754e75cef7900.db	538476544
529	005aeeee10184bb39b0754e75cef7900	ETHOSCOPE_005	2016-06-07	17-13-30	005aeeee10184bb39b0754e75cef7900/ETHOSCOPE_005/2016-06-07_17-13-30/2016-06-07_17-13-30_005aeeee10184bb39b0754e75cef7900.db	574636032
530	005aeeee10184bb39b0754e75cef7900	ETHOSCOPE_005	2016-06-07	18-13-30	005aeeee10184bb39b0754e75cef7900/ETHOSCOPE_005/2016-06-07_18-13-30/2016-06-07_18-13-30_005aeeee10184bb39b0754e75cef7900.db	695447552
531	005b6ba04e534be486069c3db7b10827	ETHOSCOPE_005	2016-06-24	19-26-23	005b6ba04e534be486069c3db7b10827/ETHOSCOPE_005/2016-06-24_19-26-23/2016-06-24_19-26-23_005b6ba04e534be486069c3db7b10827.db	562507776
532	005b6ba04e534be486069c3db7b10827	ETHOSCOPE_005	2016-07-01	13-13-26	005b6ba04e534be486069c3db7b10827/ETHOSCOPE_005/2016-07-01_13-13-26/2016-07-01_13-13-26_005b6ba04e534be486069c3db7b10827.db	546846720
533	005b6ba04e534be486069c3db7b10827	ETHOSCOPE_005	2016-07-08	18-07-48	005b6ba04e534be486069c3db7b10827/ETHOSCOPE_005/2016-07-08_18-07-48/2016-07-08_18-07-48_005b6ba04e534be486069c3db7b10827.db	676836352
534	005c6ba04e534be486069c3db7b10827	ETHOSCOPE_005	2016-08-03	20-51-16	005c6ba04e534be486069c3db7b10827/ETHOSCOPE_005/2016-08-03_20-51-16/2016-08-03_20-51-16_005c6ba04e534be486069c3db7b10827.db	40713216
535	005c6ba04e534be486069c3db7b10827	ETHOSCOPE_005	2016-08-04	12-01-48	005c6ba04e534be486069c3db7b10827/ETHOSCOPE_005/2016-08-04_12-01-48/2016-08-04_12-01-48_005c6ba04e534be486069c3db7b10827.db	318642176
536	005c6ba04e534be486069c3db7b10827	ETHOSCOPE_005	2016-08-08	14-32-37	005c6ba04e534be486069c3db7b10827/ETHOSCOPE_005/2016-08-08_14-32-37/2016-08-08_14-32-37_005c6ba04e534be486069c3db7b10827.db	59998208
537	005c6ba04e534be486069c3db7b10827	ETHOSCOPE_005	2016-08-09	16-31-14	005c6ba04e534be486069c3db7b10827/ETHOSCOPE_005/2016-08-09_16-31-14/2016-08-09_16-31-14_005c6ba04e534be486069c3db7b10827.db	61710336
538	005c6ba04e534be486069c3db7b10827	ETHOSCOPE_005	2016-08-15	13-58-07	005c6ba04e534be486069c3db7b10827/ETHOSCOPE_005/2016-08-15_13-58-07/2016-08-15_13-58-07_005c6ba04e534be486069c3db7b10827.db	76482560
539	005c6ba04e534be486069c3db7b10827	ETHOSCOPE_005	2016-08-17	14-36-07	005c6ba04e534be486069c3db7b10827/ETHOSCOPE_005/2016-08-17_14-36-07/2016-08-17_14-36-07_005c6ba04e534be486069c3db7b10827.db	76676096
540	005c6ba04e534be486069c3db7b10827	ETHOSCOPE_005	2016-08-23	16-27-20	005c6ba04e534be486069c3db7b10827/ETHOSCOPE_005/2016-08-23_16-27-20/2016-08-23_16-27-20_005c6ba04e534be486069c3db7b10827.db	540513280
541	005c6ba04e534be486069c3db7b10827	ETHOSCOPE_005	2016-09-01	14-44-25	005c6ba04e534be486069c3db7b10827/ETHOSCOPE_005/2016-09-01_14-44-25/2016-09-01_14-44-25_005c6ba04e534be486069c3db7b10827.db	942016512
542	005c6ba04e534be486069c3db7b10827	ETHOSCOPE_005	2016-09-27	20-23-00	005c6ba04e534be486069c3db7b10827/ETHOSCOPE_005/2016-09-27_20-23-00/2016-09-27_20-23-00_005c6ba04e534be486069c3db7b10827.db	51705856
543	005c6ba04e534be486069c3db7b10827	ETHOSCOPE_005	2016-09-29	20-28-14	005c6ba04e534be486069c3db7b10827/ETHOSCOPE_005/2016-09-29_20-28-14/2016-09-29_20-28-14_005c6ba04e534be486069c3db7b10827.db	47297536
544	005c6ba04e534be486069c3db7b10827	ETHOSCOPE_005	2016-10-03	17-00-38	005c6ba04e534be486069c3db7b10827/ETHOSCOPE_005/2016-10-03_17-00-38/2016-10-03_17-00-38_005c6ba04e534be486069c3db7b10827.db	515358720
545	005c6ba04e534be486069c3db7b10827	ETHOSCOPE_005	2016-11-03	20-26-52	005c6ba04e534be486069c3db7b10827/ETHOSCOPE_005/2016-11-03_20-26-52/2016-11-03_20-26-52_005c6ba04e534be486069c3db7b10827.db	0
546	005c6ba04e534be486069c3db7b10827	ETHOSCOPE_005	2016-11-28	13-26-02	005c6ba04e534be486069c3db7b10827/ETHOSCOPE_005/2016-11-28_13-26-02/2016-11-28_13-26-02_005c6ba04e534be486069c3db7b10827.db	598587392
547	005c6ba04e534be486069c3db7b10827	ETHOSCOPE_005	2017-01-14	08-49-05	005c6ba04e534be486069c3db7b10827/ETHOSCOPE_005/2017-01-14_08-49-05/2017-01-14_08-49-05_005c6ba04e534be486069c3db7b10827.db	151552
548	005c6ba04e534be486069c3db7b10827	ETHOSCOPE_005	2017-01-16	18-25-47	005c6ba04e534be486069c3db7b10827/ETHOSCOPE_005/2017-01-16_18-25-47/2017-01-16_18-25-47_005c6ba04e534be486069c3db7b10827.db	29409280
549	005c6ba04e534be486069c3db7b10827	ETHOSCOPE_005	2017-01-25	11-58-27	005c6ba04e534be486069c3db7b10827/ETHOSCOPE_005/2017-01-25_11-58-27/2017-01-25_11-58-27_005c6ba04e534be486069c3db7b10827.db	381967360
550	005c6ba04e534be486069c3db7b10827	ETHOSCOPE_005	2017-01-30	11-30-38	005c6ba04e534be486069c3db7b10827/ETHOSCOPE_005/2017-01-30_11-30-38/2017-01-30_11-30-38_005c6ba04e534be486069c3db7b10827.db	271493120
551	005c6ba04e534be486069c3db7b10827	ETHOSCOPE_005	2017-02-10	18-47-19	005c6ba04e534be486069c3db7b10827/ETHOSCOPE_005/2017-02-10_18-47-19/2017-02-10_18-47-19_005c6ba04e534be486069c3db7b10827.db	0
552	005c6ba04e534be486069c3db7b10827	ETHOSCOPE_005	2017-02-10	18-50-53	005c6ba04e534be486069c3db7b10827/ETHOSCOPE_005/2017-02-10_18-50-53/2017-02-10_18-50-53_005c6ba04e534be486069c3db7b10827.db	457958400
553	005c6ba04e534be486069c3db7b10827	ETHOSCOPE_005	2017-02-17	14-59-13	005c6ba04e534be486069c3db7b10827/ETHOSCOPE_005/2017-02-17_14-59-13/2017-02-17_14-59-13_005c6ba04e534be486069c3db7b10827.db	509170688
554	005c6ba04e534be486069c3db7b10827	ETHOSCOPE_005	2017-02-24	10-18-28	005c6ba04e534be486069c3db7b10827/ETHOSCOPE_005/2017-02-24_10-18-28/2017-02-24_10-18-28_005c6ba04e534be486069c3db7b10827.db	393054208
555	005c6ba04e534be486069c3db7b10827	ETHOSCOPE_005	2017-03-01	10-21-46	005c6ba04e534be486069c3db7b10827/ETHOSCOPE_005/2017-03-01_10-21-46/2017-03-01_10-21-46_005c6ba04e534be486069c3db7b10827.db	325616640
556	005c6ba04e534be486069c3db7b10827	ETHOSCOPE_005	2017-03-10	10-00-14	005c6ba04e534be486069c3db7b10827/ETHOSCOPE_005/2017-03-10_10-00-14/2017-03-10_10-00-14_005c6ba04e534be486069c3db7b10827.db	361832448
557	005c6ba04e534be486069c3db7b10827	ETHOSCOPE_005	2017-03-15	11-02-22	005c6ba04e534be486069c3db7b10827/ETHOSCOPE_005/2017-03-15_11-02-22/2017-03-15_11-02-22_005c6ba04e534be486069c3db7b10827.db	332298240
558	005c6ba04e534be486069c3db7b10827	ETHOSCOPE_005	2017-03-23	12-32-13	005c6ba04e534be486069c3db7b10827/ETHOSCOPE_005/2017-03-23_12-32-13/2017-03-23_12-32-13_005c6ba04e534be486069c3db7b10827.db	316064768
559	005c6ba04e534be486069c3db7b10827	ETHOSCOPE_005	2017-03-28	10-28-07	005c6ba04e534be486069c3db7b10827/ETHOSCOPE_005/2017-03-28_10-28-07/2017-03-28_10-28-07_005c6ba04e534be486069c3db7b10827.db	448765952
560	005c6ba04e534be486069c3db7b10827	ETHOSCOPE_005	2017-04-07	14-50-41	005c6ba04e534be486069c3db7b10827/ETHOSCOPE_005/2017-04-07_14-50-41/2017-04-07_14-50-41_005c6ba04e534be486069c3db7b10827.db	727233536
561	005c6ba04e534be486069c3db7b10827	ETHOSCOPE_005	2017-04-19	09-35-51	005c6ba04e534be486069c3db7b10827/ETHOSCOPE_005/2017-04-19_09-35-51/2017-04-19_09-35-51_005c6ba04e534be486069c3db7b10827.db	235172864
562	005c6ba04e534be486069c3db7b10827	ETHOSCOPE_005	2017-04-25	15-04-27	005c6ba04e534be486069c3db7b10827/ETHOSCOPE_005/2017-04-25_15-04-27/2017-04-25_15-04-27_005c6ba04e534be486069c3db7b10827.db	41957376
563	005c6ba04e534be486069c3db7b10827	ETHOSCOPE_005	2017-05-03	14-40-01	005c6ba04e534be486069c3db7b10827/ETHOSCOPE_005/2017-05-03_14-40-01/2017-05-03_14-40-01_005c6ba04e534be486069c3db7b10827.db	44951552
564	005c6ba04e534be486069c3db7b10827	ETHOSCOPE_005	2017-05-04	17-06-25	005c6ba04e534be486069c3db7b10827/ETHOSCOPE_005/2017-05-04_17-06-25/2017-05-04_17-06-25_005c6ba04e534be486069c3db7b10827.db	278622208
565	005c6ba04e534be486069c3db7b10827	ETHOSCOPE_005	2017-05-09	14-51-53	005c6ba04e534be486069c3db7b10827/ETHOSCOPE_005/2017-05-09_14-51-53/2017-05-09_14-51-53_005c6ba04e534be486069c3db7b10827.db	150046720
566	005d6ba04e534be486069c3db7b10827	ETHOSCOPE_005	2017-11-21	12-39-08	005d6ba04e534be486069c3db7b10827/ETHOSCOPE_005/2017-11-21_12-39-08/2017-11-21_12-39-08_005d6ba04e534be486069c3db7b10827.db	55296
567	005d6ba04e534be486069c3db7b10827	ETHOSCOPE_005	2017-11-21	12-45-47	005d6ba04e534be486069c3db7b10827/ETHOSCOPE_005/2017-11-21_12-45-47/2017-11-21_12-45-47_005d6ba04e534be486069c3db7b10827.db	0
568	005d6ba04e534be486069c3db7b10827	ETHOSCOPE_005	2017-11-25	18-23-52	005d6ba04e534be486069c3db7b10827/ETHOSCOPE_005/2017-11-25_18-23-52/2017-11-25_18-23-52_005d6ba04e534be486069c3db7b10827.db	492327936
569	005d6ba04e534be486069c3db7b10827	ETHOSCOPE_005	2017-12-02	13-37-04	005d6ba04e534be486069c3db7b10827/ETHOSCOPE_005/2017-12-02_13-37-04/2017-12-02_13-37-04_005d6ba04e534be486069c3db7b10827.db	1732608
570	005d6ba04e534be486069c3db7b10827	ETHOSCOPE_005	2017-12-02	14-25-30	005d6ba04e534be486069c3db7b10827/ETHOSCOPE_005/2017-12-02_14-25-30/2017-12-02_14-25-30_005d6ba04e534be486069c3db7b10827.db	432453632
571	005d6ba04e534be486069c3db7b10827	ETHOSCOPE_005	2017-12-08	16-47-00	005d6ba04e534be486069c3db7b10827/ETHOSCOPE_005/2017-12-08_16-47-00/2017-12-08_16-47-00_005d6ba04e534be486069c3db7b10827.db	492454912
572	005d6ba04e534be486069c3db7b10827	ETHOSCOPE_005	2017-12-15	17-44-46	005d6ba04e534be486069c3db7b10827/ETHOSCOPE_005/2017-12-15_17-44-46/2017-12-15_17-44-46_005d6ba04e534be486069c3db7b10827.db	516519936
573	005d6ba04e534be486069c3db7b10827	ETHOSCOPE_005	2017-12-22	13-06-10	005d6ba04e534be486069c3db7b10827/ETHOSCOPE_005/2017-12-22_13-06-10/2017-12-22_13-06-10_005d6ba04e534be486069c3db7b10827.db	460400640
574	005d6ba04e534be486069c3db7b10827	ETHOSCOPE_005	2017-12-28	14-25-53	005d6ba04e534be486069c3db7b10827/ETHOSCOPE_005/2017-12-28_14-25-53/2017-12-28_14-25-53_005d6ba04e534be486069c3db7b10827.db	610325504
575	005d6ba04e534be486069c3db7b10827	ETHOSCOPE_005	2018-01-05	15-17-47	005d6ba04e534be486069c3db7b10827/ETHOSCOPE_005/2018-01-05_15-17-47/2018-01-05_15-17-47_005d6ba04e534be486069c3db7b10827.db	511737856
576	005d6ba04e534be486069c3db7b10827	ETHOSCOPE_005	2018-03-19	14-13-07	005d6ba04e534be486069c3db7b10827/ETHOSCOPE_005/2018-03-19_14-13-07/2018-03-19_14-13-07_005d6ba04e534be486069c3db7b10827.db	62597120
577	005d6ba04e534be486069c3db7b10827	ETHOSCOPE_005	2018-03-20	16-53-06	005d6ba04e534be486069c3db7b10827/ETHOSCOPE_005/2018-03-20_16-53-06/2018-03-20_16-53-06_005d6ba04e534be486069c3db7b10827.db	137613312
578	005d6ba04e534be486069c3db7b10827	ETHOSCOPE_005	2018-03-22	10-29-40	005d6ba04e534be486069c3db7b10827/ETHOSCOPE_005/2018-03-22_10-29-40/2018-03-22_10-29-40_005d6ba04e534be486069c3db7b10827.db	317862912
579	005d6ba04e534be486069c3db7b10827	ETHOSCOPE_005	2018-04-04	16-02-41	005d6ba04e534be486069c3db7b10827/ETHOSCOPE_005/2018-04-04_16-02-41/2018-04-04_16-02-41_005d6ba04e534be486069c3db7b10827.db	0
580	005d6ba04e534be486069c3db7b10827	ETHOSCOPE_005	2018-04-04	16-03-55	005d6ba04e534be486069c3db7b10827/ETHOSCOPE_005/2018-04-04_16-03-55/2018-04-04_16-03-55_005d6ba04e534be486069c3db7b10827.db	250071040
581	005d6ba04e534be486069c3db7b10827	ETHOSCOPE_005	2018-04-13	12-27-17	005d6ba04e534be486069c3db7b10827/ETHOSCOPE_005/2018-04-13_12-27-17/2018-04-13_12-27-17_005d6ba04e534be486069c3db7b10827.db	59392
582	005d6ba04e534be486069c3db7b10827	ETHOSCOPE_005	2018-04-13	12-52-35	005d6ba04e534be486069c3db7b10827/ETHOSCOPE_005/2018-04-13_12-52-35/2018-04-13_12-52-35_005d6ba04e534be486069c3db7b10827.db	111616
583	005d6ba04e534be486069c3db7b10827	ETHOSCOPE_005	2018-04-13	13-20-04	005d6ba04e534be486069c3db7b10827/ETHOSCOPE_005/2018-04-13_13-20-04/2018-04-13_13-20-04_005d6ba04e534be486069c3db7b10827.db	176219136
584	005d6ba04e534be486069c3db7b10827	ETHOSCOPE_005	2018-04-23	20-08-24	005d6ba04e534be486069c3db7b10827/ETHOSCOPE_005/2018-04-23_20-08-24/2018-04-23_20-08-24_005d6ba04e534be486069c3db7b10827.db	287129600
585	005d6ba04e534be486069c3db7b10827	ETHOSCOPE_005	2018-05-05	09-43-24	005d6ba04e534be486069c3db7b10827/ETHOSCOPE_005/2018-05-05_09-43-24/2018-05-05_09-43-24_005d6ba04e534be486069c3db7b10827.db	298574848
586	005d6ba04e534be486069c3db7b10827	ETHOSCOPE_005	2018-05-11	16-04-06	005d6ba04e534be486069c3db7b10827/ETHOSCOPE_005/2018-05-11_16-04-06/2018-05-11_16-04-06_005d6ba04e534be486069c3db7b10827.db	353895424
587	005d6ba04e534be486069c3db7b10827	ETHOSCOPE_005	2018-05-31	12-53-13	005d6ba04e534be486069c3db7b10827/ETHOSCOPE_005/2018-05-31_12-53-13/2018-05-31_12-53-13_005d6ba04e534be486069c3db7b10827.db	316176384
588	005d6ba04e534be486069c3db7b10827	ETHOSCOPE_005	2018-08-03	09-12-54	005d6ba04e534be486069c3db7b10827/ETHOSCOPE_005/2018-08-03_09-12-54/2018-08-03_09-12-54_005d6ba04e534be486069c3db7b10827.db	375808
589	005d6ba04e534be486069c3db7b10827	ETHOSCOPE_005	2018-08-09	09-43-02	005d6ba04e534be486069c3db7b10827/ETHOSCOPE_005/2018-08-09_09-43-02/2018-08-09_09-43-02_005d6ba04e534be486069c3db7b10827.db	32855040
590	006aeeee10184bb39b0754e75cef7900	ETHOSCOPE_006	2015-11-05	10-58-38	006aeeee10184bb39b0754e75cef7900/ETHOSCOPE_006/2015-11-05_10-58-38/2015-11-05_10-58-38_006aeeee10184bb39b0754e75cef7900.db	458384384
591	006aeeee10184bb39b0754e75cef7900	ETHOSCOPE_006	2015-11-11	12-30-40	006aeeee10184bb39b0754e75cef7900/ETHOSCOPE_006/2015-11-11_12-30-40/2015-11-11_12-30-40_006aeeee10184bb39b0754e75cef7900.db	13402112
592	006aeeee10184bb39b0754e75cef7900	ETHOSCOPE_006	2015-11-16	21-13-16	006aeeee10184bb39b0754e75cef7900/ETHOSCOPE_006/2015-11-16_21-13-16/2015-11-16_21-13-16_006aeeee10184bb39b0754e75cef7900.db	100450304
593	006aeeee10184bb39b0754e75cef7900	ETHOSCOPE_006	2015-11-19	16-05-14	006aeeee10184bb39b0754e75cef7900/ETHOSCOPE_006/2015-11-19_16-05-14/2015-11-19_16-05-14_006aeeee10184bb39b0754e75cef7900.db	189167616
594	006aeeee10184bb39b0754e75cef7900	ETHOSCOPE_006	2015-11-22	14-00-24	006aeeee10184bb39b0754e75cef7900/ETHOSCOPE_006/2015-11-22_14-00-24/2015-11-22_14-00-24_006aeeee10184bb39b0754e75cef7900.db	598935552
595	006aeeee10184bb39b0754e75cef7900	ETHOSCOPE_006	2015-12-01	08-59-50	006aeeee10184bb39b0754e75cef7900/ETHOSCOPE_006/2015-12-01_08-59-50/2015-12-01_08-59-50_006aeeee10184bb39b0754e75cef7900.db	553704448
596	006aeeee10184bb39b0754e75cef7900	ETHOSCOPE_006	2015-12-07	20-18-32	006aeeee10184bb39b0754e75cef7900/ETHOSCOPE_006/2015-12-07_20-18-32/2015-12-07_20-18-32_006aeeee10184bb39b0754e75cef7900.db	96120832
597	006aeeee10184bb39b0754e75cef7900	ETHOSCOPE_006	2015-12-08	19-46-15	006aeeee10184bb39b0754e75cef7900/ETHOSCOPE_006/2015-12-08_19-46-15/2015-12-08_19-46-15_006aeeee10184bb39b0754e75cef7900.db	484994048
598	006aeeee10184bb39b0754e75cef7900	ETHOSCOPE_006	2015-12-13	18-51-18	006aeeee10184bb39b0754e75cef7900/ETHOSCOPE_006/2015-12-13_18-51-18/2015-12-13_18-51-18_006aeeee10184bb39b0754e75cef7900.db	559777792
599	006aeeee10184bb39b0754e75cef7900	ETHOSCOPE_006	2015-12-19	12-30-37	006aeeee10184bb39b0754e75cef7900/ETHOSCOPE_006/2015-12-19_12-30-37/2015-12-19_12-30-37_006aeeee10184bb39b0754e75cef7900.db	1343593472
600	006aeeee10184bb39b0754e75cef7900	ETHOSCOPE_006	2016-01-14	21-42-14	006aeeee10184bb39b0754e75cef7900/ETHOSCOPE_006/2016-01-14_21-42-14/2016-01-14_21-42-14_006aeeee10184bb39b0754e75cef7900.db	986919936
601	006aeeee10184bb39b0754e75cef7900	ETHOSCOPE_006	2016-02-15	15-06-59	006aeeee10184bb39b0754e75cef7900/ETHOSCOPE_006/2016-02-15_15-06-59/2016-02-15_15-06-59_006aeeee10184bb39b0754e75cef7900.db	604592128
602	006aeeee10184bb39b0754e75cef7900	ETHOSCOPE_006	2016-02-26	10-09-37	006aeeee10184bb39b0754e75cef7900/ETHOSCOPE_006/2016-02-26_10-09-37/2016-02-26_10-09-37_006aeeee10184bb39b0754e75cef7900.db	1643520
603	006aeeee10184bb39b0754e75cef7900	ETHOSCOPE_006	2016-02-26	11-02-18	006aeeee10184bb39b0754e75cef7900/ETHOSCOPE_006/2016-02-26_11-02-18/2016-02-26_11-02-18_006aeeee10184bb39b0754e75cef7900.db	94643200
604	006aeeee10184bb39b0754e75cef7900	ETHOSCOPE_006	2016-03-14	22-11-09	006aeeee10184bb39b0754e75cef7900/ETHOSCOPE_006/2016-03-14_22-11-09/2016-03-14_22-11-09_006aeeee10184bb39b0754e75cef7900.db	668726272
605	006aeeee10184bb39b0754e75cef7900	ETHOSCOPE_006	2016-03-21	16-54-15	006aeeee10184bb39b0754e75cef7900/ETHOSCOPE_006/2016-03-21_16-54-15/2016-03-21_16-54-15_006aeeee10184bb39b0754e75cef7900.db	160037888
606	006aeeee10184bb39b0754e75cef7900	ETHOSCOPE_006	2016-03-28	17-08-25	006aeeee10184bb39b0754e75cef7900/ETHOSCOPE_006/2016-03-28_17-08-25/2016-03-28_17-08-25_006aeeee10184bb39b0754e75cef7900.db	187820032
607	006aeeee10184bb39b0754e75cef7900	ETHOSCOPE_006	2016-04-04	11-02-38	006aeeee10184bb39b0754e75cef7900/ETHOSCOPE_006/2016-04-04_11-02-38/2016-04-04_11-02-38_006aeeee10184bb39b0754e75cef7900.db	147181568
608	006aeeee10184bb39b0754e75cef7900	ETHOSCOPE_006	2016-04-08	18-03-34	006aeeee10184bb39b0754e75cef7900/ETHOSCOPE_006/2016-04-08_18-03-34/2016-04-08_18-03-34_006aeeee10184bb39b0754e75cef7900.db	215760896
609	006aeeee10184bb39b0754e75cef7900	ETHOSCOPE_006	2016-04-14	20-49-52	006aeeee10184bb39b0754e75cef7900/ETHOSCOPE_006/2016-04-14_20-49-52/2016-04-14_20-49-52_006aeeee10184bb39b0754e75cef7900.db	47476736
610	006aeeee10184bb39b0754e75cef7900	ETHOSCOPE_006	2016-04-16	14-33-50	006aeeee10184bb39b0754e75cef7900/ETHOSCOPE_006/2016-04-16_14-33-50/2016-04-16_14-33-50_006aeeee10184bb39b0754e75cef7900.db	372343808
611	006aeeee10184bb39b0754e75cef7900	ETHOSCOPE_006	2016-04-21	20-40-06	006aeeee10184bb39b0754e75cef7900/ETHOSCOPE_006/2016-04-21_20-40-06/2016-04-21_20-40-06_006aeeee10184bb39b0754e75cef7900.db	51656704
612	006aeeee10184bb39b0754e75cef7900	ETHOSCOPE_006	2016-04-24	18-18-30	006aeeee10184bb39b0754e75cef7900/ETHOSCOPE_006/2016-04-24_18-18-30/2016-04-24_18-18-30_006aeeee10184bb39b0754e75cef7900.db	806640640
613	006aeeee10184bb39b0754e75cef7900	ETHOSCOPE_006	2016-05-09	19-29-12	006aeeee10184bb39b0754e75cef7900/ETHOSCOPE_006/2016-05-09_19-29-12/2016-05-09_19-29-12_006aeeee10184bb39b0754e75cef7900.db	629854208
614	006aeeee10184bb39b0754e75cef7900	ETHOSCOPE_006	2016-05-16	16-59-56	006aeeee10184bb39b0754e75cef7900/ETHOSCOPE_006/2016-05-16_16-59-56/2016-05-16_16-59-56_006aeeee10184bb39b0754e75cef7900.db	187170816
615	006aeeee10184bb39b0754e75cef7900	ETHOSCOPE_006	2016-05-18	18-38-29	006aeeee10184bb39b0754e75cef7900/ETHOSCOPE_006/2016-05-18_18-38-29/2016-05-18_18-38-29_006aeeee10184bb39b0754e75cef7900.db	433246208
616	006aeeee10184bb39b0754e75cef7900	ETHOSCOPE_006	2016-05-23	14-34-46	006aeeee10184bb39b0754e75cef7900/ETHOSCOPE_006/2016-05-23_14-34-46/2016-05-23_14-34-46_006aeeee10184bb39b0754e75cef7900.db	5526528
617	006aeeee10184bb39b0754e75cef7900	ETHOSCOPE_006	2016-05-23	19-27-46	006aeeee10184bb39b0754e75cef7900/ETHOSCOPE_006/2016-05-23_19-27-46/2016-05-23_19-27-46_006aeeee10184bb39b0754e75cef7900.db	630755328
618	006aeeee10184bb39b0754e75cef7900	ETHOSCOPE_006	2016-05-31	16-06-20	006aeeee10184bb39b0754e75cef7900/ETHOSCOPE_006/2016-05-31_16-06-20/2016-05-31_16-06-20_006aeeee10184bb39b0754e75cef7900.db	577847296
619	006aeeee10184bb39b0754e75cef7900	ETHOSCOPE_006	2016-06-07	17-21-38	006aeeee10184bb39b0754e75cef7900/ETHOSCOPE_006/2016-06-07_17-21-38/2016-06-07_17-21-38_006aeeee10184bb39b0754e75cef7900.db	180461568
620	006aeeee10184bb39b0754e75cef7900	ETHOSCOPE_006	2016-06-07	18-21-38	006aeeee10184bb39b0754e75cef7900/ETHOSCOPE_006/2016-06-07_18-21-38/2016-06-07_18-21-38_006aeeee10184bb39b0754e75cef7900.db	29827072
621	006afdfecaaa435a8e17b789ddc2ea1a	ETHOSCOPE_006	2016-10-04	10-42-10	006afdfecaaa435a8e17b789ddc2ea1a/ETHOSCOPE_006/2016-10-04_10-42-10/2016-10-04_10-42-10_006afdfecaaa435a8e17b789ddc2ea1a.db	630249472
622	006afdfecaaa435a8e17b789ddc2ea1a	ETHOSCOPE_006	2016-10-10	12-05-52	006afdfecaaa435a8e17b789ddc2ea1a/ETHOSCOPE_006/2016-10-10_12-05-52/2016-10-10_12-05-52_006afdfecaaa435a8e17b789ddc2ea1a.db	380523520
623	006afdfecaaa435a8e17b789ddc2ea1a	ETHOSCOPE_006	2016-10-17	15-35-26	006afdfecaaa435a8e17b789ddc2ea1a/ETHOSCOPE_006/2016-10-17_15-35-26/2016-10-17_15-35-26_006afdfecaaa435a8e17b789ddc2ea1a.db	535035904
624	006afdfecaaa435a8e17b789ddc2ea1a	ETHOSCOPE_006	2016-10-25	18-54-31	006afdfecaaa435a8e17b789ddc2ea1a/ETHOSCOPE_006/2016-10-25_18-54-31/2016-10-25_18-54-31_006afdfecaaa435a8e17b789ddc2ea1a.db	36864
625	006afdfecaaa435a8e17b789ddc2ea1a	ETHOSCOPE_006	2016-11-01	14-30-41	006afdfecaaa435a8e17b789ddc2ea1a/ETHOSCOPE_006/2016-11-01_14-30-41/2016-11-01_14-30-41_006afdfecaaa435a8e17b789ddc2ea1a.db	152893440
626	006afdfecaaa435a8e17b789ddc2ea1a	ETHOSCOPE_006	2016-11-04	13-56-21	006afdfecaaa435a8e17b789ddc2ea1a/ETHOSCOPE_006/2016-11-04_13-56-21/2016-11-04_13-56-21_006afdfecaaa435a8e17b789ddc2ea1a.db	141545472
627	006afdfecaaa435a8e17b789ddc2ea1a	ETHOSCOPE_006	2016-11-08	16-12-00	006afdfecaaa435a8e17b789ddc2ea1a/ETHOSCOPE_006/2016-11-08_16-12-00/2016-11-08_16-12-00_006afdfecaaa435a8e17b789ddc2ea1a.db	205744128
628	006afdfecaaa435a8e17b789ddc2ea1a	ETHOSCOPE_006	2016-11-14	16-52-11	006afdfecaaa435a8e17b789ddc2ea1a/ETHOSCOPE_006/2016-11-14_16-52-11/2016-11-14_16-52-11_006afdfecaaa435a8e17b789ddc2ea1a.db	40942592
629	006afdfecaaa435a8e17b789ddc2ea1a	ETHOSCOPE_006	2016-11-22	16-16-19	006afdfecaaa435a8e17b789ddc2ea1a/ETHOSCOPE_006/2016-11-22_16-16-19/2016-11-22_16-16-19_006afdfecaaa435a8e17b789ddc2ea1a.db	142020608
630	006afdfecaaa435a8e17b789ddc2ea1a	ETHOSCOPE_006	2016-11-29	18-01-59	006afdfecaaa435a8e17b789ddc2ea1a/ETHOSCOPE_006/2016-11-29_18-01-59/2016-11-29_18-01-59_006afdfecaaa435a8e17b789ddc2ea1a.db	348866560
631	006afdfecaaa435a8e17b789ddc2ea1a	ETHOSCOPE_006	2017-01-03	17-30-21	006afdfecaaa435a8e17b789ddc2ea1a/ETHOSCOPE_006/2017-01-03_17-30-21/2017-01-03_17-30-21_006afdfecaaa435a8e17b789ddc2ea1a.db	315108352
632	006afdfecaaa435a8e17b789ddc2ea1a	ETHOSCOPE_006	2017-01-16	19-01-42	006afdfecaaa435a8e17b789ddc2ea1a/ETHOSCOPE_006/2017-01-16_19-01-42/2017-01-16_19-01-42_006afdfecaaa435a8e17b789ddc2ea1a.db	31529984
633	006afdfecaaa435a8e17b789ddc2ea1a	ETHOSCOPE_006	2017-01-27	16-18-40	006afdfecaaa435a8e17b789ddc2ea1a/ETHOSCOPE_006/2017-01-27_16-18-40/2017-01-27_16-18-40_006afdfecaaa435a8e17b789ddc2ea1a.db	2222080
634	006afdfecaaa435a8e17b789ddc2ea1a	ETHOSCOPE_006	2017-01-27	17-46-35	006afdfecaaa435a8e17b789ddc2ea1a/ETHOSCOPE_006/2017-01-27_17-46-35/2017-01-27_17-46-35_006afdfecaaa435a8e17b789ddc2ea1a.db	125786112
635	006afdfecaaa435a8e17b789ddc2ea1a	ETHOSCOPE_006	2017-02-02	12-07-14	006afdfecaaa435a8e17b789ddc2ea1a/ETHOSCOPE_006/2017-02-02_12-07-14/2017-02-02_12-07-14_006afdfecaaa435a8e17b789ddc2ea1a.db	181159936
636	006afdfecaaa435a8e17b789ddc2ea1a	ETHOSCOPE_006	2017-02-07	17-54-02	006afdfecaaa435a8e17b789ddc2ea1a/ETHOSCOPE_006/2017-02-07_17-54-02/2017-02-07_17-54-02_006afdfecaaa435a8e17b789ddc2ea1a.db	387652608
637	006afdfecaaa435a8e17b789ddc2ea1a	ETHOSCOPE_006	2017-02-16	11-36-26	006afdfecaaa435a8e17b789ddc2ea1a/ETHOSCOPE_006/2017-02-16_11-36-26/2017-02-16_11-36-26_006afdfecaaa435a8e17b789ddc2ea1a.db	395183104
638	006afdfecaaa435a8e17b789ddc2ea1a	ETHOSCOPE_006	2017-02-22	18-27-01	006afdfecaaa435a8e17b789ddc2ea1a/ETHOSCOPE_006/2017-02-22_18-27-01/2017-02-22_18-27-01_006afdfecaaa435a8e17b789ddc2ea1a.db	77824
639	006afdfecaaa435a8e17b789ddc2ea1a	ETHOSCOPE_006	2017-02-22	18-31-38	006afdfecaaa435a8e17b789ddc2ea1a/ETHOSCOPE_006/2017-02-22_18-31-38/2017-02-22_18-31-38_006afdfecaaa435a8e17b789ddc2ea1a.db	440366080
640	006afdfecaaa435a8e17b789ddc2ea1a	ETHOSCOPE_006	2017-03-01	15-53-31	006afdfecaaa435a8e17b789ddc2ea1a/ETHOSCOPE_006/2017-03-01_15-53-31/2017-03-01_15-53-31_006afdfecaaa435a8e17b789ddc2ea1a.db	223232
641	006afdfecaaa435a8e17b789ddc2ea1a	ETHOSCOPE_006	2017-03-01	15-59-56	006afdfecaaa435a8e17b789ddc2ea1a/ETHOSCOPE_006/2017-03-01_15-59-56/2017-03-01_15-59-56_006afdfecaaa435a8e17b789ddc2ea1a.db	385558528
642	006afdfecaaa435a8e17b789ddc2ea1a	ETHOSCOPE_006	2017-03-07	16-44-36	006afdfecaaa435a8e17b789ddc2ea1a/ETHOSCOPE_006/2017-03-07_16-44-36/2017-03-07_16-44-36_006afdfecaaa435a8e17b789ddc2ea1a.db	383185920
643	006afdfecaaa435a8e17b789ddc2ea1a	ETHOSCOPE_006	2017-03-28	20-16-19	006afdfecaaa435a8e17b789ddc2ea1a/ETHOSCOPE_006/2017-03-28_20-16-19/2017-03-28_20-16-19_006afdfecaaa435a8e17b789ddc2ea1a.db	252328960
644	006afdfecaaa435a8e17b789ddc2ea1a	ETHOSCOPE_006	2017-04-06	10-11-11	006afdfecaaa435a8e17b789ddc2ea1a/ETHOSCOPE_006/2017-04-06_10-11-11/2017-04-06_10-11-11_006afdfecaaa435a8e17b789ddc2ea1a.db	511789056
645	006afdfecaaa435a8e17b789ddc2ea1a	ETHOSCOPE_006	2017-04-19	16-06-09	006afdfecaaa435a8e17b789ddc2ea1a/ETHOSCOPE_006/2017-04-19_16-06-09/2017-04-19_16-06-09_006afdfecaaa435a8e17b789ddc2ea1a.db	251071488
646	006afdfecaaa435a8e17b789ddc2ea1a	ETHOSCOPE_006	2017-04-27	17-02-03	006afdfecaaa435a8e17b789ddc2ea1a/ETHOSCOPE_006/2017-04-27_17-02-03/2017-04-27_17-02-03_006afdfecaaa435a8e17b789ddc2ea1a.db	260360192
647	006afdfecaaa435a8e17b789ddc2ea1a	ETHOSCOPE_006	2017-05-03	14-57-34	006afdfecaaa435a8e17b789ddc2ea1a/ETHOSCOPE_006/2017-05-03_14-57-34/2017-05-03_14-57-34_006afdfecaaa435a8e17b789ddc2ea1a.db	44569600
648	006afdfecaaa435a8e17b789ddc2ea1a	ETHOSCOPE_006	2017-05-04	17-09-42	006afdfecaaa435a8e17b789ddc2ea1a/ETHOSCOPE_006/2017-05-04_17-09-42/2017-05-04_17-09-42_006afdfecaaa435a8e17b789ddc2ea1a.db	277917696
649	006afdfecaaa435a8e17b789ddc2ea1a	ETHOSCOPE_006	2017-05-09	09-14-26	006afdfecaaa435a8e17b789ddc2ea1a/ETHOSCOPE_006/2017-05-09_09-14-26/2017-05-09_09-14-26_006afdfecaaa435a8e17b789ddc2ea1a.db	157458432
650	006afdfecaaa435a8e17b789ddc2ea1a	ETHOSCOPE_006	2017-05-18	08-59-31	006afdfecaaa435a8e17b789ddc2ea1a/ETHOSCOPE_006/2017-05-18_08-59-31/2017-05-18_08-59-31_006afdfecaaa435a8e17b789ddc2ea1a.db	133766144
651	006afdfecaaa435a8e17b789ddc2ea1a	ETHOSCOPE_006	2017-05-23	17-08-12	006afdfecaaa435a8e17b789ddc2ea1a/ETHOSCOPE_006/2017-05-23_17-08-12/2017-05-23_17-08-12_006afdfecaaa435a8e17b789ddc2ea1a.db	63773696
652	006afdfecaaa435a8e17b789ddc2ea1a	ETHOSCOPE_006	2017-06-20	15-41-43	006afdfecaaa435a8e17b789ddc2ea1a/ETHOSCOPE_006/2017-06-20_15-41-43/2017-06-20_15-41-43_006afdfecaaa435a8e17b789ddc2ea1a.db	246977536
653	006afdfecaaa435a8e17b789ddc2ea1a	ETHOSCOPE_006	2017-06-27	18-17-03	006afdfecaaa435a8e17b789ddc2ea1a/ETHOSCOPE_006/2017-06-27_18-17-03/2017-06-27_18-17-03_006afdfecaaa435a8e17b789ddc2ea1a.db	126369792
654	006afdfecaaa435a8e17b789ddc2ea1a	ETHOSCOPE_006	2017-07-04	16-52-23	006afdfecaaa435a8e17b789ddc2ea1a/ETHOSCOPE_006/2017-07-04_16-52-23/2017-07-04_16-52-23_006afdfecaaa435a8e17b789ddc2ea1a.db	86836224
655	006afdfecaaa435a8e17b789ddc2ea1a	ETHOSCOPE_006	2017-07-07	17-23-38	006afdfecaaa435a8e17b789ddc2ea1a/ETHOSCOPE_006/2017-07-07_17-23-38/2017-07-07_17-23-38_006afdfecaaa435a8e17b789ddc2ea1a.db	79149056
656	006afdfecaaa435a8e17b789ddc2ea1a	ETHOSCOPE_006	2017-08-16	11-43-17	006afdfecaaa435a8e17b789ddc2ea1a/ETHOSCOPE_006/2017-08-16_11-43-17/2017-08-16_11-43-17_006afdfecaaa435a8e17b789ddc2ea1a.db	179896320
657	006afdfecaaa435a8e17b789ddc2ea1a	ETHOSCOPE_006	2017-09-08	09-37-53	006afdfecaaa435a8e17b789ddc2ea1a/ETHOSCOPE_006/2017-09-08_09-37-53/2017-09-08_09-37-53_006afdfecaaa435a8e17b789ddc2ea1a.db	455141376
658	006afdfecaaa435a8e17b789ddc2ea1a	ETHOSCOPE_006	2017-09-18	10-27-48	006afdfecaaa435a8e17b789ddc2ea1a/ETHOSCOPE_006/2017-09-18_10-27-48/2017-09-18_10-27-48_006afdfecaaa435a8e17b789ddc2ea1a.db	477655040
659	006afdfecaaa435a8e17b789ddc2ea1a	ETHOSCOPE_006	2017-10-12	15-54-16	006afdfecaaa435a8e17b789ddc2ea1a/ETHOSCOPE_006/2017-10-12_15-54-16/2017-10-12_15-54-16_006afdfecaaa435a8e17b789ddc2ea1a.db	493716480
660	006afdfecaaa435a8e17b789ddc2ea1a	ETHOSCOPE_006	2017-10-27	15-58-23	006afdfecaaa435a8e17b789ddc2ea1a/ETHOSCOPE_006/2017-10-27_15-58-23/2017-10-27_15-58-23_006afdfecaaa435a8e17b789ddc2ea1a.db	576836608
661	006afdfecaaa435a8e17b789ddc2ea1a	ETHOSCOPE_006	2017-11-06	10-27-53	006afdfecaaa435a8e17b789ddc2ea1a/ETHOSCOPE_006/2017-11-06_10-27-53/2017-11-06_10-27-53_006afdfecaaa435a8e17b789ddc2ea1a.db	571301888
662	006afdfecaaa435a8e17b789ddc2ea1a	ETHOSCOPE_006	2017-11-16	10-31-50	006afdfecaaa435a8e17b789ddc2ea1a/ETHOSCOPE_006/2017-11-16_10-31-50/2017-11-16_10-31-50_006afdfecaaa435a8e17b789ddc2ea1a.db	369909760
663	006afdfecaaa435a8e17b789ddc2ea1a	ETHOSCOPE_006	2017-11-23	10-14-22	006afdfecaaa435a8e17b789ddc2ea1a/ETHOSCOPE_006/2017-11-23_10-14-22/2017-11-23_10-14-22_006afdfecaaa435a8e17b789ddc2ea1a.db	469494784
664	006afdfecaaa435a8e17b789ddc2ea1a	ETHOSCOPE_006	2017-12-04	10-10-37	006afdfecaaa435a8e17b789ddc2ea1a/ETHOSCOPE_006/2017-12-04_10-10-37/2017-12-04_10-10-37_006afdfecaaa435a8e17b789ddc2ea1a.db	393509888
665	006afdfecaaa435a8e17b789ddc2ea1a	ETHOSCOPE_006	2017-12-09	10-53-47	006afdfecaaa435a8e17b789ddc2ea1a/ETHOSCOPE_006/2017-12-09_10-53-47/2017-12-09_10-53-47_006afdfecaaa435a8e17b789ddc2ea1a.db	428260352
666	006afdfecaaa435a8e17b789ddc2ea1a	ETHOSCOPE_006	2017-12-15	10-22-47	006afdfecaaa435a8e17b789ddc2ea1a/ETHOSCOPE_006/2017-12-15_10-22-47/2017-12-15_10-22-47_006afdfecaaa435a8e17b789ddc2ea1a.db	451376128
667	006afdfecaaa435a8e17b789ddc2ea1a	ETHOSCOPE_006	2017-12-21	10-32-44	006afdfecaaa435a8e17b789ddc2ea1a/ETHOSCOPE_006/2017-12-21_10-32-44/2017-12-21_10-32-44_006afdfecaaa435a8e17b789ddc2ea1a.db	139646976
668	006afdfecaaa435a8e17b789ddc2ea1a	ETHOSCOPE_006	2018-01-05	10-41-48	006afdfecaaa435a8e17b789ddc2ea1a/ETHOSCOPE_006/2018-01-05_10-41-48/2018-01-05_10-41-48_006afdfecaaa435a8e17b789ddc2ea1a.db	102074368
669	006afdfecaaa435a8e17b789ddc2ea1a	ETHOSCOPE_006	2018-01-22	15-30-42	006afdfecaaa435a8e17b789ddc2ea1a/ETHOSCOPE_006/2018-01-22_15-30-42/2018-01-22_15-30-42_006afdfecaaa435a8e17b789ddc2ea1a.db	127705088
670	006afdfecaaa435a8e17b789ddc2ea1a	ETHOSCOPE_006	2018-01-30	17-04-34	006afdfecaaa435a8e17b789ddc2ea1a/ETHOSCOPE_006/2018-01-30_17-04-34/2018-01-30_17-04-34_006afdfecaaa435a8e17b789ddc2ea1a.db	122269696
671	006afdfecaaa435a8e17b789ddc2ea1a	ETHOSCOPE_006	2018-02-06	15-14-30	006afdfecaaa435a8e17b789ddc2ea1a/ETHOSCOPE_006/2018-02-06_15-14-30/2018-02-06_15-14-30_006afdfecaaa435a8e17b789ddc2ea1a.db	84569088
672	006afdfecaaa435a8e17b789ddc2ea1a	ETHOSCOPE_006	2018-02-09	17-53-11	006afdfecaaa435a8e17b789ddc2ea1a/ETHOSCOPE_006/2018-02-09_17-53-11/2018-02-09_17-53-11_006afdfecaaa435a8e17b789ddc2ea1a.db	117694464
673	006afdfecaaa435a8e17b789ddc2ea1a	ETHOSCOPE_006	2018-02-21	14-19-45	006afdfecaaa435a8e17b789ddc2ea1a/ETHOSCOPE_006/2018-02-21_14-19-45/2018-02-21_14-19-45_006afdfecaaa435a8e17b789ddc2ea1a.db	49670144
674	006afdfecaaa435a8e17b789ddc2ea1a	ETHOSCOPE_006	2018-02-27	18-16-38	006afdfecaaa435a8e17b789ddc2ea1a/ETHOSCOPE_006/2018-02-27_18-16-38/2018-02-27_18-16-38_006afdfecaaa435a8e17b789ddc2ea1a.db	55296
675	006afdfecaaa435a8e17b789ddc2ea1a	ETHOSCOPE_006	2018-02-27	18-19-54	006afdfecaaa435a8e17b789ddc2ea1a/ETHOSCOPE_006/2018-02-27_18-19-54/2018-02-27_18-19-54_006afdfecaaa435a8e17b789ddc2ea1a.db	30658560
676	006afdfecaaa435a8e17b789ddc2ea1a	ETHOSCOPE_006	2018-02-28	11-19-51	006afdfecaaa435a8e17b789ddc2ea1a/ETHOSCOPE_006/2018-02-28_11-19-51/2018-02-28_11-19-51_006afdfecaaa435a8e17b789ddc2ea1a.db	27794432
677	006afdfecaaa435a8e17b789ddc2ea1a	ETHOSCOPE_006	2018-03-01	16-28-38	006afdfecaaa435a8e17b789ddc2ea1a/ETHOSCOPE_006/2018-03-01_16-28-38/2018-03-01_16-28-38_006afdfecaaa435a8e17b789ddc2ea1a.db	250199040
678	006afdfecaaa435a8e17b789ddc2ea1a	ETHOSCOPE_006	2018-03-07	15-17-56	006afdfecaaa435a8e17b789ddc2ea1a/ETHOSCOPE_006/2018-03-07_15-17-56/2018-03-07_15-17-56_006afdfecaaa435a8e17b789ddc2ea1a.db	232535040
679	006afdfecaaa435a8e17b789ddc2ea1a	ETHOSCOPE_006	2018-03-13	14-55-24	006afdfecaaa435a8e17b789ddc2ea1a/ETHOSCOPE_006/2018-03-13_14-55-24/2018-03-13_14-55-24_006afdfecaaa435a8e17b789ddc2ea1a.db	36484096
680	006afdfecaaa435a8e17b789ddc2ea1a	ETHOSCOPE_006	2018-03-14	15-17-51	006afdfecaaa435a8e17b789ddc2ea1a/ETHOSCOPE_006/2018-03-14_15-17-51/2018-03-14_15-17-51_006afdfecaaa435a8e17b789ddc2ea1a.db	88295424
681	006afdfecaaa435a8e17b789ddc2ea1a	ETHOSCOPE_006	2018-03-23	10-12-18	006afdfecaaa435a8e17b789ddc2ea1a/ETHOSCOPE_006/2018-03-23_10-12-18/2018-03-23_10-12-18_006afdfecaaa435a8e17b789ddc2ea1a.db	2697216
682	006afdfecaaa435a8e17b789ddc2ea1a	ETHOSCOPE_006	2018-03-27	14-58-54	006afdfecaaa435a8e17b789ddc2ea1a/ETHOSCOPE_006/2018-03-27_14-58-54/2018-03-27_14-58-54_006afdfecaaa435a8e17b789ddc2ea1a.db	2731008
683	006afdfecaaa435a8e17b789ddc2ea1a	ETHOSCOPE_006	2018-03-27	16-37-07	006afdfecaaa435a8e17b789ddc2ea1a/ETHOSCOPE_006/2018-03-27_16-37-07/2018-03-27_16-37-07_006afdfecaaa435a8e17b789ddc2ea1a.db	222440448
684	006afdfecaaa435a8e17b789ddc2ea1a	ETHOSCOPE_006	2018-04-05	18-06-15	006afdfecaaa435a8e17b789ddc2ea1a/ETHOSCOPE_006/2018-04-05_18-06-15/2018-04-05_18-06-15_006afdfecaaa435a8e17b789ddc2ea1a.db	160543744
685	006afdfecaaa435a8e17b789ddc2ea1a	ETHOSCOPE_006	2018-04-10	12-05-00	006afdfecaaa435a8e17b789ddc2ea1a/ETHOSCOPE_006/2018-04-10_12-05-00/2018-04-10_12-05-00_006afdfecaaa435a8e17b789ddc2ea1a.db	86469632
686	006afdfecaaa435a8e17b789ddc2ea1a	ETHOSCOPE_006	2018-04-13	09-08-32	006afdfecaaa435a8e17b789ddc2ea1a/ETHOSCOPE_006/2018-04-13_09-08-32/2018-04-13_09-08-32_006afdfecaaa435a8e17b789ddc2ea1a.db	142150656
687	006afdfecaaa435a8e17b789ddc2ea1a	ETHOSCOPE_006	2018-04-16	20-20-07	006afdfecaaa435a8e17b789ddc2ea1a/ETHOSCOPE_006/2018-04-16_20-20-07/2018-04-16_20-20-07_006afdfecaaa435a8e17b789ddc2ea1a.db	29105152
688	006afdfecaaa435a8e17b789ddc2ea1a	ETHOSCOPE_006	2018-04-17	12-48-00	006afdfecaaa435a8e17b789ddc2ea1a/ETHOSCOPE_006/2018-04-17_12-48-00/2018-04-17_12-48-00_006afdfecaaa435a8e17b789ddc2ea1a.db	53141504
689	006afdfecaaa435a8e17b789ddc2ea1a	ETHOSCOPE_006	2018-04-18	15-56-20	006afdfecaaa435a8e17b789ddc2ea1a/ETHOSCOPE_006/2018-04-18_15-56-20/2018-04-18_15-56-20_006afdfecaaa435a8e17b789ddc2ea1a.db	89316352
690	006afdfecaaa435a8e17b789ddc2ea1a	ETHOSCOPE_006	2018-04-24	14-58-00	006afdfecaaa435a8e17b789ddc2ea1a/ETHOSCOPE_006/2018-04-24_14-58-00/2018-04-24_14-58-00_006afdfecaaa435a8e17b789ddc2ea1a.db	282034176
691	006afdfecaaa435a8e17b789ddc2ea1a	ETHOSCOPE_006	2018-04-30	15-44-18	006afdfecaaa435a8e17b789ddc2ea1a/ETHOSCOPE_006/2018-04-30_15-44-18/2018-04-30_15-44-18_006afdfecaaa435a8e17b789ddc2ea1a.db	42129408
692	006afdfecaaa435a8e17b789ddc2ea1a	ETHOSCOPE_006	2018-05-01	14-22-35	006afdfecaaa435a8e17b789ddc2ea1a/ETHOSCOPE_006/2018-05-01_14-22-35/2018-05-01_14-22-35_006afdfecaaa435a8e17b789ddc2ea1a.db	128241664
693	006afdfecaaa435a8e17b789ddc2ea1a	ETHOSCOPE_006	2018-05-10	09-58-04	006afdfecaaa435a8e17b789ddc2ea1a/ETHOSCOPE_006/2018-05-10_09-58-04/2018-05-10_09-58-04_006afdfecaaa435a8e17b789ddc2ea1a.db	43739136
694	006afdfecaaa435a8e17b789ddc2ea1a	ETHOSCOPE_006	2018-05-16	10-37-08	006afdfecaaa435a8e17b789ddc2ea1a/ETHOSCOPE_006/2018-05-16_10-37-08/2018-05-16_10-37-08_006afdfecaaa435a8e17b789ddc2ea1a.db	50187264
695	006afdfecaaa435a8e17b789ddc2ea1a	ETHOSCOPE_006	2018-05-18	10-51-59	006afdfecaaa435a8e17b789ddc2ea1a/ETHOSCOPE_006/2018-05-18_10-51-59/2018-05-18_10-51-59_006afdfecaaa435a8e17b789ddc2ea1a.db	3668992
696	006afdfecaaa435a8e17b789ddc2ea1a	ETHOSCOPE_006	2018-05-21	16-29-32	006afdfecaaa435a8e17b789ddc2ea1a/ETHOSCOPE_006/2018-05-21_16-29-32/2018-05-21_16-29-32_006afdfecaaa435a8e17b789ddc2ea1a.db	10703872
697	006afdfecaaa435a8e17b789ddc2ea1a	ETHOSCOPE_006	2018-05-23	10-43-06	006afdfecaaa435a8e17b789ddc2ea1a/ETHOSCOPE_006/2018-05-23_10-43-06/2018-05-23_10-43-06_006afdfecaaa435a8e17b789ddc2ea1a.db	5040128
698	006afdfecaaa435a8e17b789ddc2ea1a	ETHOSCOPE_006	2018-05-23	20-29-59	006afdfecaaa435a8e17b789ddc2ea1a/ETHOSCOPE_006/2018-05-23_20-29-59/2018-05-23_20-29-59_006afdfecaaa435a8e17b789ddc2ea1a.db	33555456
699	006afdfecaaa435a8e17b789ddc2ea1a	ETHOSCOPE_006	2018-05-30	15-33-30	006afdfecaaa435a8e17b789ddc2ea1a/ETHOSCOPE_006/2018-05-30_15-33-30/2018-05-30_15-33-30_006afdfecaaa435a8e17b789ddc2ea1a.db	205361152
700	006afdfecaaa435a8e17b789ddc2ea1a	ETHOSCOPE_006	2018-06-05	15-15-29	006afdfecaaa435a8e17b789ddc2ea1a/ETHOSCOPE_006/2018-06-05_15-15-29/2018-06-05_15-15-29_006afdfecaaa435a8e17b789ddc2ea1a.db	89451520
701	006afdfecaaa435a8e17b789ddc2ea1a	ETHOSCOPE_006	2018-06-07	14-52-23	006afdfecaaa435a8e17b789ddc2ea1a/ETHOSCOPE_006/2018-06-07_14-52-23/2018-06-07_14-52-23_006afdfecaaa435a8e17b789ddc2ea1a.db	37681152
702	006afdfecaaa435a8e17b789ddc2ea1a	ETHOSCOPE_006	2018-06-13	10-32-18	006afdfecaaa435a8e17b789ddc2ea1a/ETHOSCOPE_006/2018-06-13_10-32-18/2018-06-13_10-32-18_006afdfecaaa435a8e17b789ddc2ea1a.db	1239040
703	006afdfecaaa435a8e17b789ddc2ea1a	ETHOSCOPE_006	2018-06-13	11-19-11	006afdfecaaa435a8e17b789ddc2ea1a/ETHOSCOPE_006/2018-06-13_11-19-11/2018-06-13_11-19-11_006afdfecaaa435a8e17b789ddc2ea1a.db	220814336
704	006afdfecaaa435a8e17b789ddc2ea1a	ETHOSCOPE_006	2018-06-19	15-38-19	006afdfecaaa435a8e17b789ddc2ea1a/ETHOSCOPE_006/2018-06-19_15-38-19/2018-06-19_15-38-19_006afdfecaaa435a8e17b789ddc2ea1a.db	257933312
705	006afdfecaaa435a8e17b789ddc2ea1a	ETHOSCOPE_006	2018-06-26	15-20-30	006afdfecaaa435a8e17b789ddc2ea1a/ETHOSCOPE_006/2018-06-26_15-20-30/2018-06-26_15-20-30_006afdfecaaa435a8e17b789ddc2ea1a.db	123400192
706	006afdfecaaa435a8e17b789ddc2ea1a	ETHOSCOPE_006	2018-06-29	12-13-32	006afdfecaaa435a8e17b789ddc2ea1a/ETHOSCOPE_006/2018-06-29_12-13-32/2018-06-29_12-13-32_006afdfecaaa435a8e17b789ddc2ea1a.db	124753920
707	006afdfecaaa435a8e17b789ddc2ea1a	ETHOSCOPE_006	2018-07-03	17-47-12	006afdfecaaa435a8e17b789ddc2ea1a/ETHOSCOPE_006/2018-07-03_17-47-12/2018-07-03_17-47-12_006afdfecaaa435a8e17b789ddc2ea1a.db	201261056
708	006afdfecaaa435a8e17b789ddc2ea1a	ETHOSCOPE_006	2018-07-10	09-25-42	006afdfecaaa435a8e17b789ddc2ea1a/ETHOSCOPE_006/2018-07-10_09-25-42/2018-07-10_09-25-42_006afdfecaaa435a8e17b789ddc2ea1a.db	99480576
709	006afdfecaaa435a8e17b789ddc2ea1a	ETHOSCOPE_006	2018-07-12	14-12-03	006afdfecaaa435a8e17b789ddc2ea1a/ETHOSCOPE_006/2018-07-12_14-12-03/2018-07-12_14-12-03_006afdfecaaa435a8e17b789ddc2ea1a.db	259587072
710	006afdfecaaa435a8e17b789ddc2ea1a	ETHOSCOPE_006	2018-07-25	19-10-13	006afdfecaaa435a8e17b789ddc2ea1a/ETHOSCOPE_006/2018-07-25_19-10-13/2018-07-25_19-10-13_006afdfecaaa435a8e17b789ddc2ea1a.db	120934400
711	006afdfecaaa435a8e17b789ddc2ea1a	ETHOSCOPE_006	2018-07-28	13-30-12	006afdfecaaa435a8e17b789ddc2ea1a/ETHOSCOPE_006/2018-07-28_13-30-12/2018-07-28_13-30-12_006afdfecaaa435a8e17b789ddc2ea1a.db	217967616
712	006afdfecaaa435a8e17b789ddc2ea1a	ETHOSCOPE_006	2018-08-03	14-59-39	006afdfecaaa435a8e17b789ddc2ea1a/ETHOSCOPE_006/2018-08-03_14-59-39/2018-08-03_14-59-39_006afdfecaaa435a8e17b789ddc2ea1a.db	632832
713	006afdfecaaa435a8e17b789ddc2ea1a	ETHOSCOPE_006	2018-08-03	16-19-38	006afdfecaaa435a8e17b789ddc2ea1a/ETHOSCOPE_006/2018-08-03_16-19-38/2018-08-03_16-19-38_006afdfecaaa435a8e17b789ddc2ea1a.db	129007616
714	006afdfecaaa435a8e17b789ddc2ea1a	ETHOSCOPE_006	2018-08-07	15-44-19	006afdfecaaa435a8e17b789ddc2ea1a/ETHOSCOPE_006/2018-08-07_15-44-19/2018-08-07_15-44-19_006afdfecaaa435a8e17b789ddc2ea1a.db	130657280
715	006afdfecaaa435a8e17b789ddc2ea1a	ETHOSCOPE_006	2018-08-14	09-26-47	006afdfecaaa435a8e17b789ddc2ea1a/ETHOSCOPE_006/2018-08-14_09-26-47/2018-08-14_09-26-47_006afdfecaaa435a8e17b789ddc2ea1a.db	79210496
716	006afdfecaaa435a8e17b789ddc2ea1a	ETHOSCOPE_006	2018-08-16	14-21-27	006afdfecaaa435a8e17b789ddc2ea1a/ETHOSCOPE_006/2018-08-16_14-21-27/2018-08-16_14-21-27_006afdfecaaa435a8e17b789ddc2ea1a.db	226849792
717	006afdfecaaa435a8e17b789ddc2ea1a	ETHOSCOPE_006	2018-08-21	09-11-29	006afdfecaaa435a8e17b789ddc2ea1a/ETHOSCOPE_006/2018-08-21_09-11-29/2018-08-21_09-11-29_006afdfecaaa435a8e17b789ddc2ea1a.db	103871488
718	006afdfecaaa435a8e17b789ddc2ea1a	ETHOSCOPE_006	2018-08-24	14-34-33	006afdfecaaa435a8e17b789ddc2ea1a/ETHOSCOPE_006/2018-08-24_14-34-33/2018-08-24_14-34-33_006afdfecaaa435a8e17b789ddc2ea1a.db	177476608
719	006afdfecaaa435a8e17b789ddc2ea1a	ETHOSCOPE_006	2018-08-28	14-57-45	006afdfecaaa435a8e17b789ddc2ea1a/ETHOSCOPE_006/2018-08-28_14-57-45/2018-08-28_14-57-45_006afdfecaaa435a8e17b789ddc2ea1a.db	47636480
720	006afdfecaaa435a8e17b789ddc2ea1a	ETHOSCOPE_006	2018-08-31	09-29-45	006afdfecaaa435a8e17b789ddc2ea1a/ETHOSCOPE_006/2018-08-31_09-29-45/2018-08-31_09-29-45_006afdfecaaa435a8e17b789ddc2ea1a.db	145638400
721	006afdfecaaa435a8e17b789ddc2ea1a	ETHOSCOPE_006	2018-09-18	10-56-22	006afdfecaaa435a8e17b789ddc2ea1a/ETHOSCOPE_006/2018-09-18_10-56-22/2018-09-18_10-56-22_006afdfecaaa435a8e17b789ddc2ea1a.db	245798912
722	006afdfecaaa435a8e17b789ddc2ea1a	ETHOSCOPE_006	2018-09-24	15-39-23	006afdfecaaa435a8e17b789ddc2ea1a/ETHOSCOPE_006/2018-09-24_15-39-23/2018-09-24_15-39-23_006afdfecaaa435a8e17b789ddc2ea1a.db	269688832
723	006afdfecaaa435a8e17b789ddc2ea1a	ETHOSCOPE_006	2018-10-11	15-20-16	006afdfecaaa435a8e17b789ddc2ea1a/ETHOSCOPE_006/2018-10-11_15-20-16/2018-10-11_15-20-16_006afdfecaaa435a8e17b789ddc2ea1a.db	175691776
724	006afdfecaaa435a8e17b789ddc2ea1a	ETHOSCOPE_006	2018-10-16	13-59-43	006afdfecaaa435a8e17b789ddc2ea1a/ETHOSCOPE_006/2018-10-16_13-59-43/2018-10-16_13-59-43_006afdfecaaa435a8e17b789ddc2ea1a.db	122663936
725	006afdfecaaa435a8e17b789ddc2ea1a	ETHOSCOPE_006	2018-10-23	15-01-23	006afdfecaaa435a8e17b789ddc2ea1a/ETHOSCOPE_006/2018-10-23_15-01-23/2018-10-23_15-01-23_006afdfecaaa435a8e17b789ddc2ea1a.db	176512000
726	006afdfecaaa435a8e17b789ddc2ea1a	ETHOSCOPE_006	2018-10-30	11-07-04	006afdfecaaa435a8e17b789ddc2ea1a/ETHOSCOPE_006/2018-10-30_11-07-04/2018-10-30_11-07-04_006afdfecaaa435a8e17b789ddc2ea1a.db	256605184
727	006afdfecaaa435a8e17b789ddc2ea1a	ETHOSCOPE_006	2018-11-12	15-06-07	006afdfecaaa435a8e17b789ddc2ea1a/ETHOSCOPE_006/2018-11-12_15-06-07/2018-11-12_15-06-07_006afdfecaaa435a8e17b789ddc2ea1a.db	165000192
728	006afdfecaaa435a8e17b789ddc2ea1a	ETHOSCOPE_006	2018-11-16	10-46-03	006afdfecaaa435a8e17b789ddc2ea1a/ETHOSCOPE_006/2018-11-16_10-46-03/2018-11-16_10-46-03_006afdfecaaa435a8e17b789ddc2ea1a.db	83968
729	006afdfecaaa435a8e17b789ddc2ea1a	ETHOSCOPE_006	2018-11-27	13-29-11	006afdfecaaa435a8e17b789ddc2ea1a/ETHOSCOPE_006/2018-11-27_13-29-11/2018-11-27_13-29-11_006afdfecaaa435a8e17b789ddc2ea1a.db	258966528
730	006afdfecaaa435a8e17b789ddc2ea1a	ETHOSCOPE_006	2018-12-04	12-37-52	006afdfecaaa435a8e17b789ddc2ea1a/ETHOSCOPE_006/2018-12-04_12-37-52/2018-12-04_12-37-52_006afdfecaaa435a8e17b789ddc2ea1a.db	263740416
731	006afdfecaaa435a8e17b789ddc2ea1a	ETHOSCOPE_006	2018-12-11	08-55-13	006afdfecaaa435a8e17b789ddc2ea1a/ETHOSCOPE_006/2018-12-11_08-55-13/2018-12-11_08-55-13_006afdfecaaa435a8e17b789ddc2ea1a.db	88172544
732	006afdfecaaa435a8e17b789ddc2ea1a	ETHOSCOPE_006	2018-12-20	15-41-23	006afdfecaaa435a8e17b789ddc2ea1a/ETHOSCOPE_006/2018-12-20_15-41-23/2018-12-20_15-41-23_006afdfecaaa435a8e17b789ddc2ea1a.db	127227904
733	006afdfecaaa435a8e17b789ddc2ea1a	ETHOSCOPE_006	2019-01-03	16-21-07	006afdfecaaa435a8e17b789ddc2ea1a/ETHOSCOPE_006/2019-01-03_16-21-07/2019-01-03_16-21-07_006afdfecaaa435a8e17b789ddc2ea1a.db	172434432
734	006afdfecaaa435a8e17b789ddc2ea1a	ETHOSCOPE_006	2019-01-15	11-17-56	006afdfecaaa435a8e17b789ddc2ea1a/ETHOSCOPE_006/2019-01-15_11-17-56/2019-01-15_11-17-56_006afdfecaaa435a8e17b789ddc2ea1a.db	91609088
735	006afdfecaaa435a8e17b789ddc2ea1a	ETHOSCOPE_006	2019-01-18	15-10-44	006afdfecaaa435a8e17b789ddc2ea1a/ETHOSCOPE_006/2019-01-18_15-10-44/2019-01-18_15-10-44_006afdfecaaa435a8e17b789ddc2ea1a.db	165305344
736	006afdfecaaa435a8e17b789ddc2ea1a	ETHOSCOPE_006	2019-01-24	16-12-14	006afdfecaaa435a8e17b789ddc2ea1a/ETHOSCOPE_006/2019-01-24_16-12-14/2019-01-24_16-12-14_006afdfecaaa435a8e17b789ddc2ea1a.db	47716352
737	006b6ba04e534be486069c3db7b10827	ETHOSCOPE_006	2016-06-24	19-26-11	006b6ba04e534be486069c3db7b10827/ETHOSCOPE_006/2016-06-24_19-26-11/2016-06-24_19-26-11_006b6ba04e534be486069c3db7b10827.db	461905920
738	006b6ba04e534be486069c3db7b10827	ETHOSCOPE_006	2016-06-30	09-56-23	006b6ba04e534be486069c3db7b10827/ETHOSCOPE_006/2016-06-30_09-56-23/2016-06-30_09-56-23_006b6ba04e534be486069c3db7b10827.db	798580736
739	006b6ba04e534be486069c3db7b10827	ETHOSCOPE_006	2016-07-09	09-41-12	006b6ba04e534be486069c3db7b10827/ETHOSCOPE_006/2016-07-09_09-41-12/2016-07-09_09-41-12_006b6ba04e534be486069c3db7b10827.db	907750400
740	006c6ba04e534be486069c3db7b10827	ETHOSCOPE_006	2016-07-12	09-13-42	006c6ba04e534be486069c3db7b10827/ETHOSCOPE_006/2016-07-12_09-13-42/2016-07-12_09-13-42_006c6ba04e534be486069c3db7b10827.db	75776
741	006c6ba04e534be486069c3db7b10827	ETHOSCOPE_006	2016-07-18	09-54-12	006c6ba04e534be486069c3db7b10827/ETHOSCOPE_006/2016-07-18_09-54-12/2016-07-18_09-54-12_006c6ba04e534be486069c3db7b10827.db	649598976
742	007aeeee10184bb39b0754e75cef7900	ETHOSCOPE_007	2015-11-09	18-04-56	007aeeee10184bb39b0754e75cef7900/ETHOSCOPE_007/2015-11-09_18-04-56/2015-11-09_18-04-56_007aeeee10184bb39b0754e75cef7900.db	71147520
743	007aeeee10184bb39b0754e75cef7900	ETHOSCOPE_007	2015-11-13	16-07-17	007aeeee10184bb39b0754e75cef7900/ETHOSCOPE_007/2015-11-13_16-07-17/2015-11-13_16-07-17_007aeeee10184bb39b0754e75cef7900.db	410346496
744	007aeeee10184bb39b0754e75cef7900	ETHOSCOPE_007	2015-11-20	14-03-07	007aeeee10184bb39b0754e75cef7900/ETHOSCOPE_007/2015-11-20_14-03-07/2015-11-20_14-03-07_007aeeee10184bb39b0754e75cef7900.db	409913344
745	007aeeee10184bb39b0754e75cef7900	ETHOSCOPE_007	2015-11-27	16-55-51	007aeeee10184bb39b0754e75cef7900/ETHOSCOPE_007/2015-11-27_16-55-51/2015-11-27_16-55-51_007aeeee10184bb39b0754e75cef7900.db	522146816
746	007aeeee10184bb39b0754e75cef7900	ETHOSCOPE_007	2015-12-03	18-04-27	007aeeee10184bb39b0754e75cef7900/ETHOSCOPE_007/2015-12-03_18-04-27/2015-12-03_18-04-27_007aeeee10184bb39b0754e75cef7900.db	629350400
747	007aeeee10184bb39b0754e75cef7900	ETHOSCOPE_007	2015-12-10	17-00-52	007aeeee10184bb39b0754e75cef7900/ETHOSCOPE_007/2015-12-10_17-00-52/2015-12-10_17-00-52_007aeeee10184bb39b0754e75cef7900.db	532934656
748	007aeeee10184bb39b0754e75cef7900	ETHOSCOPE_007	2015-12-16	15-04-25	007aeeee10184bb39b0754e75cef7900/ETHOSCOPE_007/2015-12-16_15-04-25/2015-12-16_15-04-25_007aeeee10184bb39b0754e75cef7900.db	625492992
749	007aeeee10184bb39b0754e75cef7900	ETHOSCOPE_007	2015-12-23	09-17-29	007aeeee10184bb39b0754e75cef7900/ETHOSCOPE_007/2015-12-23_09-17-29/2015-12-23_09-17-29_007aeeee10184bb39b0754e75cef7900.db	1735170048
750	007aeeee10184bb39b0754e75cef7900	ETHOSCOPE_007	2016-01-14	21-37-55	007aeeee10184bb39b0754e75cef7900/ETHOSCOPE_007/2016-01-14_21-37-55/2016-01-14_21-37-55_007aeeee10184bb39b0754e75cef7900.db	874935296
751	007aeeee10184bb39b0754e75cef7900	ETHOSCOPE_007	2016-02-15	15-08-47	007aeeee10184bb39b0754e75cef7900/ETHOSCOPE_007/2016-02-15_15-08-47/2016-02-15_15-08-47_007aeeee10184bb39b0754e75cef7900.db	589865984
752	007aeeee10184bb39b0754e75cef7900	ETHOSCOPE_007	2016-02-29	17-55-10	007aeeee10184bb39b0754e75cef7900/ETHOSCOPE_007/2016-02-29_17-55-10/2016-02-29_17-55-10_007aeeee10184bb39b0754e75cef7900.db	655784960
753	007aeeee10184bb39b0754e75cef7900	ETHOSCOPE_007	2016-03-07	21-00-45	007aeeee10184bb39b0754e75cef7900/ETHOSCOPE_007/2016-03-07_21-00-45/2016-03-07_21-00-45_007aeeee10184bb39b0754e75cef7900.db	604825600
754	007aeeee10184bb39b0754e75cef7900	ETHOSCOPE_007	2016-03-14	16-05-33	007aeeee10184bb39b0754e75cef7900/ETHOSCOPE_007/2016-03-14_16-05-33/2016-03-14_16-05-33_007aeeee10184bb39b0754e75cef7900.db	72704
755	007aeeee10184bb39b0754e75cef7900	ETHOSCOPE_007	2016-03-14	17-59-13	007aeeee10184bb39b0754e75cef7900/ETHOSCOPE_007/2016-03-14_17-59-13/2016-03-14_17-59-13_007aeeee10184bb39b0754e75cef7900.db	524796928
756	007aeeee10184bb39b0754e75cef7900	ETHOSCOPE_007	2016-03-21	20-54-27	007aeeee10184bb39b0754e75cef7900/ETHOSCOPE_007/2016-03-21_20-54-27/2016-03-21_20-54-27_007aeeee10184bb39b0754e75cef7900.db	615638016
757	007aeeee10184bb39b0754e75cef7900	ETHOSCOPE_007	2016-03-28	16-16-40	007aeeee10184bb39b0754e75cef7900/ETHOSCOPE_007/2016-03-28_16-16-40/2016-03-28_16-16-40_007aeeee10184bb39b0754e75cef7900.db	542375936
758	007aeeee10184bb39b0754e75cef7900	ETHOSCOPE_007	2016-04-04	17-38-27	007aeeee10184bb39b0754e75cef7900/ETHOSCOPE_007/2016-04-04_17-38-27/2016-04-04_17-38-27_007aeeee10184bb39b0754e75cef7900.db	602877952
759	007aeeee10184bb39b0754e75cef7900	ETHOSCOPE_007	2016-04-11	15-08-29	007aeeee10184bb39b0754e75cef7900/ETHOSCOPE_007/2016-04-11_15-08-29/2016-04-11_15-08-29_007aeeee10184bb39b0754e75cef7900.db	550557696
760	007aeeee10184bb39b0754e75cef7900	ETHOSCOPE_007	2016-04-18	10-55-40	007aeeee10184bb39b0754e75cef7900/ETHOSCOPE_007/2016-04-18_10-55-40/2016-04-18_10-55-40_007aeeee10184bb39b0754e75cef7900.db	74752
761	007aeeee10184bb39b0754e75cef7900	ETHOSCOPE_007	2016-04-18	14-22-01	007aeeee10184bb39b0754e75cef7900/ETHOSCOPE_007/2016-04-18_14-22-01/2016-04-18_14-22-01_007aeeee10184bb39b0754e75cef7900.db	622372864
762	007aeeee10184bb39b0754e75cef7900	ETHOSCOPE_007	2016-04-25	15-09-33	007aeeee10184bb39b0754e75cef7900/ETHOSCOPE_007/2016-04-25_15-09-33/2016-04-25_15-09-33_007aeeee10184bb39b0754e75cef7900.db	76800
763	007aeeee10184bb39b0754e75cef7900	ETHOSCOPE_007	2016-04-25	15-14-23	007aeeee10184bb39b0754e75cef7900/ETHOSCOPE_007/2016-04-25_15-14-23/2016-04-25_15-14-23_007aeeee10184bb39b0754e75cef7900.db	649609216
764	007aeeee10184bb39b0754e75cef7900	ETHOSCOPE_007	2016-05-02	15-30-56	007aeeee10184bb39b0754e75cef7900/ETHOSCOPE_007/2016-05-02_15-30-56/2016-05-02_15-30-56_007aeeee10184bb39b0754e75cef7900.db	782336
765	007aeeee10184bb39b0754e75cef7900	ETHOSCOPE_007	2016-05-09	18-52-04	007aeeee10184bb39b0754e75cef7900/ETHOSCOPE_007/2016-05-09_18-52-04/2016-05-09_18-52-04_007aeeee10184bb39b0754e75cef7900.db	605839360
766	007aeeee10184bb39b0754e75cef7900	ETHOSCOPE_007	2016-05-16	17-13-22	007aeeee10184bb39b0754e75cef7900/ETHOSCOPE_007/2016-05-16_17-13-22/2016-05-16_17-13-22_007aeeee10184bb39b0754e75cef7900.db	170766336
767	007aeeee10184bb39b0754e75cef7900	ETHOSCOPE_007	2016-05-18	18-38-30	007aeeee10184bb39b0754e75cef7900/ETHOSCOPE_007/2016-05-18_18-38-30/2016-05-18_18-38-30_007aeeee10184bb39b0754e75cef7900.db	395431936
768	007aeeee10184bb39b0754e75cef7900	ETHOSCOPE_007	2016-05-23	14-24-46	007aeeee10184bb39b0754e75cef7900/ETHOSCOPE_007/2016-05-23_14-24-46/2016-05-23_14-24-46_007aeeee10184bb39b0754e75cef7900.db	478208
769	007aeeee10184bb39b0754e75cef7900	ETHOSCOPE_007	2016-05-23	19-03-38	007aeeee10184bb39b0754e75cef7900/ETHOSCOPE_007/2016-05-23_19-03-38/2016-05-23_19-03-38_007aeeee10184bb39b0754e75cef7900.db	318685184
770	007aeeee10184bb39b0754e75cef7900	ETHOSCOPE_007	2016-05-31	16-06-51	007aeeee10184bb39b0754e75cef7900/ETHOSCOPE_007/2016-05-31_16-06-51/2016-05-31_16-06-51_007aeeee10184bb39b0754e75cef7900.db	515518464
771	007aeeee10184bb39b0754e75cef7900	ETHOSCOPE_007	2016-06-07	17-15-06	007aeeee10184bb39b0754e75cef7900/ETHOSCOPE_007/2016-06-07_17-15-06/2016-06-07_17-15-06_007aeeee10184bb39b0754e75cef7900.db	103809024
772	007aeeee10184bb39b0754e75cef7900	ETHOSCOPE_007	2016-06-07	18-15-06	007aeeee10184bb39b0754e75cef7900/ETHOSCOPE_007/2016-06-07_18-15-06/2016-06-07_18-15-06_007aeeee10184bb39b0754e75cef7900.db	24530944
773	007b6ba04e534be486069c3db7b10827	ETHOSCOPE_007	2016-06-24	19-26-13	007b6ba04e534be486069c3db7b10827/ETHOSCOPE_007/2016-06-24_19-26-13/2016-06-24_19-26-13_007b6ba04e534be486069c3db7b10827.db	474774528
774	007b6ba04e534be486069c3db7b10827	ETHOSCOPE_007	2016-06-30	09-56-24	007b6ba04e534be486069c3db7b10827/ETHOSCOPE_007/2016-06-30_09-56-24/2016-06-30_09-56-24_007b6ba04e534be486069c3db7b10827.db	730269696
775	007b6ba04e534be486069c3db7b10827	ETHOSCOPE_007	2016-07-08	18-23-59	007b6ba04e534be486069c3db7b10827/ETHOSCOPE_007/2016-07-08_18-23-59/2016-07-08_18-23-59_007b6ba04e534be486069c3db7b10827.db	952576000
776	007c6ba04e534be486069c3db7b10827	ETHOSCOPE_007	2016-07-12	09-13-42	007c6ba04e534be486069c3db7b10827/ETHOSCOPE_007/2016-07-12_09-13-42/2016-07-12_09-13-42_007c6ba04e534be486069c3db7b10827.db	0
777	007c6ba04e534be486069c3db7b10827	ETHOSCOPE_007	2016-07-18	09-58-59	007c6ba04e534be486069c3db7b10827/ETHOSCOPE_007/2016-07-18_09-58-59/2016-07-18_09-58-59_007c6ba04e534be486069c3db7b10827.db	681229312
778	007c6ba04e534be486069c3db7b10827	ETHOSCOPE_007	2016-07-25	10-30-27	007c6ba04e534be486069c3db7b10827/ETHOSCOPE_007/2016-07-25_10-30-27/2016-07-25_10-30-27_007c6ba04e534be486069c3db7b10827.db	36864
779	007d6ba04e534be486069c3db7b10827	ETHOSCOPE_007	2016-08-05	17-07-58	007d6ba04e534be486069c3db7b10827/ETHOSCOPE_007/2016-08-05_17-07-58/2016-08-05_17-07-58_007d6ba04e534be486069c3db7b10827.db	363662336
780	007d6ba04e534be486069c3db7b10827	ETHOSCOPE_007	2016-08-10	15-11-06	007d6ba04e534be486069c3db7b10827/ETHOSCOPE_007/2016-08-10_15-11-06/2016-08-10_15-11-06_007d6ba04e534be486069c3db7b10827.db	744203264
781	007d6ba04e534be486069c3db7b10827	ETHOSCOPE_007	2016-08-18	15-40-17	007d6ba04e534be486069c3db7b10827/ETHOSCOPE_007/2016-08-18_15-40-17/2016-08-18_15-40-17_007d6ba04e534be486069c3db7b10827.db	1075870720
782	007d6ba04e534be486069c3db7b10827	ETHOSCOPE_007	2016-09-20	15-40-38	007d6ba04e534be486069c3db7b10827/ETHOSCOPE_007/2016-09-20_15-40-38/2016-09-20_15-40-38_007d6ba04e534be486069c3db7b10827.db	515224576
783	007d6ba04e534be486069c3db7b10827	ETHOSCOPE_007	2016-09-27	11-22-19	007d6ba04e534be486069c3db7b10827/ETHOSCOPE_007/2016-09-27_11-22-19/2016-09-27_11-22-19_007d6ba04e534be486069c3db7b10827.db	518611968
784	007d6ba04e534be486069c3db7b10827	ETHOSCOPE_007	2016-10-04	10-42-16	007d6ba04e534be486069c3db7b10827/ETHOSCOPE_007/2016-10-04_10-42-16/2016-10-04_10-42-16_007d6ba04e534be486069c3db7b10827.db	470326272
785	007d6ba04e534be486069c3db7b10827	ETHOSCOPE_007	2016-10-10	12-13-39	007d6ba04e534be486069c3db7b10827/ETHOSCOPE_007/2016-10-10_12-13-39/2016-10-10_12-13-39_007d6ba04e534be486069c3db7b10827.db	77824
786	007d6ba04e534be486069c3db7b10827	ETHOSCOPE_007	2016-10-10	12-16-41	007d6ba04e534be486069c3db7b10827/ETHOSCOPE_007/2016-10-10_12-16-41/2016-10-10_12-16-41_007d6ba04e534be486069c3db7b10827.db	401617920
787	007d6ba04e534be486069c3db7b10827	ETHOSCOPE_007	2016-10-17	15-43-14	007d6ba04e534be486069c3db7b10827/ETHOSCOPE_007/2016-10-17_15-43-14/2016-10-17_15-43-14_007d6ba04e534be486069c3db7b10827.db	593221632
788	007d6ba04e534be486069c3db7b10827	ETHOSCOPE_007	2016-11-08	16-19-36	007d6ba04e534be486069c3db7b10827/ETHOSCOPE_007/2016-11-08_16-19-36/2016-11-08_16-19-36_007d6ba04e534be486069c3db7b10827.db	0
789	007d6ba04e534be486069c3db7b10827	ETHOSCOPE_007	2016-11-08	16-24-48	007d6ba04e534be486069c3db7b10827/ETHOSCOPE_007/2016-11-08_16-24-48/2016-11-08_16-24-48_007d6ba04e534be486069c3db7b10827.db	293314560
790	007d6ba04e534be486069c3db7b10827	ETHOSCOPE_007	2016-11-22	16-00-38	007d6ba04e534be486069c3db7b10827/ETHOSCOPE_007/2016-11-22_16-00-38/2016-11-22_16-00-38_007d6ba04e534be486069c3db7b10827.db	141696000
791	007d6ba04e534be486069c3db7b10827	ETHOSCOPE_007	2016-11-29	18-47-30	007d6ba04e534be486069c3db7b10827/ETHOSCOPE_007/2016-11-29_18-47-30/2016-11-29_18-47-30_007d6ba04e534be486069c3db7b10827.db	450283520
792	007d6ba04e534be486069c3db7b10827	ETHOSCOPE_007	2017-01-03	16-28-45	007d6ba04e534be486069c3db7b10827/ETHOSCOPE_007/2017-01-03_16-28-45/2017-01-03_16-28-45_007d6ba04e534be486069c3db7b10827.db	243562496
793	007d6ba04e534be486069c3db7b10827	ETHOSCOPE_007	2017-01-27	16-09-29	007d6ba04e534be486069c3db7b10827/ETHOSCOPE_007/2017-01-27_16-09-29/2017-01-27_16-09-29_007d6ba04e534be486069c3db7b10827.db	297984
794	007d6ba04e534be486069c3db7b10827	ETHOSCOPE_007	2017-01-27	16-21-32	007d6ba04e534be486069c3db7b10827/ETHOSCOPE_007/2017-01-27_16-21-32/2017-01-27_16-21-32_007d6ba04e534be486069c3db7b10827.db	2096128
795	007d6ba04e534be486069c3db7b10827	ETHOSCOPE_007	2017-01-27	17-46-47	007d6ba04e534be486069c3db7b10827/ETHOSCOPE_007/2017-01-27_17-46-47/2017-01-27_17-46-47_007d6ba04e534be486069c3db7b10827.db	120347648
796	007d6ba04e534be486069c3db7b10827	ETHOSCOPE_007	2017-02-02	11-49-11	007d6ba04e534be486069c3db7b10827/ETHOSCOPE_007/2017-02-02_11-49-11/2017-02-02_11-49-11_007d6ba04e534be486069c3db7b10827.db	141499392
797	007d6ba04e534be486069c3db7b10827	ETHOSCOPE_007	2017-02-07	16-07-40	007d6ba04e534be486069c3db7b10827/ETHOSCOPE_007/2017-02-07_16-07-40/2017-02-07_16-07-40_007d6ba04e534be486069c3db7b10827.db	125523968
798	007d6ba04e534be486069c3db7b10827	ETHOSCOPE_007	2017-02-10	17-53-49	007d6ba04e534be486069c3db7b10827/ETHOSCOPE_007/2017-02-10_17-53-49/2017-02-10_17-53-49_007d6ba04e534be486069c3db7b10827.db	106430464
799	007d6ba04e534be486069c3db7b10827	ETHOSCOPE_007	2017-02-15	15-24-19	007d6ba04e534be486069c3db7b10827/ETHOSCOPE_007/2017-02-15_15-24-19/2017-02-15_15-24-19_007d6ba04e534be486069c3db7b10827.db	103424
800	007d6ba04e534be486069c3db7b10827	ETHOSCOPE_007	2017-02-15	15-38-55	007d6ba04e534be486069c3db7b10827/ETHOSCOPE_007/2017-02-15_15-38-55/2017-02-15_15-38-55_007d6ba04e534be486069c3db7b10827.db	296960
801	007d6ba04e534be486069c3db7b10827	ETHOSCOPE_007	2017-02-15	16-00-21	007d6ba04e534be486069c3db7b10827/ETHOSCOPE_007/2017-02-15_16-00-21/2017-02-15_16-00-21_007d6ba04e534be486069c3db7b10827.db	105472
802	007d6ba04e534be486069c3db7b10827	ETHOSCOPE_007	2017-02-15	16-04-39	007d6ba04e534be486069c3db7b10827/ETHOSCOPE_007/2017-02-15_16-04-39/2017-02-15_16-04-39_007d6ba04e534be486069c3db7b10827.db	254976
803	007d6ba04e534be486069c3db7b10827	ETHOSCOPE_007	2017-02-15	18-16-06	007d6ba04e534be486069c3db7b10827/ETHOSCOPE_007/2017-02-15_18-16-06/2017-02-15_18-16-06_007d6ba04e534be486069c3db7b10827.db	102443008
804	007d6ba04e534be486069c3db7b10827	ETHOSCOPE_007	2017-02-20	16-31-09	007d6ba04e534be486069c3db7b10827/ETHOSCOPE_007/2017-02-20_16-31-09/2017-02-20_16-31-09_007d6ba04e534be486069c3db7b10827.db	41150464
805	007d6ba04e534be486069c3db7b10827	ETHOSCOPE_007	2017-03-10	16-43-42	007d6ba04e534be486069c3db7b10827/ETHOSCOPE_007/2017-03-10_16-43-42/2017-03-10_16-43-42_007d6ba04e534be486069c3db7b10827.db	1761280
806	007d6ba04e534be486069c3db7b10827	ETHOSCOPE_007	2017-03-10	17-34-01	007d6ba04e534be486069c3db7b10827/ETHOSCOPE_007/2017-03-10_17-34-01/2017-03-10_17-34-01_007d6ba04e534be486069c3db7b10827.db	433913856
807	007d6ba04e534be486069c3db7b10827	ETHOSCOPE_007	2017-03-17	11-24-50	007d6ba04e534be486069c3db7b10827/ETHOSCOPE_007/2017-03-17_11-24-50/2017-03-17_11-24-50_007d6ba04e534be486069c3db7b10827.db	143912960
808	007d6ba04e534be486069c3db7b10827	ETHOSCOPE_007	2017-03-30	12-31-05	007d6ba04e534be486069c3db7b10827/ETHOSCOPE_007/2017-03-30_12-31-05/2017-03-30_12-31-05_007d6ba04e534be486069c3db7b10827.db	146662400
809	007d6ba04e534be486069c3db7b10827	ETHOSCOPE_007	2017-05-05	15-15-05	007d6ba04e534be486069c3db7b10827/ETHOSCOPE_007/2017-05-05_15-15-05/2017-05-05_15-15-05_007d6ba04e534be486069c3db7b10827.db	1098322944
810	007d6ba04e534be486069c3db7b10827	ETHOSCOPE_007	2017-05-12	15-41-14	007d6ba04e534be486069c3db7b10827/ETHOSCOPE_007/2017-05-12_15-41-14/2017-05-12_15-41-14_007d6ba04e534be486069c3db7b10827.db	1144514560
811	007d6ba04e534be486069c3db7b10827	ETHOSCOPE_007	2017-05-19	12-40-30	007d6ba04e534be486069c3db7b10827/ETHOSCOPE_007/2017-05-19_12-40-30/2017-05-19_12-40-30_007d6ba04e534be486069c3db7b10827.db	1181812736
812	008aeeee10184bb39b0754e75cef7900	ETHOSCOPE_008	2015-09-24	13-41-24	008aeeee10184bb39b0754e75cef7900/ETHOSCOPE_008/2015-09-24_13-41-24/2015-09-24_13-41-24_008aeeee10184bb39b0754e75cef7900.db	20371456
813	008aeeee10184bb39b0754e75cef7900	ETHOSCOPE_008	2015-11-09	18-05-18	008aeeee10184bb39b0754e75cef7900/ETHOSCOPE_008/2015-11-09_18-05-18/2015-11-09_18-05-18_008aeeee10184bb39b0754e75cef7900.db	68446208
814	008aeeee10184bb39b0754e75cef7900	ETHOSCOPE_008	2015-11-13	16-07-25	008aeeee10184bb39b0754e75cef7900/ETHOSCOPE_008/2015-11-13_16-07-25/2015-11-13_16-07-25_008aeeee10184bb39b0754e75cef7900.db	264898560
815	008aeeee10184bb39b0754e75cef7900	ETHOSCOPE_008	2015-11-18	18-19-28	008aeeee10184bb39b0754e75cef7900/ETHOSCOPE_008/2015-11-18_18-19-28/2015-11-18_18-19-28_008aeeee10184bb39b0754e75cef7900.db	1002496
816	008aeeee10184bb39b0754e75cef7900	ETHOSCOPE_008	2015-11-20	14-03-18	008aeeee10184bb39b0754e75cef7900/ETHOSCOPE_008/2015-11-20_14-03-18/2015-11-20_14-03-18_008aeeee10184bb39b0754e75cef7900.db	400653312
817	008aeeee10184bb39b0754e75cef7900	ETHOSCOPE_008	2015-11-27	16-56-00	008aeeee10184bb39b0754e75cef7900/ETHOSCOPE_008/2015-11-27_16-56-00/2015-11-27_16-56-00_008aeeee10184bb39b0754e75cef7900.db	431659008
818	008aeeee10184bb39b0754e75cef7900	ETHOSCOPE_008	2015-12-03	18-04-36	008aeeee10184bb39b0754e75cef7900/ETHOSCOPE_008/2015-12-03_18-04-36/2015-12-03_18-04-36_008aeeee10184bb39b0754e75cef7900.db	517768192
819	008aeeee10184bb39b0754e75cef7900	ETHOSCOPE_008	2015-12-10	17-01-42	008aeeee10184bb39b0754e75cef7900/ETHOSCOPE_008/2015-12-10_17-01-42/2015-12-10_17-01-42_008aeeee10184bb39b0754e75cef7900.db	87040
820	008aeeee10184bb39b0754e75cef7900	ETHOSCOPE_008	2015-12-10	17-15-23	008aeeee10184bb39b0754e75cef7900/ETHOSCOPE_008/2015-12-10_17-15-23/2015-12-10_17-15-23_008aeeee10184bb39b0754e75cef7900.db	448325632
821	008aeeee10184bb39b0754e75cef7900	ETHOSCOPE_008	2015-12-16	15-04-39	008aeeee10184bb39b0754e75cef7900/ETHOSCOPE_008/2015-12-16_15-04-39/2015-12-16_15-04-39_008aeeee10184bb39b0754e75cef7900.db	529337344
822	008aeeee10184bb39b0754e75cef7900	ETHOSCOPE_008	2015-12-23	09-17-21	008aeeee10184bb39b0754e75cef7900/ETHOSCOPE_008/2015-12-23_09-17-21/2015-12-23_09-17-21_008aeeee10184bb39b0754e75cef7900.db	1218827264
823	008aeeee10184bb39b0754e75cef7900	ETHOSCOPE_008	2016-01-14	21-37-59	008aeeee10184bb39b0754e75cef7900/ETHOSCOPE_008/2016-01-14_21-37-59/2016-01-14_21-37-59_008aeeee10184bb39b0754e75cef7900.db	768932864
824	008aeeee10184bb39b0754e75cef7900	ETHOSCOPE_008	2016-02-15	15-09-18	008aeeee10184bb39b0754e75cef7900/ETHOSCOPE_008/2016-02-15_15-09-18/2016-02-15_15-09-18_008aeeee10184bb39b0754e75cef7900.db	458992640
825	008aeeee10184bb39b0754e75cef7900	ETHOSCOPE_008	2016-03-10	21-02-03	008aeeee10184bb39b0754e75cef7900/ETHOSCOPE_008/2016-03-10_21-02-03/2016-03-10_21-02-03_008aeeee10184bb39b0754e75cef7900.db	48062464
826	008aeeee10184bb39b0754e75cef7900	ETHOSCOPE_008	2016-03-21	20-54-44	008aeeee10184bb39b0754e75cef7900/ETHOSCOPE_008/2016-03-21_20-54-44/2016-03-21_20-54-44_008aeeee10184bb39b0754e75cef7900.db	520373248
827	008aeeee10184bb39b0754e75cef7900	ETHOSCOPE_008	2016-03-28	16-16-40	008aeeee10184bb39b0754e75cef7900/ETHOSCOPE_008/2016-03-28_16-16-40/2016-03-28_16-16-40_008aeeee10184bb39b0754e75cef7900.db	27455488
828	008aeeee10184bb39b0754e75cef7900	ETHOSCOPE_008	2016-04-08	18-03-58	008aeeee10184bb39b0754e75cef7900/ETHOSCOPE_008/2016-04-08_18-03-58/2016-04-08_18-03-58_008aeeee10184bb39b0754e75cef7900.db	34312192
829	008aeeee10184bb39b0754e75cef7900	ETHOSCOPE_008	2016-04-09	05-20-02	008aeeee10184bb39b0754e75cef7900/ETHOSCOPE_008/2016-04-09_05-20-02/2016-04-09_05-20-02_008aeeee10184bb39b0754e75cef7900.db	59961344
830	008aeeee10184bb39b0754e75cef7900	ETHOSCOPE_008	2016-04-14	20-55-29	008aeeee10184bb39b0754e75cef7900/ETHOSCOPE_008/2016-04-14_20-55-29/2016-04-14_20-55-29_008aeeee10184bb39b0754e75cef7900.db	35969024
831	008aeeee10184bb39b0754e75cef7900	ETHOSCOPE_008	2016-04-16	14-34-27	008aeeee10184bb39b0754e75cef7900/ETHOSCOPE_008/2016-04-16_14-34-27/2016-04-16_14-34-27_008aeeee10184bb39b0754e75cef7900.db	210545664
832	008aeeee10184bb39b0754e75cef7900	ETHOSCOPE_008	2016-04-20	10-08-15	008aeeee10184bb39b0754e75cef7900/ETHOSCOPE_008/2016-04-20_10-08-15/2016-04-20_10-08-15_008aeeee10184bb39b0754e75cef7900.db	114688
833	008aeeee10184bb39b0754e75cef7900	ETHOSCOPE_008	2016-04-26	14-33-19	008aeeee10184bb39b0754e75cef7900/ETHOSCOPE_008/2016-04-26_14-33-19/2016-04-26_14-33-19_008aeeee10184bb39b0754e75cef7900.db	402714624
834	008aeeee10184bb39b0754e75cef7900	ETHOSCOPE_008	2016-05-03	09-52-19	008aeeee10184bb39b0754e75cef7900/ETHOSCOPE_008/2016-05-03_09-52-19/2016-05-03_09-52-19_008aeeee10184bb39b0754e75cef7900.db	486636544
835	008aeeee10184bb39b0754e75cef7900	ETHOSCOPE_008	2016-05-24	18-47-31	008aeeee10184bb39b0754e75cef7900/ETHOSCOPE_008/2016-05-24_18-47-31/2016-05-24_18-47-31_008aeeee10184bb39b0754e75cef7900.db	40960
836	008aeeee10184bb39b0754e75cef7900	ETHOSCOPE_008	2016-05-24	18-53-02	008aeeee10184bb39b0754e75cef7900/ETHOSCOPE_008/2016-05-24_18-53-02/2016-05-24_18-53-02_008aeeee10184bb39b0754e75cef7900.db	22528
837	008aeeee10184bb39b0754e75cef7900	ETHOSCOPE_008	2016-05-24	19-00-18	008aeeee10184bb39b0754e75cef7900/ETHOSCOPE_008/2016-05-24_19-00-18/2016-05-24_19-00-18_008aeeee10184bb39b0754e75cef7900.db	22528
838	008aeeee10184bb39b0754e75cef7900	ETHOSCOPE_008	2016-05-24	20-43-08	008aeeee10184bb39b0754e75cef7900/ETHOSCOPE_008/2016-05-24_20-43-08/2016-05-24_20-43-08_008aeeee10184bb39b0754e75cef7900.db	216409088
839	008aeeee10184bb39b0754e75cef7900	ETHOSCOPE_008	2016-05-31	16-34-39	008aeeee10184bb39b0754e75cef7900/ETHOSCOPE_008/2016-05-31_16-34-39/2016-05-31_16-34-39_008aeeee10184bb39b0754e75cef7900.db	191279104
840	008b6ba04e534be486069c3db7b10827	ETHOSCOPE_008	2016-06-22	17-01-35	008b6ba04e534be486069c3db7b10827/ETHOSCOPE_008/2016-06-22_17-01-35/2016-06-22_17-01-35_008b6ba04e534be486069c3db7b10827.db	50230272
841	008b6ba04e534be486069c3db7b10827	ETHOSCOPE_008	2016-06-24	19-27-13	008b6ba04e534be486069c3db7b10827/ETHOSCOPE_008/2016-06-24_19-27-13/2016-06-24_19-27-13_008b6ba04e534be486069c3db7b10827.db	444237824
842	008b6ba04e534be486069c3db7b10827	ETHOSCOPE_008	2016-06-30	09-56-27	008b6ba04e534be486069c3db7b10827/ETHOSCOPE_008/2016-06-30_09-56-27/2016-06-30_09-56-27_008b6ba04e534be486069c3db7b10827.db	595545088
843	008b6ba04e534be486069c3db7b10827	ETHOSCOPE_008	2016-07-08	18-25-07	008b6ba04e534be486069c3db7b10827/ETHOSCOPE_008/2016-07-08_18-25-07/2016-07-08_18-25-07_008b6ba04e534be486069c3db7b10827.db	133120
844	008b6ba04e534be486069c3db7b10827	ETHOSCOPE_008	2016-07-08	18-34-13	008b6ba04e534be486069c3db7b10827/ETHOSCOPE_008/2016-07-08_18-34-13/2016-07-08_18-34-13_008b6ba04e534be486069c3db7b10827.db	731515904
845	008c6ba04e534be486069c3db7b10827	ETHOSCOPE_008	2016-07-12	09-13-42	008c6ba04e534be486069c3db7b10827/ETHOSCOPE_008/2016-07-12_09-13-42/2016-07-12_09-13-42_008c6ba04e534be486069c3db7b10827.db	0
846	008c6ba04e534be486069c3db7b10827	ETHOSCOPE_008	2016-07-18	09-55-25	008c6ba04e534be486069c3db7b10827/ETHOSCOPE_008/2016-07-18_09-55-25/2016-07-18_09-55-25_008c6ba04e534be486069c3db7b10827.db	525884416
847	008d6ba04e534be486069c3db7b10827	ETHOSCOPE_008	2016-07-22	16-22-37	008d6ba04e534be486069c3db7b10827/ETHOSCOPE_008/2016-07-22_16-22-37/2016-07-22_16-22-37_008d6ba04e534be486069c3db7b10827.db	73728
848	008d6ba04e534be486069c3db7b10827	ETHOSCOPE_008	2016-07-22	16-28-53	008d6ba04e534be486069c3db7b10827/ETHOSCOPE_008/2016-07-22_16-28-53/2016-07-22_16-28-53_008d6ba04e534be486069c3db7b10827.db	91136
849	008d6ba04e534be486069c3db7b10827	ETHOSCOPE_008	2016-07-22	16-37-37	008d6ba04e534be486069c3db7b10827/ETHOSCOPE_008/2016-07-22_16-37-37/2016-07-22_16-37-37_008d6ba04e534be486069c3db7b10827.db	650849280
850	008d6ba04e534be486069c3db7b10827	ETHOSCOPE_008	2016-07-29	14-57-35	008d6ba04e534be486069c3db7b10827/ETHOSCOPE_008/2016-07-29_14-57-35/2016-07-29_14-57-35_008d6ba04e534be486069c3db7b10827.db	556491776
851	008d6ba04e534be486069c3db7b10827	ETHOSCOPE_008	2016-08-05	17-08-04	008d6ba04e534be486069c3db7b10827/ETHOSCOPE_008/2016-08-05_17-08-04/2016-08-05_17-08-04_008d6ba04e534be486069c3db7b10827.db	375185408
852	008d6ba04e534be486069c3db7b10827	ETHOSCOPE_008	2016-08-10	15-06-58	008d6ba04e534be486069c3db7b10827/ETHOSCOPE_008/2016-08-10_15-06-58/2016-08-10_15-06-58_008d6ba04e534be486069c3db7b10827.db	635870208
853	008d6ba04e534be486069c3db7b10827	ETHOSCOPE_008	2016-08-18	15-40-20	008d6ba04e534be486069c3db7b10827/ETHOSCOPE_008/2016-08-18_15-40-20/2016-08-18_15-40-20_008d6ba04e534be486069c3db7b10827.db	880014336
854	008d6ba04e534be486069c3db7b10827	ETHOSCOPE_008	2016-09-20	15-40-12	008d6ba04e534be486069c3db7b10827/ETHOSCOPE_008/2016-09-20_15-40-12/2016-09-20_15-40-12_008d6ba04e534be486069c3db7b10827.db	510711808
855	008d6ba04e534be486069c3db7b10827	ETHOSCOPE_008	2016-09-27	11-21-17	008d6ba04e534be486069c3db7b10827/ETHOSCOPE_008/2016-09-27_11-21-17/2016-09-27_11-21-17_008d6ba04e534be486069c3db7b10827.db	545428480
856	008d6ba04e534be486069c3db7b10827	ETHOSCOPE_008	2016-10-04	10-42-15	008d6ba04e534be486069c3db7b10827/ETHOSCOPE_008/2016-10-04_10-42-15/2016-10-04_10-42-15_008d6ba04e534be486069c3db7b10827.db	484463616
857	008d6ba04e534be486069c3db7b10827	ETHOSCOPE_008	2016-10-10	12-09-27	008d6ba04e534be486069c3db7b10827/ETHOSCOPE_008/2016-10-10_12-09-27/2016-10-10_12-09-27_008d6ba04e534be486069c3db7b10827.db	360399872
858	008d6ba04e534be486069c3db7b10827	ETHOSCOPE_008	2016-10-17	15-49-19	008d6ba04e534be486069c3db7b10827/ETHOSCOPE_008/2016-10-17_15-49-19/2016-10-17_15-49-19_008d6ba04e534be486069c3db7b10827.db	518778880
859	008d6ba04e534be486069c3db7b10827	ETHOSCOPE_008	2016-11-01	14-23-27	008d6ba04e534be486069c3db7b10827/ETHOSCOPE_008/2016-11-01_14-23-27/2016-11-01_14-23-27_008d6ba04e534be486069c3db7b10827.db	156925952
860	008d6ba04e534be486069c3db7b10827	ETHOSCOPE_008	2016-11-04	13-50-27	008d6ba04e534be486069c3db7b10827/ETHOSCOPE_008/2016-11-04_13-50-27/2016-11-04_13-50-27_008d6ba04e534be486069c3db7b10827.db	150834176
861	008d6ba04e534be486069c3db7b10827	ETHOSCOPE_008	2016-11-07	12-51-02	008d6ba04e534be486069c3db7b10827/ETHOSCOPE_008/2016-11-07_12-51-02/2016-11-07_12-51-02_008d6ba04e534be486069c3db7b10827.db	23552
862	008d6ba04e534be486069c3db7b10827	ETHOSCOPE_008	2016-11-08	16-15-17	008d6ba04e534be486069c3db7b10827/ETHOSCOPE_008/2016-11-08_16-15-17/2016-11-08_16-15-17_008d6ba04e534be486069c3db7b10827.db	0
863	008d6ba04e534be486069c3db7b10827	ETHOSCOPE_008	2016-11-08	16-25-41	008d6ba04e534be486069c3db7b10827/ETHOSCOPE_008/2016-11-08_16-25-41/2016-11-08_16-25-41_008d6ba04e534be486069c3db7b10827.db	301519872
864	008d6ba04e534be486069c3db7b10827	ETHOSCOPE_008	2016-11-29	18-04-34	008d6ba04e534be486069c3db7b10827/ETHOSCOPE_008/2016-11-29_18-04-34/2016-11-29_18-04-34_008d6ba04e534be486069c3db7b10827.db	335746048
865	008d6ba04e534be486069c3db7b10827	ETHOSCOPE_008	2017-01-03	16-11-26	008d6ba04e534be486069c3db7b10827/ETHOSCOPE_008/2017-01-03_16-11-26/2017-01-03_16-11-26_008d6ba04e534be486069c3db7b10827.db	255141888
866	008d6ba04e534be486069c3db7b10827	ETHOSCOPE_008	2017-01-16	18-51-35	008d6ba04e534be486069c3db7b10827/ETHOSCOPE_008/2017-01-16_18-51-35/2017-01-16_18-51-35_008d6ba04e534be486069c3db7b10827.db	436162560
867	008d6ba04e534be486069c3db7b10827	ETHOSCOPE_008	2017-01-23	11-59-44	008d6ba04e534be486069c3db7b10827/ETHOSCOPE_008/2017-01-23_11-59-44/2017-01-23_11-59-44_008d6ba04e534be486069c3db7b10827.db	467161088
868	008d6ba04e534be486069c3db7b10827	ETHOSCOPE_008	2017-01-30	14-56-33	008d6ba04e534be486069c3db7b10827/ETHOSCOPE_008/2017-01-30_14-56-33/2017-01-30_14-56-33_008d6ba04e534be486069c3db7b10827.db	450611200
869	008d6ba04e534be486069c3db7b10827	ETHOSCOPE_008	2017-02-07	09-59-12	008d6ba04e534be486069c3db7b10827/ETHOSCOPE_008/2017-02-07_09-59-12/2017-02-07_09-59-12_008d6ba04e534be486069c3db7b10827.db	419867648
870	008d6ba04e534be486069c3db7b10827	ETHOSCOPE_008	2017-02-17	15-54-24	008d6ba04e534be486069c3db7b10827/ETHOSCOPE_008/2017-02-17_15-54-24/2017-02-17_15-54-24_008d6ba04e534be486069c3db7b10827.db	403732480
871	008d6ba04e534be486069c3db7b10827	ETHOSCOPE_008	2017-02-24	10-35-02	008d6ba04e534be486069c3db7b10827/ETHOSCOPE_008/2017-02-24_10-35-02/2017-02-24_10-35-02_008d6ba04e534be486069c3db7b10827.db	470266880
872	008d6ba04e534be486069c3db7b10827	ETHOSCOPE_008	2017-03-03	15-48-55	008d6ba04e534be486069c3db7b10827/ETHOSCOPE_008/2017-03-03_15-48-55/2017-03-03_15-48-55_008d6ba04e534be486069c3db7b10827.db	321427456
873	008d6ba04e534be486069c3db7b10827	ETHOSCOPE_008	2017-03-08	19-27-26	008d6ba04e534be486069c3db7b10827/ETHOSCOPE_008/2017-03-08_19-27-26/2017-03-08_19-27-26_008d6ba04e534be486069c3db7b10827.db	309106688
874	008d6ba04e534be486069c3db7b10827	ETHOSCOPE_008	2017-03-13	20-41-06	008d6ba04e534be486069c3db7b10827/ETHOSCOPE_008/2017-03-13_20-41-06/2017-03-13_20-41-06_008d6ba04e534be486069c3db7b10827.db	104002560
875	008d6ba04e534be486069c3db7b10827	ETHOSCOPE_008	2017-03-24	10-51-35	008d6ba04e534be486069c3db7b10827/ETHOSCOPE_008/2017-03-24_10-51-35/2017-03-24_10-51-35_008d6ba04e534be486069c3db7b10827.db	387573760
876	008d6ba04e534be486069c3db7b10827	ETHOSCOPE_008	2017-04-06	14-33-55	008d6ba04e534be486069c3db7b10827/ETHOSCOPE_008/2017-04-06_14-33-55/2017-04-06_14-33-55_008d6ba04e534be486069c3db7b10827.db	1082749952
877	008d6ba04e534be486069c3db7b10827	ETHOSCOPE_008	2017-04-24	14-49-29	008d6ba04e534be486069c3db7b10827/ETHOSCOPE_008/2017-04-24_14-49-29/2017-04-24_14-49-29_008d6ba04e534be486069c3db7b10827.db	534562816
878	008d6ba04e534be486069c3db7b10827	ETHOSCOPE_008	2017-05-09	15-02-22	008d6ba04e534be486069c3db7b10827/ETHOSCOPE_008/2017-05-09_15-02-22/2017-05-09_15-02-22_008d6ba04e534be486069c3db7b10827.db	270307328
879	008d6ba04e534be486069c3db7b10827	ETHOSCOPE_008	2017-06-30	10-56-49	008d6ba04e534be486069c3db7b10827/ETHOSCOPE_008/2017-06-30_10-56-49/2017-06-30_10-56-49_008d6ba04e534be486069c3db7b10827.db	478533632
880	008d6ba04e534be486069c3db7b10827	ETHOSCOPE_008	2017-07-24	21-08-08	008d6ba04e534be486069c3db7b10827/ETHOSCOPE_008/2017-07-24_21-08-08/2017-07-24_21-08-08_008d6ba04e534be486069c3db7b10827.db	110151680
881	008d6ba04e534be486069c3db7b10827	ETHOSCOPE_008	2017-07-29	18-55-13	008d6ba04e534be486069c3db7b10827/ETHOSCOPE_008/2017-07-29_18-55-13/2017-07-29_18-55-13_008d6ba04e534be486069c3db7b10827.db	115657728
882	008d6ba04e534be486069c3db7b10827	ETHOSCOPE_008	2017-08-04	17-27-48	008d6ba04e534be486069c3db7b10827/ETHOSCOPE_008/2017-08-04_17-27-48/2017-08-04_17-27-48_008d6ba04e534be486069c3db7b10827.db	116353024
883	008d6ba04e534be486069c3db7b10827	ETHOSCOPE_008	2017-08-21	09-52-25	008d6ba04e534be486069c3db7b10827/ETHOSCOPE_008/2017-08-21_09-52-25/2017-08-21_09-52-25_008d6ba04e534be486069c3db7b10827.db	554005504
884	008d6ba04e534be486069c3db7b10827	ETHOSCOPE_008	2017-09-04	10-50-46	008d6ba04e534be486069c3db7b10827/ETHOSCOPE_008/2017-09-04_10-50-46/2017-09-04_10-50-46_008d6ba04e534be486069c3db7b10827.db	665661440
885	008d6ba04e534be486069c3db7b10827	ETHOSCOPE_008	2017-12-02	13-43-45	008d6ba04e534be486069c3db7b10827/ETHOSCOPE_008/2017-12-02_13-43-45/2017-12-02_13-43-45_008d6ba04e534be486069c3db7b10827.db	470556672
886	008d6ba04e534be486069c3db7b10827	ETHOSCOPE_008	2017-12-08	16-44-32	008d6ba04e534be486069c3db7b10827/ETHOSCOPE_008/2017-12-08_16-44-32/2017-12-08_16-44-32_008d6ba04e534be486069c3db7b10827.db	561860608
887	008d6ba04e534be486069c3db7b10827	ETHOSCOPE_008	2017-12-15	17-50-09	008d6ba04e534be486069c3db7b10827/ETHOSCOPE_008/2017-12-15_17-50-09/2017-12-15_17-50-09_008d6ba04e534be486069c3db7b10827.db	552169472
888	008d6ba04e534be486069c3db7b10827	ETHOSCOPE_008	2017-12-22	12-53-25	008d6ba04e534be486069c3db7b10827/ETHOSCOPE_008/2017-12-22_12-53-25/2017-12-22_12-53-25_008d6ba04e534be486069c3db7b10827.db	509404160
889	008d6ba04e534be486069c3db7b10827	ETHOSCOPE_008	2017-12-28	14-26-34	008d6ba04e534be486069c3db7b10827/ETHOSCOPE_008/2017-12-28_14-26-34/2017-12-28_14-26-34_008d6ba04e534be486069c3db7b10827.db	657640448
890	008d6ba04e534be486069c3db7b10827	ETHOSCOPE_008	2018-01-05	15-35-56	008d6ba04e534be486069c3db7b10827/ETHOSCOPE_008/2018-01-05_15-35-56/2018-01-05_15-35-56_008d6ba04e534be486069c3db7b10827.db	553894912
891	008d6ba04e534be486069c3db7b10827	ETHOSCOPE_008	2018-06-27	10-08-45	008d6ba04e534be486069c3db7b10827/ETHOSCOPE_008/2018-06-27_10-08-45/2018-06-27_10-08-45_008d6ba04e534be486069c3db7b10827.db	0
892	009aeeee10184bb39b0754e75cef7900	ETHOSCOPE_009	2015-11-09	18-05-29	009aeeee10184bb39b0754e75cef7900/ETHOSCOPE_009/2015-11-09_18-05-29/2015-11-09_18-05-29_009aeeee10184bb39b0754e75cef7900.db	66931712
893	009aeeee10184bb39b0754e75cef7900	ETHOSCOPE_009	2015-11-13	16-08-45	009aeeee10184bb39b0754e75cef7900/ETHOSCOPE_009/2015-11-13_16-08-45/2015-11-13_16-08-45_009aeeee10184bb39b0754e75cef7900.db	224885760
894	009aeeee10184bb39b0754e75cef7900	ETHOSCOPE_009	2015-11-18	18-18-00	009aeeee10184bb39b0754e75cef7900/ETHOSCOPE_009/2015-11-18_18-18-00/2015-11-18_18-18-00_009aeeee10184bb39b0754e75cef7900.db	976896
895	009aeeee10184bb39b0754e75cef7900	ETHOSCOPE_009	2015-11-20	14-06-58	009aeeee10184bb39b0754e75cef7900/ETHOSCOPE_009/2015-11-20_14-06-58/2015-11-20_14-06-58_009aeeee10184bb39b0754e75cef7900.db	310451200
896	009aeeee10184bb39b0754e75cef7900	ETHOSCOPE_009	2015-11-23	18-15-23	009aeeee10184bb39b0754e75cef7900/ETHOSCOPE_009/2015-11-23_18-15-23/2015-11-23_18-15-23_009aeeee10184bb39b0754e75cef7900.db	1172480
897	009aeeee10184bb39b0754e75cef7900	ETHOSCOPE_009	2015-11-30	16-04-29	009aeeee10184bb39b0754e75cef7900/ETHOSCOPE_009/2015-11-30_16-04-29/2015-11-30_16-04-29_009aeeee10184bb39b0754e75cef7900.db	623909888
898	009aeeee10184bb39b0754e75cef7900	ETHOSCOPE_009	2015-12-07	20-19-24	009aeeee10184bb39b0754e75cef7900/ETHOSCOPE_009/2015-12-07_20-19-24/2015-12-07_20-19-24_009aeeee10184bb39b0754e75cef7900.db	573974528
899	009aeeee10184bb39b0754e75cef7900	ETHOSCOPE_009	2015-12-13	18-46-31	009aeeee10184bb39b0754e75cef7900/ETHOSCOPE_009/2015-12-13_18-46-31/2015-12-13_18-46-31_009aeeee10184bb39b0754e75cef7900.db	249810944
900	009aeeee10184bb39b0754e75cef7900	ETHOSCOPE_009	2015-12-17	08-28-04	009aeeee10184bb39b0754e75cef7900/ETHOSCOPE_009/2015-12-17_08-28-04/2015-12-17_08-28-04_009aeeee10184bb39b0754e75cef7900.db	203308032
901	009aeeee10184bb39b0754e75cef7900	ETHOSCOPE_009	2015-12-19	12-30-49	009aeeee10184bb39b0754e75cef7900/ETHOSCOPE_009/2015-12-19_12-30-49/2015-12-19_12-30-49_009aeeee10184bb39b0754e75cef7900.db	35840
902	009aeeee10184bb39b0754e75cef7900	ETHOSCOPE_009	2015-12-19	12-32-49	009aeeee10184bb39b0754e75cef7900/ETHOSCOPE_009/2015-12-19_12-32-49/2015-12-19_12-32-49_009aeeee10184bb39b0754e75cef7900.db	1424749568
903	009aeeee10184bb39b0754e75cef7900	ETHOSCOPE_009	2016-01-14	21-42-17	009aeeee10184bb39b0754e75cef7900/ETHOSCOPE_009/2016-01-14_21-42-17/2016-01-14_21-42-17_009aeeee10184bb39b0754e75cef7900.db	974683136
904	009aeeee10184bb39b0754e75cef7900	ETHOSCOPE_009	2016-02-15	15-09-27	009aeeee10184bb39b0754e75cef7900/ETHOSCOPE_009/2016-02-15_15-09-27/2016-02-15_15-09-27_009aeeee10184bb39b0754e75cef7900.db	608616448
905	009aeeee10184bb39b0754e75cef7900	ETHOSCOPE_009	2016-03-14	10-32-57	009aeeee10184bb39b0754e75cef7900/ETHOSCOPE_009/2016-03-14_10-32-57/2016-03-14_10-32-57_009aeeee10184bb39b0754e75cef7900.db	627451904
906	009aeeee10184bb39b0754e75cef7900	ETHOSCOPE_009	2016-03-21	20-54-15	009aeeee10184bb39b0754e75cef7900/ETHOSCOPE_009/2016-03-21_20-54-15/2016-03-21_20-54-15_009aeeee10184bb39b0754e75cef7900.db	621961216
907	009aeeee10184bb39b0754e75cef7900	ETHOSCOPE_009	2016-03-28	16-15-08	009aeeee10184bb39b0754e75cef7900/ETHOSCOPE_009/2016-03-28_16-15-08/2016-03-28_16-15-08_009aeeee10184bb39b0754e75cef7900.db	523374592
908	009aeeee10184bb39b0754e75cef7900	ETHOSCOPE_009	2016-04-04	17-39-05	009aeeee10184bb39b0754e75cef7900/ETHOSCOPE_009/2016-04-04_17-39-05/2016-04-04_17-39-05_009aeeee10184bb39b0754e75cef7900.db	587575296
909	009aeeee10184bb39b0754e75cef7900	ETHOSCOPE_009	2016-04-11	15-03-40	009aeeee10184bb39b0754e75cef7900/ETHOSCOPE_009/2016-04-11_15-03-40/2016-04-11_15-03-40_009aeeee10184bb39b0754e75cef7900.db	622243840
910	009aeeee10184bb39b0754e75cef7900	ETHOSCOPE_009	2016-04-18	14-22-22	009aeeee10184bb39b0754e75cef7900/ETHOSCOPE_009/2016-04-18_14-22-22/2016-04-18_14-22-22_009aeeee10184bb39b0754e75cef7900.db	530707456
911	009aeeee10184bb39b0754e75cef7900	ETHOSCOPE_009	2016-04-25	15-10-08	009aeeee10184bb39b0754e75cef7900/ETHOSCOPE_009/2016-04-25_15-10-08/2016-04-25_15-10-08_009aeeee10184bb39b0754e75cef7900.db	627835904
912	009aeeee10184bb39b0754e75cef7900	ETHOSCOPE_009	2016-05-02	15-30-38	009aeeee10184bb39b0754e75cef7900/ETHOSCOPE_009/2016-05-02_15-30-38/2016-05-02_15-30-38_009aeeee10184bb39b0754e75cef7900.db	100352
913	009aeeee10184bb39b0754e75cef7900	ETHOSCOPE_009	2016-05-02	15-45-58	009aeeee10184bb39b0754e75cef7900/ETHOSCOPE_009/2016-05-02_15-45-58/2016-05-02_15-45-58_009aeeee10184bb39b0754e75cef7900.db	778240
914	009aeeee10184bb39b0754e75cef7900	ETHOSCOPE_009	2016-05-09	18-59-12	009aeeee10184bb39b0754e75cef7900/ETHOSCOPE_009/2016-05-09_18-59-12/2016-05-09_18-59-12_009aeeee10184bb39b0754e75cef7900.db	611545088
915	009aeeee10184bb39b0754e75cef7900	ETHOSCOPE_009	2016-05-16	16-50-10	009aeeee10184bb39b0754e75cef7900/ETHOSCOPE_009/2016-05-16_16-50-10/2016-05-16_16-50-10_009aeeee10184bb39b0754e75cef7900.db	183836672
916	009aeeee10184bb39b0754e75cef7900	ETHOSCOPE_009	2016-05-19	09-53-47	009aeeee10184bb39b0754e75cef7900/ETHOSCOPE_009/2016-05-19_09-53-47/2016-05-19_09-53-47_009aeeee10184bb39b0754e75cef7900.db	301088768
917	009aeeee10184bb39b0754e75cef7900	ETHOSCOPE_009	2016-05-23	19-31-16	009aeeee10184bb39b0754e75cef7900/ETHOSCOPE_009/2016-05-23_19-31-16/2016-05-23_19-31-16_009aeeee10184bb39b0754e75cef7900.db	588300288
918	009aeeee10184bb39b0754e75cef7900	ETHOSCOPE_009	2016-05-31	16-18-49	009aeeee10184bb39b0754e75cef7900/ETHOSCOPE_009/2016-05-31_16-18-49/2016-05-31_16-18-49_009aeeee10184bb39b0754e75cef7900.db	401408
919	009aeeee10184bb39b0754e75cef7900	ETHOSCOPE_009	2016-05-31	16-30-42	009aeeee10184bb39b0754e75cef7900/ETHOSCOPE_009/2016-05-31_16-30-42/2016-05-31_16-30-42_009aeeee10184bb39b0754e75cef7900.db	633790464
920	009aeeee10184bb39b0754e75cef7900	ETHOSCOPE_009	2016-06-07	17-22-21	009aeeee10184bb39b0754e75cef7900/ETHOSCOPE_009/2016-06-07_17-22-21/2016-06-07_17-22-21_009aeeee10184bb39b0754e75cef7900.db	625901568
921	009aeeee10184bb39b0754e75cef7900	ETHOSCOPE_009	2016-06-07	18-22-21	009aeeee10184bb39b0754e75cef7900/ETHOSCOPE_009/2016-06-07_18-22-21/2016-06-07_18-22-21_009aeeee10184bb39b0754e75cef7900.db	658157568
922	009b6ba04e534be486069c3db7b10827	ETHOSCOPE_009	2016-06-24	19-26-16	009b6ba04e534be486069c3db7b10827/ETHOSCOPE_009/2016-06-24_19-26-16/2016-06-24_19-26-16_009b6ba04e534be486069c3db7b10827.db	471229440
923	009b6ba04e534be486069c3db7b10827	ETHOSCOPE_009	2016-06-30	09-56-26	009b6ba04e534be486069c3db7b10827/ETHOSCOPE_009/2016-06-30_09-56-26/2016-06-30_09-56-26_009b6ba04e534be486069c3db7b10827.db	797575168
924	009b6ba04e534be486069c3db7b10827	ETHOSCOPE_009	2016-07-08	18-23-12	009b6ba04e534be486069c3db7b10827/ETHOSCOPE_009/2016-07-08_18-23-12/2016-07-08_18-23-12_009b6ba04e534be486069c3db7b10827.db	930919424
925	009c6ba04e534be486069c3db7b10827	ETHOSCOPE_009	2016-07-12	09-13-42	009c6ba04e534be486069c3db7b10827/ETHOSCOPE_009/2016-07-12_09-13-42/2016-07-12_09-13-42_009c6ba04e534be486069c3db7b10827.db	0
926	009c6ba04e534be486069c3db7b10827	ETHOSCOPE_009	2016-07-18	09-55-54	009c6ba04e534be486069c3db7b10827/ETHOSCOPE_009/2016-07-18_09-55-54/2016-07-18_09-55-54_009c6ba04e534be486069c3db7b10827.db	434467840
927	009d6ba04e534be486069c3db7b10827	ETHOSCOPE_009	2016-07-22	16-43-29	009d6ba04e534be486069c3db7b10827/ETHOSCOPE_009/2016-07-22_16-43-29/2016-07-22_16-43-29_009d6ba04e534be486069c3db7b10827.db	522362880
928	009d6ba04e534be486069c3db7b10827	ETHOSCOPE_009	2016-07-29	14-58-07	009d6ba04e534be486069c3db7b10827/ETHOSCOPE_009/2016-07-29_14-58-07/2016-07-29_14-58-07_009d6ba04e534be486069c3db7b10827.db	672219136
929	009d6ba04e534be486069c3db7b10827	ETHOSCOPE_009	2016-08-05	17-08-02	009d6ba04e534be486069c3db7b10827/ETHOSCOPE_009/2016-08-05_17-08-02/2016-08-05_17-08-02_009d6ba04e534be486069c3db7b10827.db	400889856
930	009d6ba04e534be486069c3db7b10827	ETHOSCOPE_009	2016-08-10	15-06-55	009d6ba04e534be486069c3db7b10827/ETHOSCOPE_009/2016-08-10_15-06-55/2016-08-10_15-06-55_009d6ba04e534be486069c3db7b10827.db	667040768
931	009d6ba04e534be486069c3db7b10827	ETHOSCOPE_009	2016-08-18	15-40-19	009d6ba04e534be486069c3db7b10827/ETHOSCOPE_009/2016-08-18_15-40-19/2016-08-18_15-40-19_009d6ba04e534be486069c3db7b10827.db	1119132672
932	009d6ba04e534be486069c3db7b10827	ETHOSCOPE_009	2016-09-20	15-46-00	009d6ba04e534be486069c3db7b10827/ETHOSCOPE_009/2016-09-20_15-46-00/2016-09-20_15-46-00_009d6ba04e534be486069c3db7b10827.db	698492928
933	009d6ba04e534be486069c3db7b10827	ETHOSCOPE_009	2016-09-27	11-23-30	009d6ba04e534be486069c3db7b10827/ETHOSCOPE_009/2016-09-27_11-23-30/2016-09-27_11-23-30_009d6ba04e534be486069c3db7b10827.db	105472
934	009d6ba04e534be486069c3db7b10827	ETHOSCOPE_009	2016-09-27	11-30-35	009d6ba04e534be486069c3db7b10827/ETHOSCOPE_009/2016-09-27_11-30-35/2016-09-27_11-30-35_009d6ba04e534be486069c3db7b10827.db	692639744
935	009d6ba04e534be486069c3db7b10827	ETHOSCOPE_009	2016-10-04	10-42-12	009d6ba04e534be486069c3db7b10827/ETHOSCOPE_009/2016-10-04_10-42-12/2016-10-04_10-42-12_009d6ba04e534be486069c3db7b10827.db	591585280
936	009d6ba04e534be486069c3db7b10827	ETHOSCOPE_009	2016-10-10	12-08-32	009d6ba04e534be486069c3db7b10827/ETHOSCOPE_009/2016-10-10_12-08-32/2016-10-10_12-08-32_009d6ba04e534be486069c3db7b10827.db	394561536
937	009d6ba04e534be486069c3db7b10827	ETHOSCOPE_009	2016-10-17	15-44-22	009d6ba04e534be486069c3db7b10827/ETHOSCOPE_009/2016-10-17_15-44-22/2016-10-17_15-44-22_009d6ba04e534be486069c3db7b10827.db	77824
938	009d6ba04e534be486069c3db7b10827	ETHOSCOPE_009	2016-10-17	15-46-25	009d6ba04e534be486069c3db7b10827/ETHOSCOPE_009/2016-10-17_15-46-25/2016-10-17_15-46-25_009d6ba04e534be486069c3db7b10827.db	559047680
939	009d6ba04e534be486069c3db7b10827	ETHOSCOPE_009	2016-11-01	14-25-59	009d6ba04e534be486069c3db7b10827/ETHOSCOPE_009/2016-11-01_14-25-59/2016-11-01_14-25-59_009d6ba04e534be486069c3db7b10827.db	155622400
940	009d6ba04e534be486069c3db7b10827	ETHOSCOPE_009	2016-11-04	13-52-08	009d6ba04e534be486069c3db7b10827/ETHOSCOPE_009/2016-11-04_13-52-08/2016-11-04_13-52-08_009d6ba04e534be486069c3db7b10827.db	156516352
941	009d6ba04e534be486069c3db7b10827	ETHOSCOPE_009	2016-11-07	12-49-11	009d6ba04e534be486069c3db7b10827/ETHOSCOPE_009/2016-11-07_12-49-11/2016-11-07_12-49-11_009d6ba04e534be486069c3db7b10827.db	23552
942	009d6ba04e534be486069c3db7b10827	ETHOSCOPE_009	2016-11-08	16-17-45	009d6ba04e534be486069c3db7b10827/ETHOSCOPE_009/2016-11-08_16-17-45/2016-11-08_16-17-45_009d6ba04e534be486069c3db7b10827.db	226246656
943	009d6ba04e534be486069c3db7b10827	ETHOSCOPE_009	2016-11-29	18-24-44	009d6ba04e534be486069c3db7b10827/ETHOSCOPE_009/2016-11-29_18-24-44/2016-11-29_18-24-44_009d6ba04e534be486069c3db7b10827.db	604995584
944	009d6ba04e534be486069c3db7b10827	ETHOSCOPE_009	2017-01-03	17-36-20	009d6ba04e534be486069c3db7b10827/ETHOSCOPE_009/2017-01-03_17-36-20/2017-01-03_17-36-20_009d6ba04e534be486069c3db7b10827.db	258959360
945	009d6ba04e534be486069c3db7b10827	ETHOSCOPE_009	2017-01-25	11-42-28	009d6ba04e534be486069c3db7b10827/ETHOSCOPE_009/2017-01-25_11-42-28/2017-01-25_11-42-28_009d6ba04e534be486069c3db7b10827.db	309347328
946	009d6ba04e534be486069c3db7b10827	ETHOSCOPE_009	2017-01-30	11-37-18	009d6ba04e534be486069c3db7b10827/ETHOSCOPE_009/2017-01-30_11-37-18/2017-01-30_11-37-18_009d6ba04e534be486069c3db7b10827.db	229594112
947	009d6ba04e534be486069c3db7b10827	ETHOSCOPE_009	2017-02-10	18-48-02	009d6ba04e534be486069c3db7b10827/ETHOSCOPE_009/2017-02-10_18-48-02/2017-02-10_18-48-02_009d6ba04e534be486069c3db7b10827.db	402646016
948	009d6ba04e534be486069c3db7b10827	ETHOSCOPE_009	2017-02-17	14-59-52	009d6ba04e534be486069c3db7b10827/ETHOSCOPE_009/2017-02-17_14-59-52/2017-02-17_14-59-52_009d6ba04e534be486069c3db7b10827.db	507971584
949	009d6ba04e534be486069c3db7b10827	ETHOSCOPE_009	2017-02-24	10-18-29	009d6ba04e534be486069c3db7b10827/ETHOSCOPE_009/2017-02-24_10-18-29/2017-02-24_10-18-29_009d6ba04e534be486069c3db7b10827.db	399604736
950	009d6ba04e534be486069c3db7b10827	ETHOSCOPE_009	2017-03-01	10-22-37	009d6ba04e534be486069c3db7b10827/ETHOSCOPE_009/2017-03-01_10-22-37/2017-03-01_10-22-37_009d6ba04e534be486069c3db7b10827.db	338747392
951	009d6ba04e534be486069c3db7b10827	ETHOSCOPE_009	2017-03-10	10-05-32	009d6ba04e534be486069c3db7b10827/ETHOSCOPE_009/2017-03-10_10-05-32/2017-03-10_10-05-32_009d6ba04e534be486069c3db7b10827.db	410088448
952	009d6ba04e534be486069c3db7b10827	ETHOSCOPE_009	2017-03-15	11-03-12	009d6ba04e534be486069c3db7b10827/ETHOSCOPE_009/2017-03-15_11-03-12/2017-03-15_11-03-12_009d6ba04e534be486069c3db7b10827.db	443689984
953	009d6ba04e534be486069c3db7b10827	ETHOSCOPE_009	2017-03-23	12-31-55	009d6ba04e534be486069c3db7b10827/ETHOSCOPE_009/2017-03-23_12-31-55/2017-03-23_12-31-55_009d6ba04e534be486069c3db7b10827.db	394283008
954	009d6ba04e534be486069c3db7b10827	ETHOSCOPE_009	2017-03-28	10-28-51	009d6ba04e534be486069c3db7b10827/ETHOSCOPE_009/2017-03-28_10-28-51/2017-03-28_10-28-51_009d6ba04e534be486069c3db7b10827.db	367046656
955	009d6ba04e534be486069c3db7b10827	ETHOSCOPE_009	2017-04-07	09-57-22	009d6ba04e534be486069c3db7b10827/ETHOSCOPE_009/2017-04-07_09-57-22/2017-04-07_09-57-22_009d6ba04e534be486069c3db7b10827.db	401381376
956	009d6ba04e534be486069c3db7b10827	ETHOSCOPE_009	2017-04-12	10-37-38	009d6ba04e534be486069c3db7b10827/ETHOSCOPE_009/2017-04-12_10-37-38/2017-04-12_10-37-38_009d6ba04e534be486069c3db7b10827.db	282846208
957	009d6ba04e534be486069c3db7b10827	ETHOSCOPE_009	2017-04-26	10-19-29	009d6ba04e534be486069c3db7b10827/ETHOSCOPE_009/2017-04-26_10-19-29/2017-04-26_10-19-29_009d6ba04e534be486069c3db7b10827.db	417165312
958	009d6ba04e534be486069c3db7b10827	ETHOSCOPE_009	2017-05-08	10-42-50	009d6ba04e534be486069c3db7b10827/ETHOSCOPE_009/2017-05-08_10-42-50/2017-05-08_10-42-50_009d6ba04e534be486069c3db7b10827.db	49944576
959	009d6ba04e534be486069c3db7b10827	ETHOSCOPE_009	2017-05-12	12-41-34	009d6ba04e534be486069c3db7b10827/ETHOSCOPE_009/2017-05-12_12-41-34/2017-05-12_12-41-34_009d6ba04e534be486069c3db7b10827.db	381117440
960	009d6ba04e534be486069c3db7b10827	ETHOSCOPE_009	2017-05-19	09-26-47	009d6ba04e534be486069c3db7b10827/ETHOSCOPE_009/2017-05-19_09-26-47/2017-05-19_09-26-47_009d6ba04e534be486069c3db7b10827.db	137256960
961	009d6ba04e534be486069c3db7b10827	ETHOSCOPE_009	2017-05-24	11-07-49	009d6ba04e534be486069c3db7b10827/ETHOSCOPE_009/2017-05-24_11-07-49/2017-05-24_11-07-49_009d6ba04e534be486069c3db7b10827.db	74531840
962	009d6ba04e534be486069c3db7b10827	ETHOSCOPE_009	2017-05-25	10-40-41	009d6ba04e534be486069c3db7b10827/ETHOSCOPE_009/2017-05-25_10-40-41/2017-05-25_10-40-41_009d6ba04e534be486069c3db7b10827.db	398586880
963	009d6ba04e534be486069c3db7b10827	ETHOSCOPE_009	2017-06-08	10-35-14	009d6ba04e534be486069c3db7b10827/ETHOSCOPE_009/2017-06-08_10-35-14/2017-06-08_10-35-14_009d6ba04e534be486069c3db7b10827.db	1049086976
964	009d6ba04e534be486069c3db7b10827	ETHOSCOPE_009	2017-06-29	10-35-10	009d6ba04e534be486069c3db7b10827/ETHOSCOPE_009/2017-06-29_10-35-10/2017-06-29_10-35-10_009d6ba04e534be486069c3db7b10827.db	1360056320
965	009d6ba04e534be486069c3db7b10827	ETHOSCOPE_009	2017-07-17	10-26-54	009d6ba04e534be486069c3db7b10827/ETHOSCOPE_009/2017-07-17_10-26-54/2017-07-17_10-26-54_009d6ba04e534be486069c3db7b10827.db	1439556608
966	009d6ba04e534be486069c3db7b10827	ETHOSCOPE_009	2017-08-21	09-52-24	009d6ba04e534be486069c3db7b10827/ETHOSCOPE_009/2017-08-21_09-52-24/2017-08-21_09-52-24_009d6ba04e534be486069c3db7b10827.db	571665408
967	009d6ba04e534be486069c3db7b10827	ETHOSCOPE_009	2017-09-04	10-51-06	009d6ba04e534be486069c3db7b10827/ETHOSCOPE_009/2017-09-04_10-51-06/2017-09-04_10-51-06_009d6ba04e534be486069c3db7b10827.db	807380992
968	009d6ba04e534be486069c3db7b10827	ETHOSCOPE_009	2017-11-25	18-20-53	009d6ba04e534be486069c3db7b10827/ETHOSCOPE_009/2017-11-25_18-20-53/2017-11-25_18-20-53_009d6ba04e534be486069c3db7b10827.db	411167744
969	009d6ba04e534be486069c3db7b10827	ETHOSCOPE_009	2017-12-02	14-07-32	009d6ba04e534be486069c3db7b10827/ETHOSCOPE_009/2017-12-02_14-07-32/2017-12-02_14-07-32_009d6ba04e534be486069c3db7b10827.db	392365056
970	009d6ba04e534be486069c3db7b10827	ETHOSCOPE_009	2017-12-08	17-04-44	009d6ba04e534be486069c3db7b10827/ETHOSCOPE_009/2017-12-08_17-04-44/2017-12-08_17-04-44_009d6ba04e534be486069c3db7b10827.db	435873792
971	009d6ba04e534be486069c3db7b10827	ETHOSCOPE_009	2017-12-15	18-01-54	009d6ba04e534be486069c3db7b10827/ETHOSCOPE_009/2017-12-15_18-01-54/2017-12-15_18-01-54_009d6ba04e534be486069c3db7b10827.db	429853696
972	009d6ba04e534be486069c3db7b10827	ETHOSCOPE_009	2017-12-22	15-07-41	009d6ba04e534be486069c3db7b10827/ETHOSCOPE_009/2017-12-22_15-07-41/2017-12-22_15-07-41_009d6ba04e534be486069c3db7b10827.db	379787264
973	009d6ba04e534be486069c3db7b10827	ETHOSCOPE_009	2017-12-28	14-14-46	009d6ba04e534be486069c3db7b10827/ETHOSCOPE_009/2017-12-28_14-14-46/2017-12-28_14-14-46_009d6ba04e534be486069c3db7b10827.db	510450688
974	009d6ba04e534be486069c3db7b10827	ETHOSCOPE_009	2018-01-05	15-35-21	009d6ba04e534be486069c3db7b10827/ETHOSCOPE_009/2018-01-05_15-35-21/2018-01-05_15-35-21_009d6ba04e534be486069c3db7b10827.db	337504256
975	009d6ba04e534be486069c3db7b10827	ETHOSCOPE_009	2018-03-05	20-02-05	009d6ba04e534be486069c3db7b10827/ETHOSCOPE_009/2018-03-05_20-02-05/2018-03-05_20-02-05_009d6ba04e534be486069c3db7b10827.db	336691200
976	009d6ba04e534be486069c3db7b10827	ETHOSCOPE_009	2018-03-13	16-49-05	009d6ba04e534be486069c3db7b10827/ETHOSCOPE_009/2018-03-13_16-49-05/2018-03-13_16-49-05_009d6ba04e534be486069c3db7b10827.db	141312
977	009d6ba04e534be486069c3db7b10827	ETHOSCOPE_009	2018-03-13	16-53-46	009d6ba04e534be486069c3db7b10827/ETHOSCOPE_009/2018-03-13_16-53-46/2018-03-13_16-53-46_009d6ba04e534be486069c3db7b10827.db	281621504
978	009d6ba04e534be486069c3db7b10827	ETHOSCOPE_009	2018-03-19	17-04-46	009d6ba04e534be486069c3db7b10827/ETHOSCOPE_009/2018-03-19_17-04-46/2018-03-19_17-04-46_009d6ba04e534be486069c3db7b10827.db	33817600
979	009d6ba04e534be486069c3db7b10827	ETHOSCOPE_009	2018-03-20	14-43-09	009d6ba04e534be486069c3db7b10827/ETHOSCOPE_009/2018-03-20_14-43-09/2018-03-20_14-43-09_009d6ba04e534be486069c3db7b10827.db	51001344
980	009d6ba04e534be486069c3db7b10827	ETHOSCOPE_009	2018-03-22	12-38-58	009d6ba04e534be486069c3db7b10827/ETHOSCOPE_009/2018-03-22_12-38-58/2018-03-22_12-38-58_009d6ba04e534be486069c3db7b10827.db	286289920
981	009d6ba04e534be486069c3db7b10827	ETHOSCOPE_009	2018-03-28	17-35-43	009d6ba04e534be486069c3db7b10827/ETHOSCOPE_009/2018-03-28_17-35-43/2018-03-28_17-35-43_009d6ba04e534be486069c3db7b10827.db	44086272
982	009d6ba04e534be486069c3db7b10827	ETHOSCOPE_009	2018-03-29	14-01-24	009d6ba04e534be486069c3db7b10827/ETHOSCOPE_009/2018-03-29_14-01-24/2018-03-29_14-01-24_009d6ba04e534be486069c3db7b10827.db	51345408
983	009d6ba04e534be486069c3db7b10827	ETHOSCOPE_009	2018-04-05	14-36-19	009d6ba04e534be486069c3db7b10827/ETHOSCOPE_009/2018-04-05_14-36-19/2018-04-05_14-36-19_009d6ba04e534be486069c3db7b10827.db	307542016
984	009d6ba04e534be486069c3db7b10827	ETHOSCOPE_009	2018-06-07	10-36-24	009d6ba04e534be486069c3db7b10827/ETHOSCOPE_009/2018-06-07_10-36-24/2018-06-07_10-36-24_009d6ba04e534be486069c3db7b10827.db	2883584
985	009d6ba04e534be486069c3db7b10827	ETHOSCOPE_009	2018-06-12	16-30-13	009d6ba04e534be486069c3db7b10827/ETHOSCOPE_009/2018-06-12_16-30-13/2018-06-12_16-30-13_009d6ba04e534be486069c3db7b10827.db	102400
986	009d6ba04e534be486069c3db7b10827	ETHOSCOPE_009	2018-07-24	14-41-47	009d6ba04e534be486069c3db7b10827/ETHOSCOPE_009/2018-07-24_14-41-47/2018-07-24_14-41-47_009d6ba04e534be486069c3db7b10827.db	74051584
987	009d6ba04e534be486069c3db7b10827	ETHOSCOPE_009	2019-08-26	12-21-58	009d6ba04e534be486069c3db7b10827/ETHOSCOPE_009/2019-08-26_12-21-58/2019-08-26_12-21-58_009d6ba04e534be486069c3db7b10827.db	1213767680
988	009d6ba04e534be486069c3db7b10827	ETHOSCOPE_009	2019-09-16	16-15-38	009d6ba04e534be486069c3db7b10827/ETHOSCOPE_009/2019-09-16_16-15-38/2019-09-16_16-15-38_009d6ba04e534be486069c3db7b10827.db	742739968
989	009d6ba04e534be486069c3db7b10827	ETHOSCOPE_009	2019-10-15	13-30-09	009d6ba04e534be486069c3db7b10827/ETHOSCOPE_009/2019-10-15_13-30-09/2019-10-15_13-30-09_009d6ba04e534be486069c3db7b10827.db	0
990	009d6ba04e534be486069c3db7b10827	ETHOSCOPE_009	2019-10-15	15-14-36	009d6ba04e534be486069c3db7b10827/ETHOSCOPE_009/2019-10-15_15-14-36/2019-10-15_15-14-36_009d6ba04e534be486069c3db7b10827.db	1687552
991	009d6ba04e534be486069c3db7b10827	ETHOSCOPE_009	2019-10-15	18-04-55	009d6ba04e534be486069c3db7b10827/ETHOSCOPE_009/2019-10-15_18-04-55/2019-10-15_18-04-55_009d6ba04e534be486069c3db7b10827.db	161112064
992	009d6ba04e534be486069c3db7b10827	ETHOSCOPE_009	2019-10-18	15-42-48	009d6ba04e534be486069c3db7b10827/ETHOSCOPE_009/2019-10-18_15-42-48/2019-10-18_15-42-48_009d6ba04e534be486069c3db7b10827.db	209489920
993	009d6ba04e534be486069c3db7b10827	ETHOSCOPE_009	2019-10-22	11-14-36	009d6ba04e534be486069c3db7b10827/ETHOSCOPE_009/2019-10-22_11-14-36/2019-10-22_11-14-36_009d6ba04e534be486069c3db7b10827.db	184348672
994	009d6ba04e534be486069c3db7b10827	ETHOSCOPE_009	2019-10-25	09-40-45	009d6ba04e534be486069c3db7b10827/ETHOSCOPE_009/2019-10-25_09-40-45/2019-10-25_09-40-45_009d6ba04e534be486069c3db7b10827.db	323944448
995	009d6ba04e534be486069c3db7b10827	ETHOSCOPE_009	2019-10-29	10-16-49	009d6ba04e534be486069c3db7b10827/ETHOSCOPE_009/2019-10-29_10-16-49/2019-10-29_10-16-49_009d6ba04e534be486069c3db7b10827.db	235991040
996	009d6ba04e534be486069c3db7b10827	ETHOSCOPE_009	2019-11-01	10-45-18	009d6ba04e534be486069c3db7b10827/ETHOSCOPE_009/2019-11-01_10-45-18/2019-11-01_10-45-18_009d6ba04e534be486069c3db7b10827.db	271069184
997	009d6ba04e534be486069c3db7b10827	ETHOSCOPE_009	2019-11-05	10-22-00	009d6ba04e534be486069c3db7b10827/ETHOSCOPE_009/2019-11-05_10-22-00/2019-11-05_10-22-00_009d6ba04e534be486069c3db7b10827.db	487395328
998	009d6ba04e534be486069c3db7b10827	ETHOSCOPE_009	2019-11-18	15-36-36	009d6ba04e534be486069c3db7b10827/ETHOSCOPE_009/2019-11-18_15-36-36/2019-11-18_15-36-36_009d6ba04e534be486069c3db7b10827.db	307302400
999	009d6ba04e534be486069c3db7b10827	ETHOSCOPE_009	2019-11-25	13-42-15	009d6ba04e534be486069c3db7b10827/ETHOSCOPE_009/2019-11-25_13-42-15/2019-11-25_13-42-15_009d6ba04e534be486069c3db7b10827.db	240238592
1000	009d6ba04e534be486069c3db7b10827	ETHOSCOPE_009	2019-11-28	17-52-41	009d6ba04e534be486069c3db7b10827/ETHOSCOPE_009/2019-11-28_17-52-41/2019-11-28_17-52-41_009d6ba04e534be486069c3db7b10827.db	46804992
1001	009d6ba04e534be486069c3db7b10827	ETHOSCOPE_009	2019-12-02	15-50-38	009d6ba04e534be486069c3db7b10827/ETHOSCOPE_009/2019-12-02_15-50-38/2019-12-02_15-50-38_009d6ba04e534be486069c3db7b10827.db	307146752
1002	009d6ba04e534be486069c3db7b10827	ETHOSCOPE_009	2019-12-12	14-36-46	009d6ba04e534be486069c3db7b10827/ETHOSCOPE_009/2019-12-12_14-36-46/2019-12-12_14-36-46_009d6ba04e534be486069c3db7b10827.db	382627840
1003	010aeeee10184bb39b0754e75cef7900	ETHOSCOPE_010	2015-09-24	13-41-24	010aeeee10184bb39b0754e75cef7900/ETHOSCOPE_010/2015-09-24_13-41-24/2015-09-24_13-41-24_010aeeee10184bb39b0754e75cef7900.db	20371456
1004	010aeeee10184bb39b0754e75cef7900	ETHOSCOPE_010	2015-11-13	16-08-47	010aeeee10184bb39b0754e75cef7900/ETHOSCOPE_010/2015-11-13_16-08-47/2015-11-13_16-08-47_010aeeee10184bb39b0754e75cef7900.db	451434496
1005	010aeeee10184bb39b0754e75cef7900	ETHOSCOPE_010	2015-11-20	14-03-26	010aeeee10184bb39b0754e75cef7900/ETHOSCOPE_010/2015-11-20_14-03-26/2015-11-20_14-03-26_010aeeee10184bb39b0754e75cef7900.db	397818880
1006	010aeeee10184bb39b0754e75cef7900	ETHOSCOPE_010	2015-11-23	18-15-23	010aeeee10184bb39b0754e75cef7900/ETHOSCOPE_010/2015-11-23_18-15-23/2015-11-23_18-15-23_010aeeee10184bb39b0754e75cef7900.db	1172480
1007	010aeeee10184bb39b0754e75cef7900	ETHOSCOPE_010	2015-11-30	15-55-24	010aeeee10184bb39b0754e75cef7900/ETHOSCOPE_010/2015-11-30_15-55-24/2015-11-30_15-55-24_010aeeee10184bb39b0754e75cef7900.db	559685632
1008	010aeeee10184bb39b0754e75cef7900	ETHOSCOPE_010	2015-12-07	20-19-07	010aeeee10184bb39b0754e75cef7900/ETHOSCOPE_010/2015-12-07_20-19-07/2015-12-07_20-19-07_010aeeee10184bb39b0754e75cef7900.db	554735616
1009	010aeeee10184bb39b0754e75cef7900	ETHOSCOPE_010	2015-12-13	18-47-47	010aeeee10184bb39b0754e75cef7900/ETHOSCOPE_010/2015-12-13_18-47-47/2015-12-13_18-47-47_010aeeee10184bb39b0754e75cef7900.db	243712
1010	010aeeee10184bb39b0754e75cef7900	ETHOSCOPE_010	2015-12-13	18-50-08	010aeeee10184bb39b0754e75cef7900/ETHOSCOPE_010/2015-12-13_18-50-08/2015-12-13_18-50-08_010aeeee10184bb39b0754e75cef7900.db	501068800
1011	010aeeee10184bb39b0754e75cef7900	ETHOSCOPE_010	2015-12-19	12-31-21	010aeeee10184bb39b0754e75cef7900/ETHOSCOPE_010/2015-12-19_12-31-21/2015-12-19_12-31-21_010aeeee10184bb39b0754e75cef7900.db	1598649344
1012	010aeeee10184bb39b0754e75cef7900	ETHOSCOPE_010	2016-01-13	16-52-16	010aeeee10184bb39b0754e75cef7900/ETHOSCOPE_010/2016-01-13_16-52-16/2016-01-13_16-52-16_010aeeee10184bb39b0754e75cef7900.db	51874816
1013	010aeeee10184bb39b0754e75cef7900	ETHOSCOPE_010	2016-01-14	21-42-18	010aeeee10184bb39b0754e75cef7900/ETHOSCOPE_010/2016-01-14_21-42-18/2016-01-14_21-42-18_010aeeee10184bb39b0754e75cef7900.db	933644288
1014	010aeeee10184bb39b0754e75cef7900	ETHOSCOPE_010	2016-02-17	15-33-47	010aeeee10184bb39b0754e75cef7900/ETHOSCOPE_010/2016-02-17_15-33-47/2016-02-17_15-33-47_010aeeee10184bb39b0754e75cef7900.db	162983936
1015	010aeeee10184bb39b0754e75cef7900	ETHOSCOPE_010	2016-02-29	12-54-38	010aeeee10184bb39b0754e75cef7900/ETHOSCOPE_010/2016-02-29_12-54-38/2016-02-29_12-54-38_010aeeee10184bb39b0754e75cef7900.db	558288896
1016	010aeeee10184bb39b0754e75cef7900	ETHOSCOPE_010	2016-03-07	11-56-46	010aeeee10184bb39b0754e75cef7900/ETHOSCOPE_010/2016-03-07_11-56-46/2016-03-07_11-56-46_010aeeee10184bb39b0754e75cef7900.db	62464
1017	010aeeee10184bb39b0754e75cef7900	ETHOSCOPE_010	2016-03-07	12-10-18	010aeeee10184bb39b0754e75cef7900/ETHOSCOPE_010/2016-03-07_12-10-18/2016-03-07_12-10-18_010aeeee10184bb39b0754e75cef7900.db	646286336
1018	010aeeee10184bb39b0754e75cef7900	ETHOSCOPE_010	2016-03-14	10-37-46	010aeeee10184bb39b0754e75cef7900/ETHOSCOPE_010/2016-03-14_10-37-46/2016-03-14_10-37-46_010aeeee10184bb39b0754e75cef7900.db	366191616
1019	010aeeee10184bb39b0754e75cef7900	ETHOSCOPE_010	2016-03-21	11-40-33	010aeeee10184bb39b0754e75cef7900/ETHOSCOPE_010/2016-03-21_11-40-33/2016-03-21_11-40-33_010aeeee10184bb39b0754e75cef7900.db	540732416
1020	010aeeee10184bb39b0754e75cef7900	ETHOSCOPE_010	2016-03-28	14-37-06	010aeeee10184bb39b0754e75cef7900/ETHOSCOPE_010/2016-03-28_14-37-06/2016-03-28_14-37-06_010aeeee10184bb39b0754e75cef7900.db	551184384
1021	010aeeee10184bb39b0754e75cef7900	ETHOSCOPE_010	2016-04-04	17-48-27	010aeeee10184bb39b0754e75cef7900/ETHOSCOPE_010/2016-04-04_17-48-27/2016-04-04_17-48-27_010aeeee10184bb39b0754e75cef7900.db	540211200
1022	010aeeee10184bb39b0754e75cef7900	ETHOSCOPE_010	2016-04-10	15-44-35	010aeeee10184bb39b0754e75cef7900/ETHOSCOPE_010/2016-04-10_15-44-35/2016-04-10_15-44-35_010aeeee10184bb39b0754e75cef7900.db	1264442368
1023	010aeeee10184bb39b0754e75cef7900	ETHOSCOPE_010	2016-04-24	16-21-48	010aeeee10184bb39b0754e75cef7900/ETHOSCOPE_010/2016-04-24_16-21-48/2016-04-24_16-21-48_010aeeee10184bb39b0754e75cef7900.db	654687232
1024	010afdfecaaa435a8e17b789ddc2ea1a	ETHOSCOPE_010	2016-04-27	17-17-23	010afdfecaaa435a8e17b789ddc2ea1a/ETHOSCOPE_010/2016-04-27_17-17-23/2016-04-27_17-17-23_010afdfecaaa435a8e17b789ddc2ea1a.db	35840
1025	010afdfecaaa435a8e17b789ddc2ea1a	ETHOSCOPE_010	2016-05-02	20-44-01	010afdfecaaa435a8e17b789ddc2ea1a/ETHOSCOPE_010/2016-05-02_20-44-01/2016-05-02_20-44-01_010afdfecaaa435a8e17b789ddc2ea1a.db	585234432
1026	010afdfecaaa435a8e17b789ddc2ea1a	ETHOSCOPE_010	2016-05-09	16-40-52	010afdfecaaa435a8e17b789ddc2ea1a/ETHOSCOPE_010/2016-05-09_16-40-52/2016-05-09_16-40-52_010afdfecaaa435a8e17b789ddc2ea1a.db	583737344
1027	010afdfecaaa435a8e17b789ddc2ea1a	ETHOSCOPE_010	2016-05-16	13-57-30	010afdfecaaa435a8e17b789ddc2ea1a/ETHOSCOPE_010/2016-05-16_13-57-30/2016-05-16_13-57-30_010afdfecaaa435a8e17b789ddc2ea1a.db	182894592
1028	010afdfecaaa435a8e17b789ddc2ea1a	ETHOSCOPE_010	2016-05-19	09-43-41	010afdfecaaa435a8e17b789ddc2ea1a/ETHOSCOPE_010/2016-05-19_09-43-41/2016-05-19_09-43-41_010afdfecaaa435a8e17b789ddc2ea1a.db	161574912
1029	010afdfecaaa435a8e17b789ddc2ea1a	ETHOSCOPE_010	2016-05-24	16-58-59	010afdfecaaa435a8e17b789ddc2ea1a/ETHOSCOPE_010/2016-05-24_16-58-59/2016-05-24_16-58-59_010afdfecaaa435a8e17b789ddc2ea1a.db	541794304
1030	010afdfecaaa435a8e17b789ddc2ea1a	ETHOSCOPE_010	2016-05-31	18-22-15	010afdfecaaa435a8e17b789ddc2ea1a/ETHOSCOPE_010/2016-05-31_18-22-15/2016-05-31_18-22-15_010afdfecaaa435a8e17b789ddc2ea1a.db	7368704
1031	010afdfecaaa435a8e17b789ddc2ea1a	ETHOSCOPE_010	2016-05-31	21-25-07	010afdfecaaa435a8e17b789ddc2ea1a/ETHOSCOPE_010/2016-05-31_21-25-07/2016-05-31_21-25-07_010afdfecaaa435a8e17b789ddc2ea1a.db	282624
1032	010afdfecaaa435a8e17b789ddc2ea1a	ETHOSCOPE_010	2016-05-31	21-38-26	010afdfecaaa435a8e17b789ddc2ea1a/ETHOSCOPE_010/2016-05-31_21-38-26/2016-05-31_21-38-26_010afdfecaaa435a8e17b789ddc2ea1a.db	222051328
1033	010afdfecaaa435a8e17b789ddc2ea1a	ETHOSCOPE_010	2016-06-10	11-26-10	010afdfecaaa435a8e17b789ddc2ea1a/ETHOSCOPE_010/2016-06-10_11-26-10/2016-06-10_11-26-10_010afdfecaaa435a8e17b789ddc2ea1a.db	651777024
1034	010afdfecaaa435a8e17b789ddc2ea1a	ETHOSCOPE_010	2016-06-17	17-04-38	010afdfecaaa435a8e17b789ddc2ea1a/ETHOSCOPE_010/2016-06-17_17-04-38/2016-06-17_17-04-38_010afdfecaaa435a8e17b789ddc2ea1a.db	614203392
1035	010b6ba04e534be486069c3db7b10827	ETHOSCOPE_010	2016-06-24	19-29-18	010b6ba04e534be486069c3db7b10827/ETHOSCOPE_010/2016-06-24_19-29-18/2016-06-24_19-29-18_010b6ba04e534be486069c3db7b10827.db	523960320
1036	010b6ba04e534be486069c3db7b10827	ETHOSCOPE_010	2016-06-30	09-56-24	010b6ba04e534be486069c3db7b10827/ETHOSCOPE_010/2016-06-30_09-56-24/2016-06-30_09-56-24_010b6ba04e534be486069c3db7b10827.db	755873792
1037	010b6ba04e534be486069c3db7b10827	ETHOSCOPE_010	2016-07-08	18-34-21	010b6ba04e534be486069c3db7b10827/ETHOSCOPE_010/2016-07-08_18-34-21/2016-07-08_18-34-21_010b6ba04e534be486069c3db7b10827.db	872957952
1038	010c6ba04e534be486069c3db7b10827	ETHOSCOPE_010	2016-07-12	09-13-42	010c6ba04e534be486069c3db7b10827/ETHOSCOPE_010/2016-07-12_09-13-42/2016-07-12_09-13-42_010c6ba04e534be486069c3db7b10827.db	0
1039	010c6ba04e534be486069c3db7b10827	ETHOSCOPE_010	2016-07-18	10-04-42	010c6ba04e534be486069c3db7b10827/ETHOSCOPE_010/2016-07-18_10-04-42/2016-07-18_10-04-42_010c6ba04e534be486069c3db7b10827.db	625402880
1040	010d6ba04e534be486069c3db7b10827	ETHOSCOPE_010	2017-05-24	11-04-12	010d6ba04e534be486069c3db7b10827/ETHOSCOPE_010/2017-05-24_11-04-12/2017-05-24_11-04-12_010d6ba04e534be486069c3db7b10827.db	105691136
1041	010d6ba04e534be486069c3db7b10827	ETHOSCOPE_010	2017-06-27	14-15-53	010d6ba04e534be486069c3db7b10827/ETHOSCOPE_010/2017-06-27_14-15-53/2017-06-27_14-15-53_010d6ba04e534be486069c3db7b10827.db	568629248
1042	010d6ba04e534be486069c3db7b10827	ETHOSCOPE_010	2017-11-14	16-09-51	010d6ba04e534be486069c3db7b10827/ETHOSCOPE_010/2017-11-14_16-09-51/2017-11-14_16-09-51_010d6ba04e534be486069c3db7b10827.db	224256
1043	010d6ba04e534be486069c3db7b10827	ETHOSCOPE_010	2017-11-16	10-31-52	010d6ba04e534be486069c3db7b10827/ETHOSCOPE_010/2017-11-16_10-31-52/2017-11-16_10-31-52_010d6ba04e534be486069c3db7b10827.db	380425216
1044	010d6ba04e534be486069c3db7b10827	ETHOSCOPE_010	2017-11-23	10-14-28	010d6ba04e534be486069c3db7b10827/ETHOSCOPE_010/2017-11-23_10-14-28/2017-11-23_10-14-28_010d6ba04e534be486069c3db7b10827.db	475943936
1045	010d6ba04e534be486069c3db7b10827	ETHOSCOPE_010	2017-12-04	10-10-43	010d6ba04e534be486069c3db7b10827/ETHOSCOPE_010/2017-12-04_10-10-43/2017-12-04_10-10-43_010d6ba04e534be486069c3db7b10827.db	325279744
1046	010d6ba04e534be486069c3db7b10827	ETHOSCOPE_010	2017-12-09	10-53-50	010d6ba04e534be486069c3db7b10827/ETHOSCOPE_010/2017-12-09_10-53-50/2017-12-09_10-53-50_010d6ba04e534be486069c3db7b10827.db	422108160
1047	010d6ba04e534be486069c3db7b10827	ETHOSCOPE_010	2017-12-15	10-22-59	010d6ba04e534be486069c3db7b10827/ETHOSCOPE_010/2017-12-15_10-22-59/2017-12-15_10-22-59_010d6ba04e534be486069c3db7b10827.db	478760960
1048	010d6ba04e534be486069c3db7b10827	ETHOSCOPE_010	2017-12-21	10-28-22	010d6ba04e534be486069c3db7b10827/ETHOSCOPE_010/2017-12-21_10-28-22/2017-12-21_10-28-22_010d6ba04e534be486069c3db7b10827.db	613173248
1049	010d6ba04e534be486069c3db7b10827	ETHOSCOPE_010	2018-01-05	10-41-53	010d6ba04e534be486069c3db7b10827/ETHOSCOPE_010/2018-01-05_10-41-53/2018-01-05_10-41-53_010d6ba04e534be486069c3db7b10827.db	463681536
1050	010d6ba04e534be486069c3db7b10827	ETHOSCOPE_010	2018-01-11	10-53-34	010d6ba04e534be486069c3db7b10827/ETHOSCOPE_010/2018-01-11_10-53-34/2018-01-11_10-53-34_010d6ba04e534be486069c3db7b10827.db	900421632
1051	010d6ba04e534be486069c3db7b10827	ETHOSCOPE_010	2018-02-06	10-42-54	010d6ba04e534be486069c3db7b10827/ETHOSCOPE_010/2018-02-06_10-42-54/2018-02-06_10-42-54_010d6ba04e534be486069c3db7b10827.db	322022400
1052	010d6ba04e534be486069c3db7b10827	ETHOSCOPE_010	2018-02-13	09-46-56	010d6ba04e534be486069c3db7b10827/ETHOSCOPE_010/2018-02-13_09-46-56/2018-02-13_09-46-56_010d6ba04e534be486069c3db7b10827.db	197312512
1053	010d6ba04e534be486069c3db7b10827	ETHOSCOPE_010	2018-03-09	10-19-25	010d6ba04e534be486069c3db7b10827/ETHOSCOPE_010/2018-03-09_10-19-25/2018-03-09_10-19-25_010d6ba04e534be486069c3db7b10827.db	284603392
1054	010d6ba04e534be486069c3db7b10827	ETHOSCOPE_010	2018-03-16	10-11-35	010d6ba04e534be486069c3db7b10827/ETHOSCOPE_010/2018-03-16_10-11-35/2018-03-16_10-11-35_010d6ba04e534be486069c3db7b10827.db	390763520
1055	010d6ba04e534be486069c3db7b10827	ETHOSCOPE_010	2018-04-02	18-01-03	010d6ba04e534be486069c3db7b10827/ETHOSCOPE_010/2018-04-02_18-01-03/2018-04-02_18-01-03_010d6ba04e534be486069c3db7b10827.db	439761920
1056	010d6ba04e534be486069c3db7b10827	ETHOSCOPE_010	2018-04-09	14-07-37	010d6ba04e534be486069c3db7b10827/ETHOSCOPE_010/2018-04-09_14-07-37/2018-04-09_14-07-37_010d6ba04e534be486069c3db7b10827.db	332556288
1057	010d6ba04e534be486069c3db7b10827	ETHOSCOPE_010	2018-04-16	11-41-35	010d6ba04e534be486069c3db7b10827/ETHOSCOPE_010/2018-04-16_11-41-35/2018-04-16_11-41-35_010d6ba04e534be486069c3db7b10827.db	224279552
1058	010d6ba04e534be486069c3db7b10827	ETHOSCOPE_010	2018-04-23	09-47-02	010d6ba04e534be486069c3db7b10827/ETHOSCOPE_010/2018-04-23_09-47-02/2018-04-23_09-47-02_010d6ba04e534be486069c3db7b10827.db	0
1059	010d6ba04e534be486069c3db7b10827	ETHOSCOPE_010	2018-04-23	11-12-06	010d6ba04e534be486069c3db7b10827/ETHOSCOPE_010/2018-04-23_11-12-06/2018-04-23_11-12-06_010d6ba04e534be486069c3db7b10827.db	401596416
1060	010d6ba04e534be486069c3db7b10827	ETHOSCOPE_010	2018-04-30	17-54-25	010d6ba04e534be486069c3db7b10827/ETHOSCOPE_010/2018-04-30_17-54-25/2018-04-30_17-54-25_010d6ba04e534be486069c3db7b10827.db	489185280
1061	010d6ba04e534be486069c3db7b10827	ETHOSCOPE_010	2018-05-10	10-25-04	010d6ba04e534be486069c3db7b10827/ETHOSCOPE_010/2018-05-10_10-25-04/2018-05-10_10-25-04_010d6ba04e534be486069c3db7b10827.db	339374080
1062	010d6ba04e534be486069c3db7b10827	ETHOSCOPE_010	2018-05-21	11-49-09	010d6ba04e534be486069c3db7b10827/ETHOSCOPE_010/2018-05-21_11-49-09/2018-05-21_11-49-09_010d6ba04e534be486069c3db7b10827.db	498362368
1063	010d6ba04e534be486069c3db7b10827	ETHOSCOPE_010	2018-06-06	12-58-54	010d6ba04e534be486069c3db7b10827/ETHOSCOPE_010/2018-06-06_12-58-54/2018-06-06_12-58-54_010d6ba04e534be486069c3db7b10827.db	348431360
1064	010d6ba04e534be486069c3db7b10827	ETHOSCOPE_010	2018-06-12	12-00-53	010d6ba04e534be486069c3db7b10827/ETHOSCOPE_010/2018-06-12_12-00-53/2018-06-12_12-00-53_010d6ba04e534be486069c3db7b10827.db	315812864
1065	010d6ba04e534be486069c3db7b10827	ETHOSCOPE_010	2018-06-26	09-40-03	010d6ba04e534be486069c3db7b10827/ETHOSCOPE_010/2018-06-26_09-40-03/2018-06-26_09-40-03_010d6ba04e534be486069c3db7b10827.db	419437568
1066	010d6ba04e534be486069c3db7b10827	ETHOSCOPE_010	2018-07-07	18-39-48	010d6ba04e534be486069c3db7b10827/ETHOSCOPE_010/2018-07-07_18-39-48/2018-07-07_18-39-48_010d6ba04e534be486069c3db7b10827.db	309311488
1067	010d6ba04e534be486069c3db7b10827	ETHOSCOPE_010	2018-07-14	10-21-05	010d6ba04e534be486069c3db7b10827/ETHOSCOPE_010/2018-07-14_10-21-05/2018-07-14_10-21-05_010d6ba04e534be486069c3db7b10827.db	264033280
1068	010d6ba04e534be486069c3db7b10827	ETHOSCOPE_010	2018-07-20	09-47-45	010d6ba04e534be486069c3db7b10827/ETHOSCOPE_010/2018-07-20_09-47-45/2018-07-20_09-47-45_010d6ba04e534be486069c3db7b10827.db	411515904
1069	010d6ba04e534be486069c3db7b10827	ETHOSCOPE_010	2018-07-26	09-51-55	010d6ba04e534be486069c3db7b10827/ETHOSCOPE_010/2018-07-26_09-51-55/2018-07-26_09-51-55_010d6ba04e534be486069c3db7b10827.db	315330560
1070	010d6ba04e534be486069c3db7b10827	ETHOSCOPE_010	2018-08-21	10-49-32	010d6ba04e534be486069c3db7b10827/ETHOSCOPE_010/2018-08-21_10-49-32/2018-08-21_10-49-32_010d6ba04e534be486069c3db7b10827.db	473313280
1071	010d6ba04e534be486069c3db7b10827	ETHOSCOPE_010	2018-08-28	14-02-51	010d6ba04e534be486069c3db7b10827/ETHOSCOPE_010/2018-08-28_14-02-51/2018-08-28_14-02-51_010d6ba04e534be486069c3db7b10827.db	481520640
1072	010d6ba04e534be486069c3db7b10827	ETHOSCOPE_010	2018-09-21	17-21-38	010d6ba04e534be486069c3db7b10827/ETHOSCOPE_010/2018-09-21_17-21-38/2018-09-21_17-21-38_010d6ba04e534be486069c3db7b10827.db	3298304
1073	010d6ba04e534be486069c3db7b10827	ETHOSCOPE_010	2018-09-21	18-43-15	010d6ba04e534be486069c3db7b10827/ETHOSCOPE_010/2018-09-21_18-43-15/2018-09-21_18-43-15_010d6ba04e534be486069c3db7b10827.db	369878016
1074	010d6ba04e534be486069c3db7b10827	ETHOSCOPE_010	2018-10-01	14-36-20	010d6ba04e534be486069c3db7b10827/ETHOSCOPE_010/2018-10-01_14-36-20/2018-10-01_14-36-20_010d6ba04e534be486069c3db7b10827.db	160768
1075	010d6ba04e534be486069c3db7b10827	ETHOSCOPE_010	2018-10-01	14-46-18	010d6ba04e534be486069c3db7b10827/ETHOSCOPE_010/2018-10-01_14-46-18/2018-10-01_14-46-18_010d6ba04e534be486069c3db7b10827.db	351232
1076	010d6ba04e534be486069c3db7b10827	ETHOSCOPE_010	2018-10-01	15-45-49	010d6ba04e534be486069c3db7b10827/ETHOSCOPE_010/2018-10-01_15-45-49/2018-10-01_15-45-49_010d6ba04e534be486069c3db7b10827.db	89008128
1077	010d6ba04e534be486069c3db7b10827	ETHOSCOPE_010	2018-10-02	16-44-16	010d6ba04e534be486069c3db7b10827/ETHOSCOPE_010/2018-10-02_16-44-16/2018-10-02_16-44-16_010d6ba04e534be486069c3db7b10827.db	87040
1078	010d6ba04e534be486069c3db7b10827	ETHOSCOPE_010	2018-10-02	16-47-21	010d6ba04e534be486069c3db7b10827/ETHOSCOPE_010/2018-10-02_16-47-21/2018-10-02_16-47-21_010d6ba04e534be486069c3db7b10827.db	39936
1079	010d6ba04e534be486069c3db7b10827	ETHOSCOPE_010	2018-10-23	10-14-16	010d6ba04e534be486069c3db7b10827/ETHOSCOPE_010/2018-10-23_10-14-16/2018-10-23_10-14-16_010d6ba04e534be486069c3db7b10827.db	75651072
1080	010d6ba04e534be486069c3db7b10827	ETHOSCOPE_010	2018-10-26	17-16-15	010d6ba04e534be486069c3db7b10827/ETHOSCOPE_010/2018-10-26_17-16-15/2018-10-26_17-16-15_010d6ba04e534be486069c3db7b10827.db	222860288
1081	010d6ba04e534be486069c3db7b10827	ETHOSCOPE_010	2018-11-02	18-21-43	010d6ba04e534be486069c3db7b10827/ETHOSCOPE_010/2018-11-02_18-21-43/2018-11-02_18-21-43_010d6ba04e534be486069c3db7b10827.db	272536576
1082	010d6ba04e534be486069c3db7b10827	ETHOSCOPE_010	2018-11-27	13-26-58	010d6ba04e534be486069c3db7b10827/ETHOSCOPE_010/2018-11-27_13-26-58/2018-11-27_13-26-58_010d6ba04e534be486069c3db7b10827.db	3251200
1083	010d6ba04e534be486069c3db7b10827	ETHOSCOPE_010	2018-11-27	15-28-03	010d6ba04e534be486069c3db7b10827/ETHOSCOPE_010/2018-11-27_15-28-03/2018-11-27_15-28-03_010d6ba04e534be486069c3db7b10827.db	192434176
1084	010d6ba04e534be486069c3db7b10827	ETHOSCOPE_010	2018-12-04	12-30-46	010d6ba04e534be486069c3db7b10827/ETHOSCOPE_010/2018-12-04_12-30-46/2018-12-04_12-30-46_010d6ba04e534be486069c3db7b10827.db	285621248
1085	010d6ba04e534be486069c3db7b10827	ETHOSCOPE_010	2018-12-20	16-05-18	010d6ba04e534be486069c3db7b10827/ETHOSCOPE_010/2018-12-20_16-05-18/2018-12-20_16-05-18_010d6ba04e534be486069c3db7b10827.db	143375360
1086	010d6ba04e534be486069c3db7b10827	ETHOSCOPE_010	2019-01-03	16-13-29	010d6ba04e534be486069c3db7b10827/ETHOSCOPE_010/2019-01-03_16-13-29/2019-01-03_16-13-29_010d6ba04e534be486069c3db7b10827.db	187400192
1087	010d6ba04e534be486069c3db7b10827	ETHOSCOPE_010	2019-01-15	17-39-02	010d6ba04e534be486069c3db7b10827/ETHOSCOPE_010/2019-01-15_17-39-02/2019-01-15_17-39-02_010d6ba04e534be486069c3db7b10827.db	85118976
1088	010d6ba04e534be486069c3db7b10827	ETHOSCOPE_010	2019-01-18	16-01-46	010d6ba04e534be486069c3db7b10827/ETHOSCOPE_010/2019-01-18_16-01-46/2019-01-18_16-01-46_010d6ba04e534be486069c3db7b10827.db	199851008
1089	010d6ba04e534be486069c3db7b10827	ETHOSCOPE_010	2019-01-24	16-27-58	010d6ba04e534be486069c3db7b10827/ETHOSCOPE_010/2019-01-24_16-27-58/2019-01-24_16-27-58_010d6ba04e534be486069c3db7b10827.db	171763712
1090	010d6ba04e534be486069c3db7b10827	ETHOSCOPE_010	2019-01-29	09-23-31	010d6ba04e534be486069c3db7b10827/ETHOSCOPE_010/2019-01-29_09-23-31/2019-01-29_09-23-31_010d6ba04e534be486069c3db7b10827.db	193536
1091	010d6ba04e534be486069c3db7b10827	ETHOSCOPE_010	2019-01-29	09-47-14	010d6ba04e534be486069c3db7b10827/ETHOSCOPE_010/2019-01-29_09-47-14/2019-01-29_09-47-14_010d6ba04e534be486069c3db7b10827.db	101222400
1092	010d6ba04e534be486069c3db7b10827	ETHOSCOPE_010	2019-02-04	16-23-07	010d6ba04e534be486069c3db7b10827/ETHOSCOPE_010/2019-02-04_16-23-07/2019-02-04_16-23-07_010d6ba04e534be486069c3db7b10827.db	184262656
1093	010d6ba04e534be486069c3db7b10827	ETHOSCOPE_010	2019-02-12	18-32-49	010d6ba04e534be486069c3db7b10827/ETHOSCOPE_010/2019-02-12_18-32-49/2019-02-12_18-32-49_010d6ba04e534be486069c3db7b10827.db	227460096
1094	010d6ba04e534be486069c3db7b10827	ETHOSCOPE_010	2019-02-19	15-22-19	010d6ba04e534be486069c3db7b10827/ETHOSCOPE_010/2019-02-19_15-22-19/2019-02-19_15-22-19_010d6ba04e534be486069c3db7b10827.db	271810560
1095	010d6ba04e534be486069c3db7b10827	ETHOSCOPE_010	2019-03-07	09-26-45	010d6ba04e534be486069c3db7b10827/ETHOSCOPE_010/2019-03-07_09-26-45/2019-03-07_09-26-45_010d6ba04e534be486069c3db7b10827.db	83652608
1096	010d6ba04e534be486069c3db7b10827	ETHOSCOPE_010	2019-03-29	14-28-43	010d6ba04e534be486069c3db7b10827/ETHOSCOPE_010/2019-03-29_14-28-43/2019-03-29_14-28-43_010d6ba04e534be486069c3db7b10827.db	0
1097	010d6ba04e534be486069c3db7b10827	ETHOSCOPE_010	2019-04-16	17-00-37	010d6ba04e534be486069c3db7b10827/ETHOSCOPE_010/2019-04-16_17-00-37/2019-04-16_17-00-37_010d6ba04e534be486069c3db7b10827.db	718834688
1098	011aeeee10184bb39b0754e75cef7900	ETHOSCOPE_011	2015-11-09	18-05-40	011aeeee10184bb39b0754e75cef7900/ETHOSCOPE_011/2015-11-09_18-05-40/2015-11-09_18-05-40_011aeeee10184bb39b0754e75cef7900.db	72321024
1099	011aeeee10184bb39b0754e75cef7900	ETHOSCOPE_011	2015-11-13	16-02-56	011aeeee10184bb39b0754e75cef7900/ETHOSCOPE_011/2015-11-13_16-02-56/2015-11-13_16-02-56_011aeeee10184bb39b0754e75cef7900.db	61440
1100	011aeeee10184bb39b0754e75cef7900	ETHOSCOPE_011	2015-11-13	16-07-42	011aeeee10184bb39b0754e75cef7900/ETHOSCOPE_011/2015-11-13_16-07-42/2015-11-13_16-07-42_011aeeee10184bb39b0754e75cef7900.db	32768
1101	011aeeee10184bb39b0754e75cef7900	ETHOSCOPE_011	2015-11-13	16-13-10	011aeeee10184bb39b0754e75cef7900/ETHOSCOPE_011/2015-11-13_16-13-10/2015-11-13_16-13-10_011aeeee10184bb39b0754e75cef7900.db	171008
1102	011aeeee10184bb39b0754e75cef7900	ETHOSCOPE_011	2015-11-13	16-33-16	011aeeee10184bb39b0754e75cef7900/ETHOSCOPE_011/2015-11-13_16-33-16/2015-11-13_16-33-16_011aeeee10184bb39b0754e75cef7900.db	149211136
1103	011aeeee10184bb39b0754e75cef7900	ETHOSCOPE_011	2015-11-15	18-33-22	011aeeee10184bb39b0754e75cef7900/ETHOSCOPE_011/2015-11-15_18-33-22/2015-11-15_18-33-22_011aeeee10184bb39b0754e75cef7900.db	231020544
1104	011aeeee10184bb39b0754e75cef7900	ETHOSCOPE_011	2015-11-19	14-22-48	011aeeee10184bb39b0754e75cef7900/ETHOSCOPE_011/2015-11-19_14-22-48/2015-11-19_14-22-48_011aeeee10184bb39b0754e75cef7900.db	410309632
1105	011aeeee10184bb39b0754e75cef7900	ETHOSCOPE_011	2015-11-23	18-15-23	011aeeee10184bb39b0754e75cef7900/ETHOSCOPE_011/2015-11-23_18-15-23/2015-11-23_18-15-23_011aeeee10184bb39b0754e75cef7900.db	1172480
1106	011aeeee10184bb39b0754e75cef7900	ETHOSCOPE_011	2015-11-25	19-55-08	011aeeee10184bb39b0754e75cef7900/ETHOSCOPE_011/2015-11-25_19-55-08/2015-11-25_19-55-08_011aeeee10184bb39b0754e75cef7900.db	386484224
1107	011aeeee10184bb39b0754e75cef7900	ETHOSCOPE_011	2015-11-30	17-53-35	011aeeee10184bb39b0754e75cef7900/ETHOSCOPE_011/2015-11-30_17-53-35/2015-11-30_17-53-35_011aeeee10184bb39b0754e75cef7900.db	504036352
1108	011aeeee10184bb39b0754e75cef7900	ETHOSCOPE_011	2015-12-07	10-02-12	011aeeee10184bb39b0754e75cef7900/ETHOSCOPE_011/2015-12-07_10-02-12/2015-12-07_10-02-12_011aeeee10184bb39b0754e75cef7900.db	64512
1109	011aeeee10184bb39b0754e75cef7900	ETHOSCOPE_011	2015-12-07	18-02-12	011aeeee10184bb39b0754e75cef7900/ETHOSCOPE_011/2015-12-07_18-02-12/2015-12-07_18-02-12_011aeeee10184bb39b0754e75cef7900.db	497323008
1110	011aeeee10184bb39b0754e75cef7900	ETHOSCOPE_011	2015-12-13	18-11-18	011aeeee10184bb39b0754e75cef7900/ETHOSCOPE_011/2015-12-13_18-11-18/2015-12-13_18-11-18_011aeeee10184bb39b0754e75cef7900.db	494435328
1111	011aeeee10184bb39b0754e75cef7900	ETHOSCOPE_011	2015-12-19	15-46-26	011aeeee10184bb39b0754e75cef7900/ETHOSCOPE_011/2015-12-19_15-46-26/2015-12-19_15-46-26_011aeeee10184bb39b0754e75cef7900.db	1416614912
1112	011aeeee10184bb39b0754e75cef7900	ETHOSCOPE_011	2016-01-08	16-04-55	011aeeee10184bb39b0754e75cef7900/ETHOSCOPE_011/2016-01-08_16-04-55/2016-01-08_16-04-55_011aeeee10184bb39b0754e75cef7900.db	270494720
1113	011aeeee10184bb39b0754e75cef7900	ETHOSCOPE_011	2016-01-15	18-07-47	011aeeee10184bb39b0754e75cef7900/ETHOSCOPE_011/2016-01-15_18-07-47/2016-01-15_18-07-47_011aeeee10184bb39b0754e75cef7900.db	48128
1114	011aeeee10184bb39b0754e75cef7900	ETHOSCOPE_011	2016-01-15	18-15-03	011aeeee10184bb39b0754e75cef7900/ETHOSCOPE_011/2016-01-15_18-15-03/2016-01-15_18-15-03_011aeeee10184bb39b0754e75cef7900.db	193673216
1115	011aeeee10184bb39b0754e75cef7900	ETHOSCOPE_011	2016-01-25	21-23-32	011aeeee10184bb39b0754e75cef7900/ETHOSCOPE_011/2016-01-25_21-23-32/2016-01-25_21-23-32_011aeeee10184bb39b0754e75cef7900.db	38093824
1116	011aeeee10184bb39b0754e75cef7900	ETHOSCOPE_011	2016-02-17	15-36-00	011aeeee10184bb39b0754e75cef7900/ETHOSCOPE_011/2016-02-17_15-36-00/2016-02-17_15-36-00_011aeeee10184bb39b0754e75cef7900.db	131506176
1117	011aeeee10184bb39b0754e75cef7900	ETHOSCOPE_011	2016-02-29	11-53-33	011aeeee10184bb39b0754e75cef7900/ETHOSCOPE_011/2016-02-29_11-53-33/2016-02-29_11-53-33_011aeeee10184bb39b0754e75cef7900.db	516651008
1118	011aeeee10184bb39b0754e75cef7900	ETHOSCOPE_011	2016-03-07	11-54-27	011aeeee10184bb39b0754e75cef7900/ETHOSCOPE_011/2016-03-07_11-54-27/2016-03-07_11-54-27_011aeeee10184bb39b0754e75cef7900.db	497441792
1119	011aeeee10184bb39b0754e75cef7900	ETHOSCOPE_011	2016-03-14	10-33-19	011aeeee10184bb39b0754e75cef7900/ETHOSCOPE_011/2016-03-14_10-33-19/2016-03-14_10-33-19_011aeeee10184bb39b0754e75cef7900.db	554750976
1120	011aeeee10184bb39b0754e75cef7900	ETHOSCOPE_011	2016-03-21	11-40-54	011aeeee10184bb39b0754e75cef7900/ETHOSCOPE_011/2016-03-21_11-40-54/2016-03-21_11-40-54_011aeeee10184bb39b0754e75cef7900.db	440118272
1121	011aeeee10184bb39b0754e75cef7900	ETHOSCOPE_011	2016-03-28	14-37-12	011aeeee10184bb39b0754e75cef7900/ETHOSCOPE_011/2016-03-28_14-37-12/2016-03-28_14-37-12_011aeeee10184bb39b0754e75cef7900.db	498940928
1122	011aeeee10184bb39b0754e75cef7900	ETHOSCOPE_011	2016-04-04	17-48-49	011aeeee10184bb39b0754e75cef7900/ETHOSCOPE_011/2016-04-04_17-48-49/2016-04-04_17-48-49_011aeeee10184bb39b0754e75cef7900.db	562646016
1123	011aeeee10184bb39b0754e75cef7900	ETHOSCOPE_011	2016-04-10	15-44-50	011aeeee10184bb39b0754e75cef7900/ETHOSCOPE_011/2016-04-10_15-44-50/2016-04-10_15-44-50_011aeeee10184bb39b0754e75cef7900.db	1033112576
1124	011aeeee10184bb39b0754e75cef7900	ETHOSCOPE_011	2016-04-24	16-22-02	011aeeee10184bb39b0754e75cef7900/ETHOSCOPE_011/2016-04-24_16-22-02/2016-04-24_16-22-02_011aeeee10184bb39b0754e75cef7900.db	607529984
1125	011afdfecaaa435a8e17b789ddc2ea1a	ETHOSCOPE_011	2016-04-27	17-17-23	011afdfecaaa435a8e17b789ddc2ea1a/ETHOSCOPE_011/2016-04-27_17-17-23/2016-04-27_17-17-23_011afdfecaaa435a8e17b789ddc2ea1a.db	35840
1126	011afdfecaaa435a8e17b789ddc2ea1a	ETHOSCOPE_011	2016-05-02	20-44-19	011afdfecaaa435a8e17b789ddc2ea1a/ETHOSCOPE_011/2016-05-02_20-44-19/2016-05-02_20-44-19_011afdfecaaa435a8e17b789ddc2ea1a.db	41984
1127	011afdfecaaa435a8e17b789ddc2ea1a	ETHOSCOPE_011	2016-05-02	20-46-25	011afdfecaaa435a8e17b789ddc2ea1a/ETHOSCOPE_011/2016-05-02_20-46-25/2016-05-02_20-46-25_011afdfecaaa435a8e17b789ddc2ea1a.db	600343552
1128	011afdfecaaa435a8e17b789ddc2ea1a	ETHOSCOPE_011	2016-05-09	14-10-35	011afdfecaaa435a8e17b789ddc2ea1a/ETHOSCOPE_011/2016-05-09_14-10-35/2016-05-09_14-10-35_011afdfecaaa435a8e17b789ddc2ea1a.db	72704
1129	011afdfecaaa435a8e17b789ddc2ea1a	ETHOSCOPE_011	2016-05-10	16-32-07	011afdfecaaa435a8e17b789ddc2ea1a/ETHOSCOPE_011/2016-05-10_16-32-07/2016-05-10_16-32-07_011afdfecaaa435a8e17b789ddc2ea1a.db	363194368
1130	011afdfecaaa435a8e17b789ddc2ea1a	ETHOSCOPE_011	2016-05-17	13-04-32	011afdfecaaa435a8e17b789ddc2ea1a/ETHOSCOPE_011/2016-05-17_13-04-32/2016-05-17_13-04-32_011afdfecaaa435a8e17b789ddc2ea1a.db	485561344
1131	011afdfecaaa435a8e17b789ddc2ea1a	ETHOSCOPE_011	2016-05-24	16-56-14	011afdfecaaa435a8e17b789ddc2ea1a/ETHOSCOPE_011/2016-05-24_16-56-14/2016-05-24_16-56-14_011afdfecaaa435a8e17b789ddc2ea1a.db	457252864
1132	011afdfecaaa435a8e17b789ddc2ea1a	ETHOSCOPE_011	2016-05-31	18-22-20	011afdfecaaa435a8e17b789ddc2ea1a/ETHOSCOPE_011/2016-05-31_18-22-20/2016-05-31_18-22-20_011afdfecaaa435a8e17b789ddc2ea1a.db	6131712
1133	011afdfecaaa435a8e17b789ddc2ea1a	ETHOSCOPE_011	2016-05-31	21-12-35	011afdfecaaa435a8e17b789ddc2ea1a/ETHOSCOPE_011/2016-05-31_21-12-35/2016-05-31_21-12-35_011afdfecaaa435a8e17b789ddc2ea1a.db	331776
1134	011afdfecaaa435a8e17b789ddc2ea1a	ETHOSCOPE_011	2016-05-31	21-38-24	011afdfecaaa435a8e17b789ddc2ea1a/ETHOSCOPE_011/2016-05-31_21-38-24/2016-05-31_21-38-24_011afdfecaaa435a8e17b789ddc2ea1a.db	196128768
1135	011afdfecaaa435a8e17b789ddc2ea1a	ETHOSCOPE_011	2016-06-10	11-26-14	011afdfecaaa435a8e17b789ddc2ea1a/ETHOSCOPE_011/2016-06-10_11-26-14/2016-06-10_11-26-14_011afdfecaaa435a8e17b789ddc2ea1a.db	560726016
1136	011afdfecaaa435a8e17b789ddc2ea1a	ETHOSCOPE_011	2016-06-17	17-06-39	011afdfecaaa435a8e17b789ddc2ea1a/ETHOSCOPE_011/2016-06-17_17-06-39/2016-06-17_17-06-39_011afdfecaaa435a8e17b789ddc2ea1a.db	525728768
1137	011b6ba04e534be486069c3db7b10827	ETHOSCOPE_011	2016-07-04	14-23-25	011b6ba04e534be486069c3db7b10827/ETHOSCOPE_011/2016-07-04_14-23-25/2016-07-04_14-23-25_011b6ba04e534be486069c3db7b10827.db	546342912
1138	011b6ba04e534be486069c3db7b10827	ETHOSCOPE_011	2016-07-11	17-26-04	011b6ba04e534be486069c3db7b10827/ETHOSCOPE_011/2016-07-11_17-26-04/2016-07-11_17-26-04_011b6ba04e534be486069c3db7b10827.db	527297536
1139	011d6ba04e534be486069c3db7b10827	ETHOSCOPE_011	2016-07-22	16-00-53	011d6ba04e534be486069c3db7b10827/ETHOSCOPE_011/2016-07-22_16-00-53/2016-07-22_16-00-53_011d6ba04e534be486069c3db7b10827.db	134144
1140	011d6ba04e534be486069c3db7b10827	ETHOSCOPE_011	2016-07-22	16-17-14	011d6ba04e534be486069c3db7b10827/ETHOSCOPE_011/2016-07-22_16-17-14/2016-07-22_16-17-14_011d6ba04e534be486069c3db7b10827.db	599040
1141	011d6ba04e534be486069c3db7b10827	ETHOSCOPE_011	2016-07-22	16-33-40	011d6ba04e534be486069c3db7b10827/ETHOSCOPE_011/2016-07-22_16-33-40/2016-07-22_16-33-40_011d6ba04e534be486069c3db7b10827.db	249856
1142	011d6ba04e534be486069c3db7b10827	ETHOSCOPE_011	2016-07-22	16-41-21	011d6ba04e534be486069c3db7b10827/ETHOSCOPE_011/2016-07-22_16-41-21/2016-07-22_16-41-21_011d6ba04e534be486069c3db7b10827.db	647198720
1143	011d6ba04e534be486069c3db7b10827	ETHOSCOPE_011	2016-07-29	14-59-49	011d6ba04e534be486069c3db7b10827/ETHOSCOPE_011/2016-07-29_14-59-49/2016-07-29_14-59-49_011d6ba04e534be486069c3db7b10827.db	564732928
1144	011d6ba04e534be486069c3db7b10827	ETHOSCOPE_011	2016-08-05	17-08-06	011d6ba04e534be486069c3db7b10827/ETHOSCOPE_011/2016-08-05_17-08-06/2016-08-05_17-08-06_011d6ba04e534be486069c3db7b10827.db	370331648
1145	011d6ba04e534be486069c3db7b10827	ETHOSCOPE_011	2016-08-10	15-07-00	011d6ba04e534be486069c3db7b10827/ETHOSCOPE_011/2016-08-10_15-07-00/2016-08-10_15-07-00_011d6ba04e534be486069c3db7b10827.db	500594688
1146	011d6ba04e534be486069c3db7b10827	ETHOSCOPE_011	2016-08-18	15-40-27	011d6ba04e534be486069c3db7b10827/ETHOSCOPE_011/2016-08-18_15-40-27/2016-08-18_15-40-27_011d6ba04e534be486069c3db7b10827.db	885722112
1147	011d6ba04e534be486069c3db7b10827	ETHOSCOPE_011	2016-09-20	15-37-41	011d6ba04e534be486069c3db7b10827/ETHOSCOPE_011/2016-09-20_15-37-41/2016-09-20_15-37-41_011d6ba04e534be486069c3db7b10827.db	631237632
1148	011d6ba04e534be486069c3db7b10827	ETHOSCOPE_011	2016-09-27	11-11-52	011d6ba04e534be486069c3db7b10827/ETHOSCOPE_011/2016-09-27_11-11-52/2016-09-27_11-11-52_011d6ba04e534be486069c3db7b10827.db	673064960
1149	011d6ba04e534be486069c3db7b10827	ETHOSCOPE_011	2016-10-04	10-42-16	011d6ba04e534be486069c3db7b10827/ETHOSCOPE_011/2016-10-04_10-42-16/2016-10-04_10-42-16_011d6ba04e534be486069c3db7b10827.db	472524800
1150	011d6ba04e534be486069c3db7b10827	ETHOSCOPE_011	2016-10-10	12-06-45	011d6ba04e534be486069c3db7b10827/ETHOSCOPE_011/2016-10-10_12-06-45/2016-10-10_12-06-45_011d6ba04e534be486069c3db7b10827.db	305140736
1151	011d6ba04e534be486069c3db7b10827	ETHOSCOPE_011	2016-10-17	15-37-03	011d6ba04e534be486069c3db7b10827/ETHOSCOPE_011/2016-10-17_15-37-03/2016-10-17_15-37-03_011d6ba04e534be486069c3db7b10827.db	73728
1152	011d6ba04e534be486069c3db7b10827	ETHOSCOPE_011	2016-10-17	15-42-15	011d6ba04e534be486069c3db7b10827/ETHOSCOPE_011/2016-10-17_15-42-15/2016-10-17_15-42-15_011d6ba04e534be486069c3db7b10827.db	405176320
1153	011d6ba04e534be486069c3db7b10827	ETHOSCOPE_011	2016-10-25	18-55-28	011d6ba04e534be486069c3db7b10827/ETHOSCOPE_011/2016-10-25_18-55-28/2016-10-25_18-55-28_011d6ba04e534be486069c3db7b10827.db	432128
1154	011d6ba04e534be486069c3db7b10827	ETHOSCOPE_011	2016-10-25	19-16-01	011d6ba04e534be486069c3db7b10827/ETHOSCOPE_011/2016-10-25_19-16-01/2016-10-25_19-16-01_011d6ba04e534be486069c3db7b10827.db	98304
1155	011d6ba04e534be486069c3db7b10827	ETHOSCOPE_011	2016-12-08	15-10-45	011d6ba04e534be486069c3db7b10827/ETHOSCOPE_011/2016-12-08_15-10-45/2016-12-08_15-10-45_011d6ba04e534be486069c3db7b10827.db	549122048
1156	011d6ba04e534be486069c3db7b10827	ETHOSCOPE_011	2016-12-15	18-46-20	011d6ba04e534be486069c3db7b10827/ETHOSCOPE_011/2016-12-15_18-46-20/2016-12-15_18-46-20_011d6ba04e534be486069c3db7b10827.db	368475136
1157	011d6ba04e534be486069c3db7b10827	ETHOSCOPE_011	2017-01-09	17-01-12	011d6ba04e534be486069c3db7b10827/ETHOSCOPE_011/2017-01-09_17-01-12/2017-01-09_17-01-12_011d6ba04e534be486069c3db7b10827.db	517822464
1158	011d6ba04e534be486069c3db7b10827	ETHOSCOPE_011	2017-01-16	18-55-55	011d6ba04e534be486069c3db7b10827/ETHOSCOPE_011/2017-01-16_18-55-55/2017-01-16_18-55-55_011d6ba04e534be486069c3db7b10827.db	525429760
1159	011d6ba04e534be486069c3db7b10827	ETHOSCOPE_011	2017-01-23	12-09-28	011d6ba04e534be486069c3db7b10827/ETHOSCOPE_011/2017-01-23_12-09-28/2017-01-23_12-09-28_011d6ba04e534be486069c3db7b10827.db	533777408
1160	011d6ba04e534be486069c3db7b10827	ETHOSCOPE_011	2017-01-30	14-41-14	011d6ba04e534be486069c3db7b10827/ETHOSCOPE_011/2017-01-30_14-41-14/2017-01-30_14-41-14_011d6ba04e534be486069c3db7b10827.db	122880
1161	011d6ba04e534be486069c3db7b10827	ETHOSCOPE_011	2017-01-30	14-50-59	011d6ba04e534be486069c3db7b10827/ETHOSCOPE_011/2017-01-30_14-50-59/2017-01-30_14-50-59_011d6ba04e534be486069c3db7b10827.db	523968512
1162	011d6ba04e534be486069c3db7b10827	ETHOSCOPE_011	2017-02-07	09-58-39	011d6ba04e534be486069c3db7b10827/ETHOSCOPE_011/2017-02-07_09-58-39/2017-02-07_09-58-39_011d6ba04e534be486069c3db7b10827.db	482546688
1163	011d6ba04e534be486069c3db7b10827	ETHOSCOPE_011	2017-02-17	15-56-10	011d6ba04e534be486069c3db7b10827/ETHOSCOPE_011/2017-02-17_15-56-10/2017-02-17_15-56-10_011d6ba04e534be486069c3db7b10827.db	454903808
1164	011d6ba04e534be486069c3db7b10827	ETHOSCOPE_011	2017-02-24	10-33-04	011d6ba04e534be486069c3db7b10827/ETHOSCOPE_011/2017-02-24_10-33-04/2017-02-24_10-33-04_011d6ba04e534be486069c3db7b10827.db	448139264
1165	011d6ba04e534be486069c3db7b10827	ETHOSCOPE_011	2017-03-03	15-35-19	011d6ba04e534be486069c3db7b10827/ETHOSCOPE_011/2017-03-03_15-35-19/2017-03-03_15-35-19_011d6ba04e534be486069c3db7b10827.db	36864
1166	011d6ba04e534be486069c3db7b10827	ETHOSCOPE_011	2017-03-03	15-42-06	011d6ba04e534be486069c3db7b10827/ETHOSCOPE_011/2017-03-03_15-42-06/2017-03-03_15-42-06_011d6ba04e534be486069c3db7b10827.db	364425216
1167	011d6ba04e534be486069c3db7b10827	ETHOSCOPE_011	2017-03-08	19-28-49	011d6ba04e534be486069c3db7b10827/ETHOSCOPE_011/2017-03-08_19-28-49/2017-03-08_19-28-49_011d6ba04e534be486069c3db7b10827.db	362190848
1168	011d6ba04e534be486069c3db7b10827	ETHOSCOPE_011	2017-03-13	20-40-45	011d6ba04e534be486069c3db7b10827/ETHOSCOPE_011/2017-03-13_20-40-45/2017-03-13_20-40-45_011d6ba04e534be486069c3db7b10827.db	119005184
1169	011d6ba04e534be486069c3db7b10827	ETHOSCOPE_011	2017-03-20	17-00-43	011d6ba04e534be486069c3db7b10827/ETHOSCOPE_011/2017-03-20_17-00-43/2017-03-20_17-00-43_011d6ba04e534be486069c3db7b10827.db	287937536
1170	011d6ba04e534be486069c3db7b10827	ETHOSCOPE_011	2017-03-28	20-15-46	011d6ba04e534be486069c3db7b10827/ETHOSCOPE_011/2017-03-28_20-15-46/2017-03-28_20-15-46_011d6ba04e534be486069c3db7b10827.db	1077807104
1171	011d6ba04e534be486069c3db7b10827	ETHOSCOPE_011	2017-04-24	14-54-14	011d6ba04e534be486069c3db7b10827/ETHOSCOPE_011/2017-04-24_14-54-14/2017-04-24_14-54-14_011d6ba04e534be486069c3db7b10827.db	520510464
1172	011d6ba04e534be486069c3db7b10827	ETHOSCOPE_011	2017-05-02	10-27-44	011d6ba04e534be486069c3db7b10827/ETHOSCOPE_011/2017-05-02_10-27-44/2017-05-02_10-27-44_011d6ba04e534be486069c3db7b10827.db	194396160
1173	011d6ba04e534be486069c3db7b10827	ETHOSCOPE_011	2017-05-08	09-09-54	011d6ba04e534be486069c3db7b10827/ETHOSCOPE_011/2017-05-08_09-09-54/2017-05-08_09-09-54_011d6ba04e534be486069c3db7b10827.db	456155136
1174	011d6ba04e534be486069c3db7b10827	ETHOSCOPE_011	2017-05-15	09-42-40	011d6ba04e534be486069c3db7b10827/ETHOSCOPE_011/2017-05-15_09-42-40/2017-05-15_09-42-40_011d6ba04e534be486069c3db7b10827.db	450701312
1175	011d6ba04e534be486069c3db7b10827	ETHOSCOPE_011	2017-05-22	09-40-56	011d6ba04e534be486069c3db7b10827/ETHOSCOPE_011/2017-05-22_09-40-56/2017-05-22_09-40-56_011d6ba04e534be486069c3db7b10827.db	537111552
1176	011d6ba04e534be486069c3db7b10827	ETHOSCOPE_011	2017-07-03	10-54-03	011d6ba04e534be486069c3db7b10827/ETHOSCOPE_011/2017-07-03_10-54-03/2017-07-03_10-54-03_011d6ba04e534be486069c3db7b10827.db	458763264
1177	011d6ba04e534be486069c3db7b10827	ETHOSCOPE_011	2017-07-13	14-49-01	011d6ba04e534be486069c3db7b10827/ETHOSCOPE_011/2017-07-13_14-49-01/2017-07-13_14-49-01_011d6ba04e534be486069c3db7b10827.db	537144320
1178	011d6ba04e534be486069c3db7b10827	ETHOSCOPE_011	2017-07-21	17-23-07	011d6ba04e534be486069c3db7b10827/ETHOSCOPE_011/2017-07-21_17-23-07/2017-07-21_17-23-07_011d6ba04e534be486069c3db7b10827.db	455876608
1179	011d6ba04e534be486069c3db7b10827	ETHOSCOPE_011	2017-12-08	18-27-22	011d6ba04e534be486069c3db7b10827/ETHOSCOPE_011/2017-12-08_18-27-22/2017-12-08_18-27-22_011d6ba04e534be486069c3db7b10827.db	449293312
1180	011d6ba04e534be486069c3db7b10827	ETHOSCOPE_011	2017-12-15	17-41-05	011d6ba04e534be486069c3db7b10827/ETHOSCOPE_011/2017-12-15_17-41-05/2017-12-15_17-41-05_011d6ba04e534be486069c3db7b10827.db	440386560
1181	011d6ba04e534be486069c3db7b10827	ETHOSCOPE_011	2017-12-22	14-23-35	011d6ba04e534be486069c3db7b10827/ETHOSCOPE_011/2017-12-22_14-23-35/2017-12-22_14-23-35_011d6ba04e534be486069c3db7b10827.db	288545792
1182	011d6ba04e534be486069c3db7b10827	ETHOSCOPE_011	2017-12-28	13-28-53	011d6ba04e534be486069c3db7b10827/ETHOSCOPE_011/2017-12-28_13-28-53/2017-12-28_13-28-53_011d6ba04e534be486069c3db7b10827.db	515558400
1183	011d6ba04e534be486069c3db7b10827	ETHOSCOPE_011	2018-01-05	14-59-46	011d6ba04e534be486069c3db7b10827/ETHOSCOPE_011/2018-01-05_14-59-46/2018-01-05_14-59-46_011d6ba04e534be486069c3db7b10827.db	450125824
1184	011d6ba04e534be486069c3db7b10827	ETHOSCOPE_011	2018-01-12	12-33-45	011d6ba04e534be486069c3db7b10827/ETHOSCOPE_011/2018-01-12_12-33-45/2018-01-12_12-33-45_011d6ba04e534be486069c3db7b10827.db	406642688
1185	011d6ba04e534be486069c3db7b10827	ETHOSCOPE_011	2018-02-06	09-10-54	011d6ba04e534be486069c3db7b10827/ETHOSCOPE_011/2018-02-06_09-10-54/2018-02-06_09-10-54_011d6ba04e534be486069c3db7b10827.db	81886208
1186	011d6ba04e534be486069c3db7b10827	ETHOSCOPE_011	2018-02-09	11-03-44	011d6ba04e534be486069c3db7b10827/ETHOSCOPE_011/2018-02-09_11-03-44/2018-02-09_11-03-44_011d6ba04e534be486069c3db7b10827.db	109360128
1187	011d6ba04e534be486069c3db7b10827	ETHOSCOPE_011	2018-02-21	08-56-11	011d6ba04e534be486069c3db7b10827/ETHOSCOPE_011/2018-02-21_08-56-11/2018-02-21_08-56-11_011d6ba04e534be486069c3db7b10827.db	36291584
1188	011d6ba04e534be486069c3db7b10827	ETHOSCOPE_011	2018-02-27	18-17-42	011d6ba04e534be486069c3db7b10827/ETHOSCOPE_011/2018-02-27_18-17-42/2018-02-27_18-17-42_011d6ba04e534be486069c3db7b10827.db	15239168
1189	011d6ba04e534be486069c3db7b10827	ETHOSCOPE_011	2018-02-28	11-18-43	011d6ba04e534be486069c3db7b10827/ETHOSCOPE_011/2018-02-28_11-18-43/2018-02-28_11-18-43_011d6ba04e534be486069c3db7b10827.db	16280576
1190	011d6ba04e534be486069c3db7b10827	ETHOSCOPE_011	2018-03-05	15-10-45	011d6ba04e534be486069c3db7b10827/ETHOSCOPE_011/2018-03-05_15-10-45/2018-03-05_15-10-45_011d6ba04e534be486069c3db7b10827.db	619520
1191	011d6ba04e534be486069c3db7b10827	ETHOSCOPE_011	2018-03-05	15-53-33	011d6ba04e534be486069c3db7b10827/ETHOSCOPE_011/2018-03-05_15-53-33/2018-03-05_15-53-33_011d6ba04e534be486069c3db7b10827.db	61440
1192	011d6ba04e534be486069c3db7b10827	ETHOSCOPE_011	2018-03-05	15-59-13	011d6ba04e534be486069c3db7b10827/ETHOSCOPE_011/2018-03-05_15-59-13/2018-03-05_15-59-13_011d6ba04e534be486069c3db7b10827.db	1107968
1193	011d6ba04e534be486069c3db7b10827	ETHOSCOPE_011	2018-03-05	17-20-45	011d6ba04e534be486069c3db7b10827/ETHOSCOPE_011/2018-03-05_17-20-45/2018-03-05_17-20-45_011d6ba04e534be486069c3db7b10827.db	5804032
1194	011d6ba04e534be486069c3db7b10827	ETHOSCOPE_011	2018-03-07	16-17-16	011d6ba04e534be486069c3db7b10827/ETHOSCOPE_011/2018-03-07_16-17-16/2018-03-07_16-17-16_011d6ba04e534be486069c3db7b10827.db	100165632
1195	011d6ba04e534be486069c3db7b10827	ETHOSCOPE_011	2018-04-13	09-12-10	011d6ba04e534be486069c3db7b10827/ETHOSCOPE_011/2018-04-13_09-12-10/2018-04-13_09-12-10_011d6ba04e534be486069c3db7b10827.db	120627200
1196	011d6ba04e534be486069c3db7b10827	ETHOSCOPE_011	2018-04-16	20-18-45	011d6ba04e534be486069c3db7b10827/ETHOSCOPE_011/2018-04-16_20-18-45/2018-04-16_20-18-45_011d6ba04e534be486069c3db7b10827.db	24778752
1197	011d6ba04e534be486069c3db7b10827	ETHOSCOPE_011	2018-04-17	12-50-33	011d6ba04e534be486069c3db7b10827/ETHOSCOPE_011/2018-04-17_12-50-33/2018-04-17_12-50-33_011d6ba04e534be486069c3db7b10827.db	44828672
1198	011d6ba04e534be486069c3db7b10827	ETHOSCOPE_011	2018-04-18	15-59-57	011d6ba04e534be486069c3db7b10827/ETHOSCOPE_011/2018-04-18_15-59-57/2018-04-18_15-59-57_011d6ba04e534be486069c3db7b10827.db	69726208
1199	011d6ba04e534be486069c3db7b10827	ETHOSCOPE_011	2018-04-23	12-53-43	011d6ba04e534be486069c3db7b10827/ETHOSCOPE_011/2018-04-23_12-53-43/2018-04-23_12-53-43_011d6ba04e534be486069c3db7b10827.db	39733248
1200	011d6ba04e534be486069c3db7b10827	ETHOSCOPE_011	2018-04-30	15-45-28	011d6ba04e534be486069c3db7b10827/ETHOSCOPE_011/2018-04-30_15-45-28/2018-04-30_15-45-28_011d6ba04e534be486069c3db7b10827.db	9787392
1201	011d6ba04e534be486069c3db7b10827	ETHOSCOPE_011	2018-05-01	13-14-41	011d6ba04e534be486069c3db7b10827/ETHOSCOPE_011/2018-05-01_13-14-41/2018-05-01_13-14-41_011d6ba04e534be486069c3db7b10827.db	49253376
1202	011d6ba04e534be486069c3db7b10827	ETHOSCOPE_011	2018-05-03	14-44-02	011d6ba04e534be486069c3db7b10827/ETHOSCOPE_011/2018-05-03_14-44-02/2018-05-03_14-44-02_011d6ba04e534be486069c3db7b10827.db	29161472
1203	011d6ba04e534be486069c3db7b10827	ETHOSCOPE_011	2018-05-04	11-02-18	011d6ba04e534be486069c3db7b10827/ETHOSCOPE_011/2018-05-04_11-02-18/2018-05-04_11-02-18_011d6ba04e534be486069c3db7b10827.db	302949376
1204	011d6ba04e534be486069c3db7b10827	ETHOSCOPE_011	2018-05-09	21-05-36	011d6ba04e534be486069c3db7b10827/ETHOSCOPE_011/2018-05-09_21-05-36/2018-05-09_21-05-36_011d6ba04e534be486069c3db7b10827.db	42991616
1205	011d6ba04e534be486069c3db7b10827	ETHOSCOPE_011	2018-05-15	21-05-15	011d6ba04e534be486069c3db7b10827/ETHOSCOPE_011/2018-05-15_21-05-15/2018-05-15_21-05-15_011d6ba04e534be486069c3db7b10827.db	34375680
1206	011d6ba04e534be486069c3db7b10827	ETHOSCOPE_011	2018-05-16	10-49-55	011d6ba04e534be486069c3db7b10827/ETHOSCOPE_011/2018-05-16_10-49-55/2018-05-16_10-49-55_011d6ba04e534be486069c3db7b10827.db	92160
1207	011d6ba04e534be486069c3db7b10827	ETHOSCOPE_011	2018-05-16	11-04-11	011d6ba04e534be486069c3db7b10827/ETHOSCOPE_011/2018-05-16_11-04-11/2018-05-16_11-04-11_011d6ba04e534be486069c3db7b10827.db	45580288
1208	011d6ba04e534be486069c3db7b10827	ETHOSCOPE_011	2018-05-18	10-48-16	011d6ba04e534be486069c3db7b10827/ETHOSCOPE_011/2018-05-18_10-48-16/2018-05-18_10-48-16_011d6ba04e534be486069c3db7b10827.db	3022848
1209	011d6ba04e534be486069c3db7b10827	ETHOSCOPE_011	2018-05-23	11-02-55	011d6ba04e534be486069c3db7b10827/ETHOSCOPE_011/2018-05-23_11-02-55/2018-05-23_11-02-55_011d6ba04e534be486069c3db7b10827.db	3857408
1210	011d6ba04e534be486069c3db7b10827	ETHOSCOPE_011	2018-05-23	20-09-06	011d6ba04e534be486069c3db7b10827/ETHOSCOPE_011/2018-05-23_20-09-06/2018-05-23_20-09-06_011d6ba04e534be486069c3db7b10827.db	30699520
1211	011d6ba04e534be486069c3db7b10827	ETHOSCOPE_011	2018-05-30	11-12-03	011d6ba04e534be486069c3db7b10827/ETHOSCOPE_011/2018-05-30_11-12-03/2018-05-30_11-12-03_011d6ba04e534be486069c3db7b10827.db	25600
1212	011d6ba04e534be486069c3db7b10827	ETHOSCOPE_011	2018-05-30	11-30-37	011d6ba04e534be486069c3db7b10827/ETHOSCOPE_011/2018-05-30_11-30-37/2018-05-30_11-30-37_011d6ba04e534be486069c3db7b10827.db	176128
1213	011d6ba04e534be486069c3db7b10827	ETHOSCOPE_011	2018-05-30	11-46-54	011d6ba04e534be486069c3db7b10827/ETHOSCOPE_011/2018-05-30_11-46-54/2018-05-30_11-46-54_011d6ba04e534be486069c3db7b10827.db	245760
1214	011d6ba04e534be486069c3db7b10827	ETHOSCOPE_011	2018-05-30	14-59-03	011d6ba04e534be486069c3db7b10827/ETHOSCOPE_011/2018-05-30_14-59-03/2018-05-30_14-59-03_011d6ba04e534be486069c3db7b10827.db	189026304
1215	011d6ba04e534be486069c3db7b10827	ETHOSCOPE_011	2018-06-05	15-15-11	011d6ba04e534be486069c3db7b10827/ETHOSCOPE_011/2018-06-05_15-15-11/2018-06-05_15-15-11_011d6ba04e534be486069c3db7b10827.db	81214464
1216	011d6ba04e534be486069c3db7b10827	ETHOSCOPE_011	2018-06-07	14-54-11	011d6ba04e534be486069c3db7b10827/ETHOSCOPE_011/2018-06-07_14-54-11/2018-06-07_14-54-11_011d6ba04e534be486069c3db7b10827.db	33191936
1217	011d6ba04e534be486069c3db7b10827	ETHOSCOPE_011	2018-06-13	10-55-27	011d6ba04e534be486069c3db7b10827/ETHOSCOPE_011/2018-06-13_10-55-27/2018-06-13_10-55-27_011d6ba04e534be486069c3db7b10827.db	200969216
1218	011d6ba04e534be486069c3db7b10827	ETHOSCOPE_011	2018-06-19	15-41-16	011d6ba04e534be486069c3db7b10827/ETHOSCOPE_011/2018-06-19_15-41-16/2018-06-19_15-41-16_011d6ba04e534be486069c3db7b10827.db	233581568
1219	011d6ba04e534be486069c3db7b10827	ETHOSCOPE_011	2018-06-26	15-51-33	011d6ba04e534be486069c3db7b10827/ETHOSCOPE_011/2018-06-26_15-51-33/2018-06-26_15-51-33_011d6ba04e534be486069c3db7b10827.db	114842624
1220	011d6ba04e534be486069c3db7b10827	ETHOSCOPE_011	2018-06-29	11-57-55	011d6ba04e534be486069c3db7b10827/ETHOSCOPE_011/2018-06-29_11-57-55/2018-06-29_11-57-55_011d6ba04e534be486069c3db7b10827.db	116283392
1221	011d6ba04e534be486069c3db7b10827	ETHOSCOPE_011	2018-07-03	18-13-55	011d6ba04e534be486069c3db7b10827/ETHOSCOPE_011/2018-07-03_18-13-55/2018-07-03_18-13-55_011d6ba04e534be486069c3db7b10827.db	216211456
1222	011d6ba04e534be486069c3db7b10827	ETHOSCOPE_011	2018-07-10	09-13-23	011d6ba04e534be486069c3db7b10827/ETHOSCOPE_011/2018-07-10_09-13-23/2018-07-10_09-13-23_011d6ba04e534be486069c3db7b10827.db	84284416
1223	011d6ba04e534be486069c3db7b10827	ETHOSCOPE_011	2018-07-12	14-14-13	011d6ba04e534be486069c3db7b10827/ETHOSCOPE_011/2018-07-12_14-14-13/2018-07-12_14-14-13_011d6ba04e534be486069c3db7b10827.db	224084992
1224	011d6ba04e534be486069c3db7b10827	ETHOSCOPE_011	2018-07-25	19-49-01	011d6ba04e534be486069c3db7b10827/ETHOSCOPE_011/2018-07-25_19-49-01/2018-07-25_19-49-01_011d6ba04e534be486069c3db7b10827.db	107620352
1225	011d6ba04e534be486069c3db7b10827	ETHOSCOPE_011	2018-07-28	13-15-44	011d6ba04e534be486069c3db7b10827/ETHOSCOPE_011/2018-07-28_13-15-44/2018-07-28_13-15-44_011d6ba04e534be486069c3db7b10827.db	198930432
1226	011d6ba04e534be486069c3db7b10827	ETHOSCOPE_011	2018-08-03	14-23-13	011d6ba04e534be486069c3db7b10827/ETHOSCOPE_011/2018-08-03_14-23-13/2018-08-03_14-23-13_011d6ba04e534be486069c3db7b10827.db	23552
1227	011d6ba04e534be486069c3db7b10827	ETHOSCOPE_011	2018-08-03	14-36-54	011d6ba04e534be486069c3db7b10827/ETHOSCOPE_011/2018-08-03_14-36-54/2018-08-03_14-36-54_011d6ba04e534be486069c3db7b10827.db	153403392
1228	011d6ba04e534be486069c3db7b10827	ETHOSCOPE_011	2018-08-07	15-23-22	011d6ba04e534be486069c3db7b10827/ETHOSCOPE_011/2018-08-07_15-23-22/2018-08-07_15-23-22_011d6ba04e534be486069c3db7b10827.db	116592640
1229	011d6ba04e534be486069c3db7b10827	ETHOSCOPE_011	2018-08-14	09-07-07	011d6ba04e534be486069c3db7b10827/ETHOSCOPE_011/2018-08-14_09-07-07/2018-08-14_09-07-07_011d6ba04e534be486069c3db7b10827.db	71542784
1230	011d6ba04e534be486069c3db7b10827	ETHOSCOPE_011	2018-08-16	14-50-18	011d6ba04e534be486069c3db7b10827/ETHOSCOPE_011/2018-08-16_14-50-18/2018-08-16_14-50-18_011d6ba04e534be486069c3db7b10827.db	161935360
1231	011d6ba04e534be486069c3db7b10827	ETHOSCOPE_011	2018-08-20	13-33-27	011d6ba04e534be486069c3db7b10827/ETHOSCOPE_011/2018-08-20_13-33-27/2018-08-20_13-33-27_011d6ba04e534be486069c3db7b10827.db	27837440
1232	011d6ba04e534be486069c3db7b10827	ETHOSCOPE_011	2018-08-21	09-28-15	011d6ba04e534be486069c3db7b10827/ETHOSCOPE_011/2018-08-21_09-28-15/2018-08-21_09-28-15_011d6ba04e534be486069c3db7b10827.db	82928640
1233	011d6ba04e534be486069c3db7b10827	ETHOSCOPE_011	2018-08-24	14-06-37	011d6ba04e534be486069c3db7b10827/ETHOSCOPE_011/2018-08-24_14-06-37/2018-08-24_14-06-37_011d6ba04e534be486069c3db7b10827.db	118870016
1234	011d6ba04e534be486069c3db7b10827	ETHOSCOPE_011	2018-08-31	09-15-08	011d6ba04e534be486069c3db7b10827/ETHOSCOPE_011/2018-08-31_09-15-08/2018-08-31_09-15-08_011d6ba04e534be486069c3db7b10827.db	140998656
1235	011d6ba04e534be486069c3db7b10827	ETHOSCOPE_011	2018-09-18	10-26-58	011d6ba04e534be486069c3db7b10827/ETHOSCOPE_011/2018-09-18_10-26-58/2018-09-18_10-26-58_011d6ba04e534be486069c3db7b10827.db	228026368
1236	012aeeee10184bb39b0754e75cef7900	ETHOSCOPE_012	2015-09-24	13-41-24	012aeeee10184bb39b0754e75cef7900/ETHOSCOPE_012/2015-09-24_13-41-24/2015-09-24_13-41-24_012aeeee10184bb39b0754e75cef7900.db	20371456
1237	012aeeee10184bb39b0754e75cef7900	ETHOSCOPE_012	2015-11-12	16-14-02	012aeeee10184bb39b0754e75cef7900/ETHOSCOPE_012/2015-11-12_16-14-02/2015-11-12_16-14-02_012aeeee10184bb39b0754e75cef7900.db	689152
1238	012aeeee10184bb39b0754e75cef7900	ETHOSCOPE_012	2015-11-13	16-04-21	012aeeee10184bb39b0754e75cef7900/ETHOSCOPE_012/2015-11-13_16-04-21/2015-11-13_16-04-21_012aeeee10184bb39b0754e75cef7900.db	693248
1239	012aeeee10184bb39b0754e75cef7900	ETHOSCOPE_012	2015-11-13	16-33-07	012aeeee10184bb39b0754e75cef7900/ETHOSCOPE_012/2015-11-13_16-33-07/2015-11-13_16-33-07_012aeeee10184bb39b0754e75cef7900.db	181397504
1240	012aeeee10184bb39b0754e75cef7900	ETHOSCOPE_012	2015-11-15	18-33-24	012aeeee10184bb39b0754e75cef7900/ETHOSCOPE_012/2015-11-15_18-33-24/2015-11-15_18-33-24_012aeeee10184bb39b0754e75cef7900.db	315595776
1241	012aeeee10184bb39b0754e75cef7900	ETHOSCOPE_012	2015-11-19	10-33-03	012aeeee10184bb39b0754e75cef7900/ETHOSCOPE_012/2015-11-19_10-33-03/2015-11-19_10-33-03_012aeeee10184bb39b0754e75cef7900.db	84992
1242	012aeeee10184bb39b0754e75cef7900	ETHOSCOPE_012	2015-11-19	14-23-36	012aeeee10184bb39b0754e75cef7900/ETHOSCOPE_012/2015-11-19_14-23-36/2015-11-19_14-23-36_012aeeee10184bb39b0754e75cef7900.db	67584
1243	012aeeee10184bb39b0754e75cef7900	ETHOSCOPE_012	2015-11-19	14-24-57	012aeeee10184bb39b0754e75cef7900/ETHOSCOPE_012/2015-11-19_14-24-57/2015-11-19_14-24-57_012aeeee10184bb39b0754e75cef7900.db	115419136
1244	012aeeee10184bb39b0754e75cef7900	ETHOSCOPE_012	2015-11-23	18-15-23	012aeeee10184bb39b0754e75cef7900/ETHOSCOPE_012/2015-11-23_18-15-23/2015-11-23_18-15-23_012aeeee10184bb39b0754e75cef7900.db	1172480
1245	012aeeee10184bb39b0754e75cef7900	ETHOSCOPE_012	2015-11-25	19-56-13	012aeeee10184bb39b0754e75cef7900/ETHOSCOPE_012/2015-11-25_19-56-13/2015-11-25_19-56-13_012aeeee10184bb39b0754e75cef7900.db	448025600
1246	012aeeee10184bb39b0754e75cef7900	ETHOSCOPE_012	2015-11-30	17-53-37	012aeeee10184bb39b0754e75cef7900/ETHOSCOPE_012/2015-11-30_17-53-37/2015-11-30_17-53-37_012aeeee10184bb39b0754e75cef7900.db	629935104
1247	012aeeee10184bb39b0754e75cef7900	ETHOSCOPE_012	2015-12-07	18-03-12	012aeeee10184bb39b0754e75cef7900/ETHOSCOPE_012/2015-12-07_18-03-12/2015-12-07_18-03-12_012aeeee10184bb39b0754e75cef7900.db	548050944
1248	012aeeee10184bb39b0754e75cef7900	ETHOSCOPE_012	2015-12-13	18-11-23	012aeeee10184bb39b0754e75cef7900/ETHOSCOPE_012/2015-12-13_18-11-23/2015-12-13_18-11-23_012aeeee10184bb39b0754e75cef7900.db	547225600
1249	012aeeee10184bb39b0754e75cef7900	ETHOSCOPE_012	2015-12-19	15-45-49	012aeeee10184bb39b0754e75cef7900/ETHOSCOPE_012/2015-12-19_15-45-49/2015-12-19_15-45-49_012aeeee10184bb39b0754e75cef7900.db	1466782720
1250	012aeeee10184bb39b0754e75cef7900	ETHOSCOPE_012	2016-01-08	16-05-00	012aeeee10184bb39b0754e75cef7900/ETHOSCOPE_012/2016-01-08_16-05-00/2016-01-08_16-05-00_012aeeee10184bb39b0754e75cef7900.db	264046592
1251	012aeeee10184bb39b0754e75cef7900	ETHOSCOPE_012	2016-01-15	18-06-34	012aeeee10184bb39b0754e75cef7900/ETHOSCOPE_012/2016-01-15_18-06-34/2016-01-15_18-06-34_012aeeee10184bb39b0754e75cef7900.db	239904768
1252	012aeeee10184bb39b0754e75cef7900	ETHOSCOPE_012	2016-01-25	21-22-32	012aeeee10184bb39b0754e75cef7900/ETHOSCOPE_012/2016-01-25_21-22-32/2016-01-25_21-22-32_012aeeee10184bb39b0754e75cef7900.db	45520896
1253	012aeeee10184bb39b0754e75cef7900	ETHOSCOPE_012	2016-02-17	15-37-09	012aeeee10184bb39b0754e75cef7900/ETHOSCOPE_012/2016-02-17_15-37-09/2016-02-17_15-37-09_012aeeee10184bb39b0754e75cef7900.db	149140480
1254	012aeeee10184bb39b0754e75cef7900	ETHOSCOPE_012	2016-02-25	20-54-30	012aeeee10184bb39b0754e75cef7900/ETHOSCOPE_012/2016-02-25_20-54-30/2016-02-25_20-54-30_012aeeee10184bb39b0754e75cef7900.db	48809984
1255	012aeeee10184bb39b0754e75cef7900	ETHOSCOPE_012	2016-02-29	12-54-40	012aeeee10184bb39b0754e75cef7900/ETHOSCOPE_012/2016-02-29_12-54-40/2016-02-29_12-54-40_012aeeee10184bb39b0754e75cef7900.db	614365184
1256	012aeeee10184bb39b0754e75cef7900	ETHOSCOPE_012	2016-03-07	12-06-50	012aeeee10184bb39b0754e75cef7900/ETHOSCOPE_012/2016-03-07_12-06-50/2016-03-07_12-06-50_012aeeee10184bb39b0754e75cef7900.db	0
1257	012aeeee10184bb39b0754e75cef7900	ETHOSCOPE_012	2016-03-07	12-08-50	012aeeee10184bb39b0754e75cef7900/ETHOSCOPE_012/2016-03-07_12-08-50/2016-03-07_12-08-50_012aeeee10184bb39b0754e75cef7900.db	637864960
1258	012aeeee10184bb39b0754e75cef7900	ETHOSCOPE_012	2016-03-14	10-39-09	012aeeee10184bb39b0754e75cef7900/ETHOSCOPE_012/2016-03-14_10-39-09/2016-03-14_10-39-09_012aeeee10184bb39b0754e75cef7900.db	358528000
1259	012aeeee10184bb39b0754e75cef7900	ETHOSCOPE_012	2016-03-21	11-41-31	012aeeee10184bb39b0754e75cef7900/ETHOSCOPE_012/2016-03-21_11-41-31/2016-03-21_11-41-31_012aeeee10184bb39b0754e75cef7900.db	560648192
1260	012aeeee10184bb39b0754e75cef7900	ETHOSCOPE_012	2016-03-28	14-37-12	012aeeee10184bb39b0754e75cef7900/ETHOSCOPE_012/2016-03-28_14-37-12/2016-03-28_14-37-12_012aeeee10184bb39b0754e75cef7900.db	570404864
1261	012aeeee10184bb39b0754e75cef7900	ETHOSCOPE_012	2016-04-04	17-51-48	012aeeee10184bb39b0754e75cef7900/ETHOSCOPE_012/2016-04-04_17-51-48/2016-04-04_17-51-48_012aeeee10184bb39b0754e75cef7900.db	464922624
1262	012aeeee10184bb39b0754e75cef7900	ETHOSCOPE_012	2016-04-10	15-44-44	012aeeee10184bb39b0754e75cef7900/ETHOSCOPE_012/2016-04-10_15-44-44/2016-04-10_15-44-44_012aeeee10184bb39b0754e75cef7900.db	1298581504
1263	012aeeee10184bb39b0754e75cef7900	ETHOSCOPE_012	2016-04-24	16-21-57	012aeeee10184bb39b0754e75cef7900/ETHOSCOPE_012/2016-04-24_16-21-57/2016-04-24_16-21-57_012aeeee10184bb39b0754e75cef7900.db	671441920
1264	012afdfecaaa435a8e17b789ddc2ea1a	ETHOSCOPE_012	2016-05-02	20-45-18	012afdfecaaa435a8e17b789ddc2ea1a/ETHOSCOPE_012/2016-05-02_20-45-18/2016-05-02_20-45-18_012afdfecaaa435a8e17b789ddc2ea1a.db	485078016
1265	012afdfecaaa435a8e17b789ddc2ea1a	ETHOSCOPE_012	2016-05-09	19-55-03	012afdfecaaa435a8e17b789ddc2ea1a/ETHOSCOPE_012/2016-05-09_19-55-03/2016-05-09_19-55-03_012afdfecaaa435a8e17b789ddc2ea1a.db	611487744
1266	012afdfecaaa435a8e17b789ddc2ea1a	ETHOSCOPE_012	2016-05-16	18-29-45	012afdfecaaa435a8e17b789ddc2ea1a/ETHOSCOPE_012/2016-05-16_18-29-45/2016-05-16_18-29-45_012afdfecaaa435a8e17b789ddc2ea1a.db	187031552
1267	012afdfecaaa435a8e17b789ddc2ea1a	ETHOSCOPE_012	2016-05-19	09-43-08	012afdfecaaa435a8e17b789ddc2ea1a/ETHOSCOPE_012/2016-05-19_09-43-08/2016-05-19_09-43-08_012afdfecaaa435a8e17b789ddc2ea1a.db	299831296
1268	012afdfecaaa435a8e17b789ddc2ea1a	ETHOSCOPE_012	2016-05-24	16-58-54	012afdfecaaa435a8e17b789ddc2ea1a/ETHOSCOPE_012/2016-05-24_16-58-54/2016-05-24_16-58-54_012afdfecaaa435a8e17b789ddc2ea1a.db	539942912
1269	012afdfecaaa435a8e17b789ddc2ea1a	ETHOSCOPE_012	2016-05-31	18-22-18	012afdfecaaa435a8e17b789ddc2ea1a/ETHOSCOPE_012/2016-05-31_18-22-18/2016-05-31_18-22-18_012afdfecaaa435a8e17b789ddc2ea1a.db	7622656
1270	012afdfecaaa435a8e17b789ddc2ea1a	ETHOSCOPE_012	2016-05-31	21-25-09	012afdfecaaa435a8e17b789ddc2ea1a/ETHOSCOPE_012/2016-05-31_21-25-09/2016-05-31_21-25-09_012afdfecaaa435a8e17b789ddc2ea1a.db	274432
1271	012afdfecaaa435a8e17b789ddc2ea1a	ETHOSCOPE_012	2016-06-07	13-32-28	012afdfecaaa435a8e17b789ddc2ea1a/ETHOSCOPE_012/2016-06-07_13-32-28/2016-06-07_13-32-28_012afdfecaaa435a8e17b789ddc2ea1a.db	558309376
1272	012afdfecaaa435a8e17b789ddc2ea1a	ETHOSCOPE_012	2016-06-13	10-42-26	012afdfecaaa435a8e17b789ddc2ea1a/ETHOSCOPE_012/2016-06-13_10-42-26/2016-06-13_10-42-26_012afdfecaaa435a8e17b789ddc2ea1a.db	647574528
1273	012b6ba04e534be486069c3db7b10827	ETHOSCOPE_012	2016-07-04	14-26-23	012b6ba04e534be486069c3db7b10827/ETHOSCOPE_012/2016-07-04_14-26-23/2016-07-04_14-26-23_012b6ba04e534be486069c3db7b10827.db	339407872
1274	012b6ba04e534be486069c3db7b10827	ETHOSCOPE_012	2016-07-11	17-17-42	012b6ba04e534be486069c3db7b10827/ETHOSCOPE_012/2016-07-11_17-17-42/2016-07-11_17-17-42_012b6ba04e534be486069c3db7b10827.db	650218496
1275	012c6ba04e534be486069c3db7b10827	ETHOSCOPE_012	2016-07-25	17-43-32	012c6ba04e534be486069c3db7b10827/ETHOSCOPE_012/2016-07-25_17-43-32/2016-07-25_17-43-32_012c6ba04e534be486069c3db7b10827.db	566403072
1276	012c6ba04e534be486069c3db7b10827	ETHOSCOPE_012	2016-08-04	12-02-10	012c6ba04e534be486069c3db7b10827/ETHOSCOPE_012/2016-08-04_12-02-10/2016-08-04_12-02-10_012c6ba04e534be486069c3db7b10827.db	362068992
1277	012c6ba04e534be486069c3db7b10827	ETHOSCOPE_012	2016-08-23	16-27-18	012c6ba04e534be486069c3db7b10827/ETHOSCOPE_012/2016-08-23_16-27-18/2016-08-23_16-27-18_012c6ba04e534be486069c3db7b10827.db	443752448
1278	012c6ba04e534be486069c3db7b10827	ETHOSCOPE_012	2016-09-01	14-44-51	012c6ba04e534be486069c3db7b10827/ETHOSCOPE_012/2016-09-01_14-44-51/2016-09-01_14-44-51_012c6ba04e534be486069c3db7b10827.db	1156723712
1279	012c6ba04e534be486069c3db7b10827	ETHOSCOPE_012	2016-09-29	20-27-56	012c6ba04e534be486069c3db7b10827/ETHOSCOPE_012/2016-09-29_20-27-56/2016-09-29_20-27-56_012c6ba04e534be486069c3db7b10827.db	24702976
1280	012c6ba04e534be486069c3db7b10827	ETHOSCOPE_012	2016-10-03	17-00-35	012c6ba04e534be486069c3db7b10827/ETHOSCOPE_012/2016-10-03_17-00-35/2016-10-03_17-00-35_012c6ba04e534be486069c3db7b10827.db	584645632
1281	012c6ba04e534be486069c3db7b10827	ETHOSCOPE_012	2016-10-12	10-31-54	012c6ba04e534be486069c3db7b10827/ETHOSCOPE_012/2016-10-12_10-31-54/2016-10-12_10-31-54_012c6ba04e534be486069c3db7b10827.db	575298560
1282	012c6ba04e534be486069c3db7b10827	ETHOSCOPE_012	2016-11-03	20-31-51	012c6ba04e534be486069c3db7b10827/ETHOSCOPE_012/2016-11-03_20-31-51/2016-11-03_20-31-51_012c6ba04e534be486069c3db7b10827.db	54970368
1283	012c6ba04e534be486069c3db7b10827	ETHOSCOPE_012	2016-11-08	21-25-41	012c6ba04e534be486069c3db7b10827/ETHOSCOPE_012/2016-11-08_21-25-41/2016-11-08_21-25-41_012c6ba04e534be486069c3db7b10827.db	36864
1284	012c6ba04e534be486069c3db7b10827	ETHOSCOPE_012	2016-11-08	21-30-19	012c6ba04e534be486069c3db7b10827/ETHOSCOPE_012/2016-11-08_21-30-19/2016-11-08_21-30-19_012c6ba04e534be486069c3db7b10827.db	44728320
1285	012c6ba04e534be486069c3db7b10827	ETHOSCOPE_012	2016-11-14	12-54-23	012c6ba04e534be486069c3db7b10827/ETHOSCOPE_012/2016-11-14_12-54-23/2016-11-14_12-54-23_012c6ba04e534be486069c3db7b10827.db	588372992
1286	012c6ba04e534be486069c3db7b10827	ETHOSCOPE_012	2016-11-21	19-59-46	012c6ba04e534be486069c3db7b10827/ETHOSCOPE_012/2016-11-21_19-59-46/2016-11-21_19-59-46_012c6ba04e534be486069c3db7b10827.db	480972800
1287	012c6ba04e534be486069c3db7b10827	ETHOSCOPE_012	2016-11-28	13-24-54	012c6ba04e534be486069c3db7b10827/ETHOSCOPE_012/2016-11-28_13-24-54/2016-11-28_13-24-54_012c6ba04e534be486069c3db7b10827.db	946788352
1288	012c6ba04e534be486069c3db7b10827	ETHOSCOPE_012	2016-12-09	22-35-00	012c6ba04e534be486069c3db7b10827/ETHOSCOPE_012/2016-12-09_22-35-00/2016-12-09_22-35-00_012c6ba04e534be486069c3db7b10827.db	1028252672
1289	012c6ba04e534be486069c3db7b10827	ETHOSCOPE_012	2017-01-16	18-27-22	012c6ba04e534be486069c3db7b10827/ETHOSCOPE_012/2017-01-16_18-27-22/2017-01-16_18-27-22_012c6ba04e534be486069c3db7b10827.db	26292224
1290	012c6ba04e534be486069c3db7b10827	ETHOSCOPE_012	2017-01-25	11-42-58	012c6ba04e534be486069c3db7b10827/ETHOSCOPE_012/2017-01-25_11-42-58/2017-01-25_11-42-58_012c6ba04e534be486069c3db7b10827.db	377031680
1291	012c6ba04e534be486069c3db7b10827	ETHOSCOPE_012	2017-01-30	11-32-36	012c6ba04e534be486069c3db7b10827/ETHOSCOPE_012/2017-01-30_11-32-36/2017-01-30_11-32-36_012c6ba04e534be486069c3db7b10827.db	309339136
1292	012c6ba04e534be486069c3db7b10827	ETHOSCOPE_012	2017-02-10	16-01-12	012c6ba04e534be486069c3db7b10827/ETHOSCOPE_012/2017-02-10_16-01-12/2017-02-10_16-01-12_012c6ba04e534be486069c3db7b10827.db	7819264
1293	012c6ba04e534be486069c3db7b10827	ETHOSCOPE_012	2017-02-10	18-46-46	012c6ba04e534be486069c3db7b10827/ETHOSCOPE_012/2017-02-10_18-46-46/2017-02-10_18-46-46_012c6ba04e534be486069c3db7b10827.db	507945984
1294	012c6ba04e534be486069c3db7b10827	ETHOSCOPE_012	2017-02-17	14-58-18	012c6ba04e534be486069c3db7b10827/ETHOSCOPE_012/2017-02-17_14-58-18/2017-02-17_14-58-18_012c6ba04e534be486069c3db7b10827.db	513462272
1295	012c6ba04e534be486069c3db7b10827	ETHOSCOPE_012	2017-02-24	10-18-31	012c6ba04e534be486069c3db7b10827/ETHOSCOPE_012/2017-02-24_10-18-31/2017-02-24_10-18-31_012c6ba04e534be486069c3db7b10827.db	398158848
1296	012c6ba04e534be486069c3db7b10827	ETHOSCOPE_012	2017-03-01	10-23-18	012c6ba04e534be486069c3db7b10827/ETHOSCOPE_012/2017-03-01_10-23-18/2017-03-01_10-23-18_012c6ba04e534be486069c3db7b10827.db	322334720
1297	012c6ba04e534be486069c3db7b10827	ETHOSCOPE_012	2017-03-10	10-00-23	012c6ba04e534be486069c3db7b10827/ETHOSCOPE_012/2017-03-10_10-00-23/2017-03-10_10-00-23_012c6ba04e534be486069c3db7b10827.db	399333376
1298	012c6ba04e534be486069c3db7b10827	ETHOSCOPE_012	2017-03-15	11-14-33	012c6ba04e534be486069c3db7b10827/ETHOSCOPE_012/2017-03-15_11-14-33/2017-03-15_11-14-33_012c6ba04e534be486069c3db7b10827.db	342735872
1299	012c6ba04e534be486069c3db7b10827	ETHOSCOPE_012	2017-03-23	12-31-30	012c6ba04e534be486069c3db7b10827/ETHOSCOPE_012/2017-03-23_12-31-30/2017-03-23_12-31-30_012c6ba04e534be486069c3db7b10827.db	386643968
1300	012c6ba04e534be486069c3db7b10827	ETHOSCOPE_012	2017-03-28	10-15-56	012c6ba04e534be486069c3db7b10827/ETHOSCOPE_012/2017-03-28_10-15-56/2017-03-28_10-15-56_012c6ba04e534be486069c3db7b10827.db	330347520
1301	012c6ba04e534be486069c3db7b10827	ETHOSCOPE_012	2017-04-07	09-57-22	012c6ba04e534be486069c3db7b10827/ETHOSCOPE_012/2017-04-07_09-57-22/2017-04-07_09-57-22_012c6ba04e534be486069c3db7b10827.db	394592256
1302	012c6ba04e534be486069c3db7b10827	ETHOSCOPE_012	2017-04-12	10-39-27	012c6ba04e534be486069c3db7b10827/ETHOSCOPE_012/2017-04-12_10-39-27/2017-04-12_10-39-27_012c6ba04e534be486069c3db7b10827.db	370614272
1303	012c6ba04e534be486069c3db7b10827	ETHOSCOPE_012	2017-04-26	10-19-29	012c6ba04e534be486069c3db7b10827/ETHOSCOPE_012/2017-04-26_10-19-29/2017-04-26_10-19-29_012c6ba04e534be486069c3db7b10827.db	412955648
1304	012c6ba04e534be486069c3db7b10827	ETHOSCOPE_012	2017-05-08	10-42-37	012c6ba04e534be486069c3db7b10827/ETHOSCOPE_012/2017-05-08_10-42-37/2017-05-08_10-42-37_012c6ba04e534be486069c3db7b10827.db	59009024
1305	012c6ba04e534be486069c3db7b10827	ETHOSCOPE_012	2017-05-12	12-41-19	012c6ba04e534be486069c3db7b10827/ETHOSCOPE_012/2017-05-12_12-41-19/2017-05-12_12-41-19_012c6ba04e534be486069c3db7b10827.db	327579648
1306	012c6ba04e534be486069c3db7b10827	ETHOSCOPE_012	2017-05-19	09-26-52	012c6ba04e534be486069c3db7b10827/ETHOSCOPE_012/2017-05-19_09-26-52/2017-05-19_09-26-52_012c6ba04e534be486069c3db7b10827.db	119658496
1307	012c6ba04e534be486069c3db7b10827	ETHOSCOPE_012	2017-05-24	11-07-41	012c6ba04e534be486069c3db7b10827/ETHOSCOPE_012/2017-05-24_11-07-41/2017-05-24_11-07-41_012c6ba04e534be486069c3db7b10827.db	69904384
1308	012c6ba04e534be486069c3db7b10827	ETHOSCOPE_012	2017-05-25	10-40-44	012c6ba04e534be486069c3db7b10827/ETHOSCOPE_012/2017-05-25_10-40-44/2017-05-25_10-40-44_012c6ba04e534be486069c3db7b10827.db	105159680
1309	012c6ba04e534be486069c3db7b10827	ETHOSCOPE_012	2017-06-08	10-35-14	012c6ba04e534be486069c3db7b10827/ETHOSCOPE_012/2017-06-08_10-35-14/2017-06-08_10-35-14_012c6ba04e534be486069c3db7b10827.db	997304320
1310	012c6ba04e534be486069c3db7b10827	ETHOSCOPE_012	2017-06-29	10-35-17	012c6ba04e534be486069c3db7b10827/ETHOSCOPE_012/2017-06-29_10-35-17/2017-06-29_10-35-17_012c6ba04e534be486069c3db7b10827.db	1226662912
1311	012c6ba04e534be486069c3db7b10827	ETHOSCOPE_012	2017-07-17	10-26-44	012c6ba04e534be486069c3db7b10827/ETHOSCOPE_012/2017-07-17_10-26-44/2017-07-17_10-26-44_012c6ba04e534be486069c3db7b10827.db	1373378560
1312	012c6ba04e534be486069c3db7b10827	ETHOSCOPE_012	2017-08-16	11-43-47	012c6ba04e534be486069c3db7b10827/ETHOSCOPE_012/2017-08-16_11-43-47/2017-08-16_11-43-47_012c6ba04e534be486069c3db7b10827.db	141156352
1313	012c6ba04e534be486069c3db7b10827	ETHOSCOPE_012	2017-09-08	09-30-27	012c6ba04e534be486069c3db7b10827/ETHOSCOPE_012/2017-09-08_09-30-27/2017-09-08_09-30-27_012c6ba04e534be486069c3db7b10827.db	415329280
1314	012c6ba04e534be486069c3db7b10827	ETHOSCOPE_012	2017-09-18	10-27-52	012c6ba04e534be486069c3db7b10827/ETHOSCOPE_012/2017-09-18_10-27-52/2017-09-18_10-27-52_012c6ba04e534be486069c3db7b10827.db	382261248
1315	012c6ba04e534be486069c3db7b10827	ETHOSCOPE_012	2017-10-12	15-54-35	012c6ba04e534be486069c3db7b10827/ETHOSCOPE_012/2017-10-12_15-54-35/2017-10-12_15-54-35_012c6ba04e534be486069c3db7b10827.db	383684608
1316	012c6ba04e534be486069c3db7b10827	ETHOSCOPE_012	2017-10-27	16-03-58	012c6ba04e534be486069c3db7b10827/ETHOSCOPE_012/2017-10-27_16-03-58/2017-10-27_16-03-58_012c6ba04e534be486069c3db7b10827.db	511134720
1317	012c6ba04e534be486069c3db7b10827	ETHOSCOPE_012	2017-11-06	10-27-49	012c6ba04e534be486069c3db7b10827/ETHOSCOPE_012/2017-11-06_10-27-49/2017-11-06_10-27-49_012c6ba04e534be486069c3db7b10827.db	456465408
1318	012c6ba04e534be486069c3db7b10827	ETHOSCOPE_012	2017-11-16	10-31-59	012c6ba04e534be486069c3db7b10827/ETHOSCOPE_012/2017-11-16_10-31-59/2017-11-16_10-31-59_012c6ba04e534be486069c3db7b10827.db	308469760
1319	012c6ba04e534be486069c3db7b10827	ETHOSCOPE_012	2017-11-23	10-14-31	012c6ba04e534be486069c3db7b10827/ETHOSCOPE_012/2017-11-23_10-14-31/2017-11-23_10-14-31_012c6ba04e534be486069c3db7b10827.db	307943424
1320	012c6ba04e534be486069c3db7b10827	ETHOSCOPE_012	2017-12-04	10-10-37	012c6ba04e534be486069c3db7b10827/ETHOSCOPE_012/2017-12-04_10-10-37/2017-12-04_10-10-37_012c6ba04e534be486069c3db7b10827.db	346211328
1321	012c6ba04e534be486069c3db7b10827	ETHOSCOPE_012	2017-12-09	10-53-48	012c6ba04e534be486069c3db7b10827/ETHOSCOPE_012/2017-12-09_10-53-48/2017-12-09_10-53-48_012c6ba04e534be486069c3db7b10827.db	391016448
1322	012c6ba04e534be486069c3db7b10827	ETHOSCOPE_012	2017-12-15	10-22-52	012c6ba04e534be486069c3db7b10827/ETHOSCOPE_012/2017-12-15_10-22-52/2017-12-15_10-22-52_012c6ba04e534be486069c3db7b10827.db	397097984
1323	012c6ba04e534be486069c3db7b10827	ETHOSCOPE_012	2017-12-21	10-28-24	012c6ba04e534be486069c3db7b10827/ETHOSCOPE_012/2017-12-21_10-28-24/2017-12-21_10-28-24_012c6ba04e534be486069c3db7b10827.db	483909632
1324	012c6ba04e534be486069c3db7b10827	ETHOSCOPE_012	2018-01-05	10-41-55	012c6ba04e534be486069c3db7b10827/ETHOSCOPE_012/2018-01-05_10-41-55/2018-01-05_10-41-55_012c6ba04e534be486069c3db7b10827.db	391707648
1325	012c6ba04e534be486069c3db7b10827	ETHOSCOPE_012	2018-01-11	10-53-35	012c6ba04e534be486069c3db7b10827/ETHOSCOPE_012/2018-01-11_10-53-35/2018-01-11_10-53-35_012c6ba04e534be486069c3db7b10827.db	734491648
1326	012c6ba04e534be486069c3db7b10827	ETHOSCOPE_012	2018-02-06	10-42-42	012c6ba04e534be486069c3db7b10827/ETHOSCOPE_012/2018-02-06_10-42-42/2018-02-06_10-42-42_012c6ba04e534be486069c3db7b10827.db	401738752
1327	012c6ba04e534be486069c3db7b10827	ETHOSCOPE_012	2018-02-13	09-31-01	012c6ba04e534be486069c3db7b10827/ETHOSCOPE_012/2018-02-13_09-31-01/2018-02-13_09-31-01_012c6ba04e534be486069c3db7b10827.db	196492288
1328	012c6ba04e534be486069c3db7b10827	ETHOSCOPE_012	2018-03-09	10-19-15	012c6ba04e534be486069c3db7b10827/ETHOSCOPE_012/2018-03-09_10-19-15/2018-03-09_10-19-15_012c6ba04e534be486069c3db7b10827.db	378580992
1329	012c6ba04e534be486069c3db7b10827	ETHOSCOPE_012	2018-03-16	10-11-35	012c6ba04e534be486069c3db7b10827/ETHOSCOPE_012/2018-03-16_10-11-35/2018-03-16_10-11-35_012c6ba04e534be486069c3db7b10827.db	395210752
1330	012c6ba04e534be486069c3db7b10827	ETHOSCOPE_012	2018-04-02	17-59-35	012c6ba04e534be486069c3db7b10827/ETHOSCOPE_012/2018-04-02_17-59-35/2018-04-02_17-59-35_012c6ba04e534be486069c3db7b10827.db	424815616
1331	012c6ba04e534be486069c3db7b10827	ETHOSCOPE_012	2018-04-09	14-06-03	012c6ba04e534be486069c3db7b10827/ETHOSCOPE_012/2018-04-09_14-06-03/2018-04-09_14-06-03_012c6ba04e534be486069c3db7b10827.db	423600128
1332	012c6ba04e534be486069c3db7b10827	ETHOSCOPE_012	2018-04-16	11-42-23	012c6ba04e534be486069c3db7b10827/ETHOSCOPE_012/2018-04-16_11-42-23/2018-04-16_11-42-23_012c6ba04e534be486069c3db7b10827.db	293374976
1333	012c6ba04e534be486069c3db7b10827	ETHOSCOPE_012	2018-04-23	20-02-32	012c6ba04e534be486069c3db7b10827/ETHOSCOPE_012/2018-04-23_20-02-32/2018-04-23_20-02-32_012c6ba04e534be486069c3db7b10827.db	238783488
1334	012c6ba04e534be486069c3db7b10827	ETHOSCOPE_012	2018-04-30	12-21-49	012c6ba04e534be486069c3db7b10827/ETHOSCOPE_012/2018-04-30_12-21-49/2018-04-30_12-21-49_012c6ba04e534be486069c3db7b10827.db	489472
1335	012c6ba04e534be486069c3db7b10827	ETHOSCOPE_012	2018-04-30	12-23-54	012c6ba04e534be486069c3db7b10827/ETHOSCOPE_012/2018-04-30_12-23-54/2018-04-30_12-23-54_012c6ba04e534be486069c3db7b10827.db	752397312
1336	012c6ba04e534be486069c3db7b10827	ETHOSCOPE_012	2018-05-11	15-31-21	012c6ba04e534be486069c3db7b10827/ETHOSCOPE_012/2018-05-11_15-31-21/2018-05-11_15-31-21_012c6ba04e534be486069c3db7b10827.db	526666752
1337	012c6ba04e534be486069c3db7b10827	ETHOSCOPE_012	2018-05-18	17-22-26	012c6ba04e534be486069c3db7b10827/ETHOSCOPE_012/2018-05-18_17-22-26/2018-05-18_17-22-26_012c6ba04e534be486069c3db7b10827.db	531977216
1338	012c6ba04e534be486069c3db7b10827	ETHOSCOPE_012	2018-05-25	14-55-03	012c6ba04e534be486069c3db7b10827/ETHOSCOPE_012/2018-05-25_14-55-03/2018-05-25_14-55-03_012c6ba04e534be486069c3db7b10827.db	509947904
1339	012c6ba04e534be486069c3db7b10827	ETHOSCOPE_012	2018-06-01	14-03-37	012c6ba04e534be486069c3db7b10827/ETHOSCOPE_012/2018-06-01_14-03-37/2018-06-01_14-03-37_012c6ba04e534be486069c3db7b10827.db	560049152
1340	012c6ba04e534be486069c3db7b10827	ETHOSCOPE_012	2018-06-12	15-23-53	012c6ba04e534be486069c3db7b10827/ETHOSCOPE_012/2018-06-12_15-23-53/2018-06-12_15-23-53_012c6ba04e534be486069c3db7b10827.db	190100480
1341	012c6ba04e534be486069c3db7b10827	ETHOSCOPE_012	2018-06-15	15-34-02	012c6ba04e534be486069c3db7b10827/ETHOSCOPE_012/2018-06-15_15-34-02/2018-06-15_15-34-02_012c6ba04e534be486069c3db7b10827.db	534227968
1342	012c6ba04e534be486069c3db7b10827	ETHOSCOPE_012	2018-06-22	11-27-39	012c6ba04e534be486069c3db7b10827/ETHOSCOPE_012/2018-06-22_11-27-39/2018-06-22_11-27-39_012c6ba04e534be486069c3db7b10827.db	1054206976
1343	012c6ba04e534be486069c3db7b10827	ETHOSCOPE_012	2018-07-10	12-52-14	012c6ba04e534be486069c3db7b10827/ETHOSCOPE_012/2018-07-10_12-52-14/2018-07-10_12-52-14_012c6ba04e534be486069c3db7b10827.db	1258106880
1344	012c6ba04e534be486069c3db7b10827	ETHOSCOPE_012	2018-08-08	15-40-19	012c6ba04e534be486069c3db7b10827/ETHOSCOPE_012/2018-08-08_15-40-19/2018-08-08_15-40-19_012c6ba04e534be486069c3db7b10827.db	36864
1345	012c6ba04e534be486069c3db7b10827	ETHOSCOPE_012	2018-08-08	15-45-09	012c6ba04e534be486069c3db7b10827/ETHOSCOPE_012/2018-08-08_15-45-09/2018-08-08_15-45-09_012c6ba04e534be486069c3db7b10827.db	46080
1346	012c6ba04e534be486069c3db7b10827	ETHOSCOPE_012	2018-09-24	15-14-07	012c6ba04e534be486069c3db7b10827/ETHOSCOPE_012/2018-09-24_15-14-07/2018-09-24_15-14-07_012c6ba04e534be486069c3db7b10827.db	288495616
1347	012c6ba04e534be486069c3db7b10827	ETHOSCOPE_012	2018-10-02	09-02-18	012c6ba04e534be486069c3db7b10827/ETHOSCOPE_012/2018-10-02_09-02-18/2018-10-02_09-02-18_012c6ba04e534be486069c3db7b10827.db	46858240
1348	012c6ba04e534be486069c3db7b10827	ETHOSCOPE_012	2018-10-11	15-45-48	012c6ba04e534be486069c3db7b10827/ETHOSCOPE_012/2018-10-11_15-45-48/2018-10-11_15-45-48_012c6ba04e534be486069c3db7b10827.db	173062144
1349	012c6ba04e534be486069c3db7b10827	ETHOSCOPE_012	2018-10-16	14-10-36	012c6ba04e534be486069c3db7b10827/ETHOSCOPE_012/2018-10-16_14-10-36/2018-10-16_14-10-36_012c6ba04e534be486069c3db7b10827.db	125938688
1350	012c6ba04e534be486069c3db7b10827	ETHOSCOPE_012	2018-10-23	15-23-53	012c6ba04e534be486069c3db7b10827/ETHOSCOPE_012/2018-10-23_15-23-53/2018-10-23_15-23-53_012c6ba04e534be486069c3db7b10827.db	245917696
1351	012c6ba04e534be486069c3db7b10827	ETHOSCOPE_012	2018-10-30	10-47-08	012c6ba04e534be486069c3db7b10827/ETHOSCOPE_012/2018-10-30_10-47-08/2018-10-30_10-47-08_012c6ba04e534be486069c3db7b10827.db	244302848
1352	012c6ba04e534be486069c3db7b10827	ETHOSCOPE_012	2018-11-12	15-22-49	012c6ba04e534be486069c3db7b10827/ETHOSCOPE_012/2018-11-12_15-22-49/2018-11-12_15-22-49_012c6ba04e534be486069c3db7b10827.db	160615424
1353	012c6ba04e534be486069c3db7b10827	ETHOSCOPE_012	2018-11-16	10-29-53	012c6ba04e534be486069c3db7b10827/ETHOSCOPE_012/2018-11-16_10-29-53/2018-11-16_10-29-53_012c6ba04e534be486069c3db7b10827.db	50176
1354	012c6ba04e534be486069c3db7b10827	ETHOSCOPE_012	2018-11-27	13-03-29	012c6ba04e534be486069c3db7b10827/ETHOSCOPE_012/2018-11-27_13-03-29/2018-11-27_13-03-29_012c6ba04e534be486069c3db7b10827.db	257970176
1355	012c6ba04e534be486069c3db7b10827	ETHOSCOPE_012	2018-12-04	12-21-30	012c6ba04e534be486069c3db7b10827/ETHOSCOPE_012/2018-12-04_12-21-30/2018-12-04_12-21-30_012c6ba04e534be486069c3db7b10827.db	262245376
1356	012c6ba04e534be486069c3db7b10827	ETHOSCOPE_012	2018-12-11	14-40-32	012c6ba04e534be486069c3db7b10827/ETHOSCOPE_012/2018-12-11_14-40-32/2018-12-11_14-40-32_012c6ba04e534be486069c3db7b10827.db	52341760
1357	012c6ba04e534be486069c3db7b10827	ETHOSCOPE_012	2018-12-20	15-57-59	012c6ba04e534be486069c3db7b10827/ETHOSCOPE_012/2018-12-20_15-57-59/2018-12-20_15-57-59_012c6ba04e534be486069c3db7b10827.db	87874560
1358	012c6ba04e534be486069c3db7b10827	ETHOSCOPE_012	2019-01-03	16-06-28	012c6ba04e534be486069c3db7b10827/ETHOSCOPE_012/2019-01-03_16-06-28/2019-01-03_16-06-28_012c6ba04e534be486069c3db7b10827.db	177133568
1359	012c6ba04e534be486069c3db7b10827	ETHOSCOPE_012	2019-01-15	17-46-34	012c6ba04e534be486069c3db7b10827/ETHOSCOPE_012/2019-01-15_17-46-34/2019-01-15_17-46-34_012c6ba04e534be486069c3db7b10827.db	80852992
1360	012c6ba04e534be486069c3db7b10827	ETHOSCOPE_012	2019-01-18	15-31-51	012c6ba04e534be486069c3db7b10827/ETHOSCOPE_012/2019-01-18_15-31-51/2019-01-18_15-31-51_012c6ba04e534be486069c3db7b10827.db	165376000
1361	012c6ba04e534be486069c3db7b10827	ETHOSCOPE_012	2019-01-24	15-58-22	012c6ba04e534be486069c3db7b10827/ETHOSCOPE_012/2019-01-24_15-58-22/2019-01-24_15-58-22_012c6ba04e534be486069c3db7b10827.db	162138112
1362	012c6ba04e534be486069c3db7b10827	ETHOSCOPE_012	2019-01-28	10-00-39	012c6ba04e534be486069c3db7b10827/ETHOSCOPE_012/2019-01-28_10-00-39/2019-01-28_10-00-39_012c6ba04e534be486069c3db7b10827.db	119243776
1363	012c6ba04e534be486069c3db7b10827	ETHOSCOPE_012	2019-02-01	16-36-25	012c6ba04e534be486069c3db7b10827/ETHOSCOPE_012/2019-02-01_16-36-25/2019-02-01_16-36-25_012c6ba04e534be486069c3db7b10827.db	127559680
1364	012c6ba04e534be486069c3db7b10827	ETHOSCOPE_012	2019-02-04	16-28-45	012c6ba04e534be486069c3db7b10827/ETHOSCOPE_012/2019-02-04_16-28-45/2019-02-04_16-28-45_012c6ba04e534be486069c3db7b10827.db	166140928
1365	012c6ba04e534be486069c3db7b10827	ETHOSCOPE_012	2019-02-12	18-39-21	012c6ba04e534be486069c3db7b10827/ETHOSCOPE_012/2019-02-12_18-39-21/2019-02-12_18-39-21_012c6ba04e534be486069c3db7b10827.db	145772544
1366	012c6ba04e534be486069c3db7b10827	ETHOSCOPE_012	2019-02-19	15-08-47	012c6ba04e534be486069c3db7b10827/ETHOSCOPE_012/2019-02-19_15-08-47/2019-02-19_15-08-47_012c6ba04e534be486069c3db7b10827.db	267238400
1367	012c6ba04e534be486069c3db7b10827	ETHOSCOPE_012	2019-03-07	09-20-29	012c6ba04e534be486069c3db7b10827/ETHOSCOPE_012/2019-03-07_09-20-29/2019-03-07_09-20-29_012c6ba04e534be486069c3db7b10827.db	143526912
1368	012c6ba04e534be486069c3db7b10827	ETHOSCOPE_012	2019-03-29	14-26-43	012c6ba04e534be486069c3db7b10827/ETHOSCOPE_012/2019-03-29_14-26-43/2019-03-29_14-26-43_012c6ba04e534be486069c3db7b10827.db	828239872
1369	012c6ba04e534be486069c3db7b10827	ETHOSCOPE_012	2019-04-20	14-30-22	012c6ba04e534be486069c3db7b10827/ETHOSCOPE_012/2019-04-20_14-30-22/2019-04-20_14-30-22_012c6ba04e534be486069c3db7b10827.db	634185728
1370	012c6ba04e534be486069c3db7b10827	ETHOSCOPE_012	2019-05-01	19-45-13	012c6ba04e534be486069c3db7b10827/ETHOSCOPE_012/2019-05-01_19-45-13/2019-05-01_19-45-13_012c6ba04e534be486069c3db7b10827.db	248881152
1371	012c6ba04e534be486069c3db7b10827	ETHOSCOPE_012	2019-06-03	13-59-02	012c6ba04e534be486069c3db7b10827/ETHOSCOPE_012/2019-06-03_13-59-02/2019-06-03_13-59-02_012c6ba04e534be486069c3db7b10827.db	0
1372	012c6ba04e534be486069c3db7b10827	ETHOSCOPE_012	2019-06-20	18-40-32	012c6ba04e534be486069c3db7b10827/ETHOSCOPE_012/2019-06-20_18-40-32/2019-06-20_18-40-32_012c6ba04e534be486069c3db7b10827.db	455983104
1373	012c6ba04e534be486069c3db7b10827	ETHOSCOPE_012	2019-06-28	11-40-30	012c6ba04e534be486069c3db7b10827/ETHOSCOPE_012/2019-06-28_11-40-30/2019-06-28_11-40-30_012c6ba04e534be486069c3db7b10827.db	147456000
1374	012c6ba04e534be486069c3db7b10827	ETHOSCOPE_012	2019-07-19	13-47-28	012c6ba04e534be486069c3db7b10827/ETHOSCOPE_012/2019-07-19_13-47-28/2019-07-19_13-47-28_012c6ba04e534be486069c3db7b10827.db	216969216
1375	012c6ba04e534be486069c3db7b10827	ETHOSCOPE_012	2019-07-26	14-31-11	012c6ba04e534be486069c3db7b10827/ETHOSCOPE_012/2019-07-26_14-31-11/2019-07-26_14-31-11_012c6ba04e534be486069c3db7b10827.db	247676928
1376	012c6ba04e534be486069c3db7b10827	ETHOSCOPE_012	2019-08-02	14-23-39	012c6ba04e534be486069c3db7b10827/ETHOSCOPE_012/2019-08-02_14-23-39/2019-08-02_14-23-39_012c6ba04e534be486069c3db7b10827.db	395251712
1377	012c6ba04e534be486069c3db7b10827	ETHOSCOPE_012	2019-08-09	15-39-29	012c6ba04e534be486069c3db7b10827/ETHOSCOPE_012/2019-08-09_15-39-29/2019-08-09_15-39-29_012c6ba04e534be486069c3db7b10827.db	276729856
1378	012c6ba04e534be486069c3db7b10827	ETHOSCOPE_012	2019-08-16	18-22-49	012c6ba04e534be486069c3db7b10827/ETHOSCOPE_012/2019-08-16_18-22-49/2019-08-16_18-22-49_012c6ba04e534be486069c3db7b10827.db	168275968
1379	012c6ba04e534be486069c3db7b10827	ETHOSCOPE_012	2019-08-22	18-24-07	012c6ba04e534be486069c3db7b10827/ETHOSCOPE_012/2019-08-22_18-24-07/2019-08-22_18-24-07_012c6ba04e534be486069c3db7b10827.db	178262016
1380	012c6ba04e534be486069c3db7b10827	ETHOSCOPE_012	2019-09-02	09-23-07	012c6ba04e534be486069c3db7b10827/ETHOSCOPE_012/2019-09-02_09-23-07/2019-09-02_09-23-07_012c6ba04e534be486069c3db7b10827.db	43053056
1381	012c6ba04e534be486069c3db7b10827	ETHOSCOPE_012	2019-09-03	16-35-04	012c6ba04e534be486069c3db7b10827/ETHOSCOPE_012/2019-09-03_16-35-04/2019-09-03_16-35-04_012c6ba04e534be486069c3db7b10827.db	213217280
1382	012c6ba04e534be486069c3db7b10827	ETHOSCOPE_012	2019-09-27	14-33-10	012c6ba04e534be486069c3db7b10827/ETHOSCOPE_012/2019-09-27_14-33-10/2019-09-27_14-33-10_012c6ba04e534be486069c3db7b10827.db	122699776
1383	012c6ba04e534be486069c3db7b10827	ETHOSCOPE_012	2019-10-02	15-58-38	012c6ba04e534be486069c3db7b10827/ETHOSCOPE_012/2019-10-02_15-58-38/2019-10-02_15-58-38_012c6ba04e534be486069c3db7b10827.db	114688
1384	012c6ba04e534be486069c3db7b10827	ETHOSCOPE_012	2019-10-02	16-02-37	012c6ba04e534be486069c3db7b10827/ETHOSCOPE_012/2019-10-02_16-02-37/2019-10-02_16-02-37_012c6ba04e534be486069c3db7b10827.db	73383936
1385	012c6ba04e534be486069c3db7b10827	ETHOSCOPE_012	2019-10-04	16-10-30	012c6ba04e534be486069c3db7b10827/ETHOSCOPE_012/2019-10-04_16-10-30/2019-10-04_16-10-30_012c6ba04e534be486069c3db7b10827.db	115838976
1386	012c6ba04e534be486069c3db7b10827	ETHOSCOPE_012	2019-10-14	13-26-42	012c6ba04e534be486069c3db7b10827/ETHOSCOPE_012/2019-10-14_13-26-42/2019-10-14_13-26-42_012c6ba04e534be486069c3db7b10827.db	146325504
1387	012c6ba04e534be486069c3db7b10827	ETHOSCOPE_012	2019-10-28	17-02-41	012c6ba04e534be486069c3db7b10827/ETHOSCOPE_012/2019-10-28_17-02-41/2019-10-28_17-02-41_012c6ba04e534be486069c3db7b10827.db	483627008
1388	012c6ba04e534be486069c3db7b10827	ETHOSCOPE_012	2019-11-25	15-39-44	012c6ba04e534be486069c3db7b10827/ETHOSCOPE_012/2019-11-25_15-39-44/2019-11-25_15-39-44_012c6ba04e534be486069c3db7b10827.db	34779136
1389	012c6ba04e534be486069c3db7b10827	ETHOSCOPE_012	2019-11-26	14-35-22	012c6ba04e534be486069c3db7b10827/ETHOSCOPE_012/2019-11-26_14-35-22/2019-11-26_14-35-22_012c6ba04e534be486069c3db7b10827.db	125878272
1390	012c6ba04e534be486069c3db7b10827	ETHOSCOPE_012	2019-12-02	16-03-15	012c6ba04e534be486069c3db7b10827/ETHOSCOPE_012/2019-12-02_16-03-15/2019-12-02_16-03-15_012c6ba04e534be486069c3db7b10827.db	281853952
1391	012c6ba04e534be486069c3db7b10827	ETHOSCOPE_012	2019-12-17	14-27-46	012c6ba04e534be486069c3db7b10827/ETHOSCOPE_012/2019-12-17_14-27-46/2019-12-17_14-27-46_012c6ba04e534be486069c3db7b10827.db	86913024
1392	012c6ba04e534be486069c3db7b10827	ETHOSCOPE_012	2019-12-19	16-49-02	012c6ba04e534be486069c3db7b10827/ETHOSCOPE_012/2019-12-19_16-49-02/2019-12-19_16-49-02_012c6ba04e534be486069c3db7b10827.db	436854784
1393	012c6ba04e534be486069c3db7b10827	ETHOSCOPE_012	2020-01-07	18-04-03	012c6ba04e534be486069c3db7b10827/ETHOSCOPE_012/2020-01-07_18-04-03/2020-01-07_18-04-03_012c6ba04e534be486069c3db7b10827.db	394883072
1394	012c6ba04e534be486069c3db7b10827	ETHOSCOPE_012	2020-01-28	13-58-41	012c6ba04e534be486069c3db7b10827/ETHOSCOPE_012/2020-01-28_13-58-41/2020-01-28_13-58-41_012c6ba04e534be486069c3db7b10827.db	78057472
1395	012c6ba04e534be486069c3db7b10827	ETHOSCOPE_012	2020-01-30	13-31-08	012c6ba04e534be486069c3db7b10827/ETHOSCOPE_012/2020-01-30_13-31-08/2020-01-30_13-31-08_012c6ba04e534be486069c3db7b10827.db	237158400
1396	013aeeee10184bb39b0754e75cef7900	ETHOSCOPE_013	2015-09-24	13-41-24	013aeeee10184bb39b0754e75cef7900/ETHOSCOPE_013/2015-09-24_13-41-24/2015-09-24_13-41-24_013aeeee10184bb39b0754e75cef7900.db	20371456
1397	013aeeee10184bb39b0754e75cef7900	ETHOSCOPE_013	2015-11-13	16-21-46	013aeeee10184bb39b0754e75cef7900/ETHOSCOPE_013/2015-11-13_16-21-46/2015-11-13_16-21-46_013aeeee10184bb39b0754e75cef7900.db	91136
1398	013aeeee10184bb39b0754e75cef7900	ETHOSCOPE_013	2015-11-13	16-26-15	013aeeee10184bb39b0754e75cef7900/ETHOSCOPE_013/2015-11-13_16-26-15/2015-11-13_16-26-15_013aeeee10184bb39b0754e75cef7900.db	69632
1399	013aeeee10184bb39b0754e75cef7900	ETHOSCOPE_013	2015-11-13	16-31-56	013aeeee10184bb39b0754e75cef7900/ETHOSCOPE_013/2015-11-13_16-31-56/2015-11-13_16-31-56_013aeeee10184bb39b0754e75cef7900.db	180836352
1400	013aeeee10184bb39b0754e75cef7900	ETHOSCOPE_013	2015-11-15	18-33-32	013aeeee10184bb39b0754e75cef7900/ETHOSCOPE_013/2015-11-15_18-33-32/2015-11-15_18-33-32_013aeeee10184bb39b0754e75cef7900.db	301855744
1401	013aeeee10184bb39b0754e75cef7900	ETHOSCOPE_013	2015-11-19	10-34-27	013aeeee10184bb39b0754e75cef7900/ETHOSCOPE_013/2015-11-19_10-34-27/2015-11-19_10-34-27_013aeeee10184bb39b0754e75cef7900.db	71680
1402	013aeeee10184bb39b0754e75cef7900	ETHOSCOPE_013	2015-11-19	14-25-03	013aeeee10184bb39b0754e75cef7900/ETHOSCOPE_013/2015-11-19_14-25-03/2015-11-19_14-25-03_013aeeee10184bb39b0754e75cef7900.db	120307712
1403	013aeeee10184bb39b0754e75cef7900	ETHOSCOPE_013	2015-11-23	18-15-23	013aeeee10184bb39b0754e75cef7900/ETHOSCOPE_013/2015-11-23_18-15-23/2015-11-23_18-15-23_013aeeee10184bb39b0754e75cef7900.db	1172480
1404	013aeeee10184bb39b0754e75cef7900	ETHOSCOPE_013	2015-11-25	19-56-18	013aeeee10184bb39b0754e75cef7900/ETHOSCOPE_013/2015-11-25_19-56-18/2015-11-25_19-56-18_013aeeee10184bb39b0754e75cef7900.db	489913344
1405	013aeeee10184bb39b0754e75cef7900	ETHOSCOPE_013	2015-11-30	17-54-31	013aeeee10184bb39b0754e75cef7900/ETHOSCOPE_013/2015-11-30_17-54-31/2015-11-30_17-54-31_013aeeee10184bb39b0754e75cef7900.db	668183552
1406	013aeeee10184bb39b0754e75cef7900	ETHOSCOPE_013	2015-12-07	18-04-07	013aeeee10184bb39b0754e75cef7900/ETHOSCOPE_013/2015-12-07_18-04-07/2015-12-07_18-04-07_013aeeee10184bb39b0754e75cef7900.db	602591232
1407	013aeeee10184bb39b0754e75cef7900	ETHOSCOPE_013	2015-12-13	18-12-20	013aeeee10184bb39b0754e75cef7900/ETHOSCOPE_013/2015-12-13_18-12-20/2015-12-13_18-12-20_013aeeee10184bb39b0754e75cef7900.db	589308928
1408	013aeeee10184bb39b0754e75cef7900	ETHOSCOPE_013	2015-12-19	15-39-34	013aeeee10184bb39b0754e75cef7900/ETHOSCOPE_013/2015-12-19_15-39-34/2015-12-19_15-39-34_013aeeee10184bb39b0754e75cef7900.db	1462227968
1409	013aeeee10184bb39b0754e75cef7900	ETHOSCOPE_013	2016-01-08	16-09-42	013aeeee10184bb39b0754e75cef7900/ETHOSCOPE_013/2016-01-08_16-09-42/2016-01-08_16-09-42_013aeeee10184bb39b0754e75cef7900.db	264143872
1410	013aeeee10184bb39b0754e75cef7900	ETHOSCOPE_013	2016-01-15	18-06-35	013aeeee10184bb39b0754e75cef7900/ETHOSCOPE_013/2016-01-15_18-06-35/2016-01-15_18-06-35_013aeeee10184bb39b0754e75cef7900.db	260761600
1411	013aeeee10184bb39b0754e75cef7900	ETHOSCOPE_013	2016-01-18	09-49-54	013aeeee10184bb39b0754e75cef7900/ETHOSCOPE_013/2016-01-18_09-49-54/2016-01-18_09-49-54_013aeeee10184bb39b0754e75cef7900.db	0
1412	013aeeee10184bb39b0754e75cef7900	ETHOSCOPE_013	2016-01-18	09-51-03	013aeeee10184bb39b0754e75cef7900/ETHOSCOPE_013/2016-01-18_09-51-03/2016-01-18_09-51-03_013aeeee10184bb39b0754e75cef7900.db	389120
1413	013aeeee10184bb39b0754e75cef7900	ETHOSCOPE_013	2016-01-18	10-34-41	013aeeee10184bb39b0754e75cef7900/ETHOSCOPE_013/2016-01-18_10-34-41/2016-01-18_10-34-41_013aeeee10184bb39b0754e75cef7900.db	95407104
1414	013aeeee10184bb39b0754e75cef7900	ETHOSCOPE_013	2016-01-25	21-28-09	013aeeee10184bb39b0754e75cef7900/ETHOSCOPE_013/2016-01-25_21-28-09/2016-01-25_21-28-09_013aeeee10184bb39b0754e75cef7900.db	121131008
1415	013aeeee10184bb39b0754e75cef7900	ETHOSCOPE_013	2016-02-17	15-38-45	013aeeee10184bb39b0754e75cef7900/ETHOSCOPE_013/2016-02-17_15-38-45/2016-02-17_15-38-45_013aeeee10184bb39b0754e75cef7900.db	140025856
1416	013aeeee10184bb39b0754e75cef7900	ETHOSCOPE_013	2016-02-25	20-56-16	013aeeee10184bb39b0754e75cef7900/ETHOSCOPE_013/2016-02-25_20-56-16/2016-02-25_20-56-16_013aeeee10184bb39b0754e75cef7900.db	42256384
1417	013aeeee10184bb39b0754e75cef7900	ETHOSCOPE_013	2016-02-29	11-53-25	013aeeee10184bb39b0754e75cef7900/ETHOSCOPE_013/2016-02-29_11-53-25/2016-02-29_11-53-25_013aeeee10184bb39b0754e75cef7900.db	621510656
1418	013aeeee10184bb39b0754e75cef7900	ETHOSCOPE_013	2016-03-07	11-54-23	013aeeee10184bb39b0754e75cef7900/ETHOSCOPE_013/2016-03-07_11-54-23/2016-03-07_11-54-23_013aeeee10184bb39b0754e75cef7900.db	468411392
1419	013aeeee10184bb39b0754e75cef7900	ETHOSCOPE_013	2016-03-14	10-33-51	013aeeee10184bb39b0754e75cef7900/ETHOSCOPE_013/2016-03-14_10-33-51/2016-03-14_10-33-51_013aeeee10184bb39b0754e75cef7900.db	674025472
1420	013aeeee10184bb39b0754e75cef7900	ETHOSCOPE_013	2016-03-21	11-42-09	013aeeee10184bb39b0754e75cef7900/ETHOSCOPE_013/2016-03-21_11-42-09/2016-03-21_11-42-09_013aeeee10184bb39b0754e75cef7900.db	585031680
1421	013aeeee10184bb39b0754e75cef7900	ETHOSCOPE_013	2016-03-28	14-37-14	013aeeee10184bb39b0754e75cef7900/ETHOSCOPE_013/2016-03-28_14-37-14/2016-03-28_14-37-14_013aeeee10184bb39b0754e75cef7900.db	653949952
1422	013aeeee10184bb39b0754e75cef7900	ETHOSCOPE_013	2016-04-04	17-49-12	013aeeee10184bb39b0754e75cef7900/ETHOSCOPE_013/2016-04-04_17-49-12/2016-04-04_17-49-12_013aeeee10184bb39b0754e75cef7900.db	576368640
1423	013aeeee10184bb39b0754e75cef7900	ETHOSCOPE_013	2016-04-10	15-44-41	013aeeee10184bb39b0754e75cef7900/ETHOSCOPE_013/2016-04-10_15-44-41/2016-04-10_15-44-41_013aeeee10184bb39b0754e75cef7900.db	1264031744
1424	013aeeee10184bb39b0754e75cef7900	ETHOSCOPE_013	2016-04-24	16-21-55	013aeeee10184bb39b0754e75cef7900/ETHOSCOPE_013/2016-04-24_16-21-55/2016-04-24_16-21-55_013aeeee10184bb39b0754e75cef7900.db	723346432
1425	013aeeee10184bb39b0754e75cef7900	ETHOSCOPE_013	2016-05-02	18-12-29	013aeeee10184bb39b0754e75cef7900/ETHOSCOPE_013/2016-05-02_18-12-29/2016-05-02_18-12-29_013aeeee10184bb39b0754e75cef7900.db	58302464
1426	013aeeee10184bb39b0754e75cef7900	ETHOSCOPE_013	2016-05-09	19-54-58	013aeeee10184bb39b0754e75cef7900/ETHOSCOPE_013/2016-05-09_19-54-58/2016-05-09_19-54-58_013aeeee10184bb39b0754e75cef7900.db	623087616
1427	013aeeee10184bb39b0754e75cef7900	ETHOSCOPE_013	2016-05-16	17-11-29	013aeeee10184bb39b0754e75cef7900/ETHOSCOPE_013/2016-05-16_17-11-29/2016-05-16_17-11-29_013aeeee10184bb39b0754e75cef7900.db	641646592
1428	013aeeee10184bb39b0754e75cef7900	ETHOSCOPE_013	2016-05-24	16-58-54	013aeeee10184bb39b0754e75cef7900/ETHOSCOPE_013/2016-05-24_16-58-54/2016-05-24_16-58-54_013aeeee10184bb39b0754e75cef7900.db	553390080
1429	013aeeee10184bb39b0754e75cef7900	ETHOSCOPE_013	2016-05-31	18-23-58	013aeeee10184bb39b0754e75cef7900/ETHOSCOPE_013/2016-05-31_18-23-58/2016-05-31_18-23-58_013aeeee10184bb39b0754e75cef7900.db	7950336
1430	013aeeee10184bb39b0754e75cef7900	ETHOSCOPE_013	2016-05-31	21-25-10	013aeeee10184bb39b0754e75cef7900/ETHOSCOPE_013/2016-05-31_21-25-10/2016-05-31_21-25-10_013aeeee10184bb39b0754e75cef7900.db	299008
1431	013aeeee10184bb39b0754e75cef7900	ETHOSCOPE_013	2016-05-31	21-38-22	013aeeee10184bb39b0754e75cef7900/ETHOSCOPE_013/2016-05-31_21-38-22/2016-05-31_21-38-22_013aeeee10184bb39b0754e75cef7900.db	247312384
1432	013aeeee10184bb39b0754e75cef7900	ETHOSCOPE_013	2016-06-10	11-32-24	013aeeee10184bb39b0754e75cef7900/ETHOSCOPE_013/2016-06-10_11-32-24/2016-06-10_11-32-24_013aeeee10184bb39b0754e75cef7900.db	717472768
1433	013aeeee10184bb39b0754e75cef7900	ETHOSCOPE_013	2016-06-17	17-04-40	013aeeee10184bb39b0754e75cef7900/ETHOSCOPE_013/2016-06-17_17-04-40/2016-06-17_17-04-40_013aeeee10184bb39b0754e75cef7900.db	663290880
1434	013b6ba04e534be486069c3db7b10827	ETHOSCOPE_013	2016-07-04	14-27-43	013b6ba04e534be486069c3db7b10827/ETHOSCOPE_013/2016-07-04_14-27-43/2016-07-04_14-27-43_013b6ba04e534be486069c3db7b10827.db	400533504
1435	013b6ba04e534be486069c3db7b10827	ETHOSCOPE_013	2016-07-11	17-26-31	013b6ba04e534be486069c3db7b10827/ETHOSCOPE_013/2016-07-11_17-26-31/2016-07-11_17-26-31_013b6ba04e534be486069c3db7b10827.db	658016256
1436	013d6ba04e534be486069c3db7b10827	ETHOSCOPE_013	2016-07-22	15-59-51	013d6ba04e534be486069c3db7b10827/ETHOSCOPE_013/2016-07-22_15-59-51/2016-07-22_15-59-51_013d6ba04e534be486069c3db7b10827.db	99328
1437	013d6ba04e534be486069c3db7b10827	ETHOSCOPE_013	2016-07-22	16-02-15	013d6ba04e534be486069c3db7b10827/ETHOSCOPE_013/2016-07-22_16-02-15/2016-07-22_16-02-15_013d6ba04e534be486069c3db7b10827.db	232448
1438	013d6ba04e534be486069c3db7b10827	ETHOSCOPE_013	2016-07-22	16-40-50	013d6ba04e534be486069c3db7b10827/ETHOSCOPE_013/2016-07-22_16-40-50/2016-07-22_16-40-50_013d6ba04e534be486069c3db7b10827.db	671899648
1439	013d6ba04e534be486069c3db7b10827	ETHOSCOPE_013	2016-07-29	14-58-51	013d6ba04e534be486069c3db7b10827/ETHOSCOPE_013/2016-07-29_14-58-51/2016-07-29_14-58-51_013d6ba04e534be486069c3db7b10827.db	700863488
1440	013d6ba04e534be486069c3db7b10827	ETHOSCOPE_013	2016-08-05	17-08-03	013d6ba04e534be486069c3db7b10827/ETHOSCOPE_013/2016-08-05_17-08-03/2016-08-05_17-08-03_013d6ba04e534be486069c3db7b10827.db	419544064
1441	013d6ba04e534be486069c3db7b10827	ETHOSCOPE_013	2016-08-10	15-06-57	013d6ba04e534be486069c3db7b10827/ETHOSCOPE_013/2016-08-10_15-06-57/2016-08-10_15-06-57_013d6ba04e534be486069c3db7b10827.db	720093184
1442	013d6ba04e534be486069c3db7b10827	ETHOSCOPE_013	2016-08-18	15-40-21	013d6ba04e534be486069c3db7b10827/ETHOSCOPE_013/2016-08-18_15-40-21/2016-08-18_15-40-21_013d6ba04e534be486069c3db7b10827.db	1123532800
1443	013d6ba04e534be486069c3db7b10827	ETHOSCOPE_013	2016-09-20	15-38-01	013d6ba04e534be486069c3db7b10827/ETHOSCOPE_013/2016-09-20_15-38-01/2016-09-20_15-38-01_013d6ba04e534be486069c3db7b10827.db	686772224
1444	013d6ba04e534be486069c3db7b10827	ETHOSCOPE_013	2016-09-27	11-13-07	013d6ba04e534be486069c3db7b10827/ETHOSCOPE_013/2016-09-27_11-13-07/2016-09-27_11-13-07_013d6ba04e534be486069c3db7b10827.db	675110912
1445	013d6ba04e534be486069c3db7b10827	ETHOSCOPE_013	2016-10-04	10-42-13	013d6ba04e534be486069c3db7b10827/ETHOSCOPE_013/2016-10-04_10-42-13/2016-10-04_10-42-13_013d6ba04e534be486069c3db7b10827.db	627308544
1446	013d6ba04e534be486069c3db7b10827	ETHOSCOPE_013	2016-10-10	12-07-25	013d6ba04e534be486069c3db7b10827/ETHOSCOPE_013/2016-10-10_12-07-25/2016-10-10_12-07-25_013d6ba04e534be486069c3db7b10827.db	383522816
1447	013d6ba04e534be486069c3db7b10827	ETHOSCOPE_013	2016-10-17	15-32-24	013d6ba04e534be486069c3db7b10827/ETHOSCOPE_013/2016-10-17_15-32-24/2016-10-17_15-32-24_013d6ba04e534be486069c3db7b10827.db	0
1448	013d6ba04e534be486069c3db7b10827	ETHOSCOPE_013	2016-10-17	15-33-31	013d6ba04e534be486069c3db7b10827/ETHOSCOPE_013/2016-10-17_15-33-31/2016-10-17_15-33-31_013d6ba04e534be486069c3db7b10827.db	529974272
1449	013d6ba04e534be486069c3db7b10827	ETHOSCOPE_013	2016-10-31	17-28-07	013d6ba04e534be486069c3db7b10827/ETHOSCOPE_013/2016-10-31_17-28-07/2016-10-31_17-28-07_013d6ba04e534be486069c3db7b10827.db	533538816
1450	013d6ba04e534be486069c3db7b10827	ETHOSCOPE_013	2016-11-08	16-38-27	013d6ba04e534be486069c3db7b10827/ETHOSCOPE_013/2016-11-08_16-38-27/2016-11-08_16-38-27_013d6ba04e534be486069c3db7b10827.db	0
1451	013d6ba04e534be486069c3db7b10827	ETHOSCOPE_013	2016-11-10	16-59-04	013d6ba04e534be486069c3db7b10827/ETHOSCOPE_013/2016-11-10_16-59-04/2016-11-10_16-59-04_013d6ba04e534be486069c3db7b10827.db	746496
1452	013d6ba04e534be486069c3db7b10827	ETHOSCOPE_013	2016-11-30	17-14-53	013d6ba04e534be486069c3db7b10827/ETHOSCOPE_013/2016-11-30_17-14-53/2016-11-30_17-14-53_013d6ba04e534be486069c3db7b10827.db	529841152
1453	013d6ba04e534be486069c3db7b10827	ETHOSCOPE_013	2016-12-09	17-46-48	013d6ba04e534be486069c3db7b10827/ETHOSCOPE_013/2016-12-09_17-46-48/2016-12-09_17-46-48_013d6ba04e534be486069c3db7b10827.db	497555456
1454	013d6ba04e534be486069c3db7b10827	ETHOSCOPE_013	2017-01-09	12-12-32	013d6ba04e534be486069c3db7b10827/ETHOSCOPE_013/2017-01-09_12-12-32/2017-01-09_12-12-32_013d6ba04e534be486069c3db7b10827.db	0
1455	013d6ba04e534be486069c3db7b10827	ETHOSCOPE_013	2017-01-16	18-41-05	013d6ba04e534be486069c3db7b10827/ETHOSCOPE_013/2017-01-16_18-41-05/2017-01-16_18-41-05_013d6ba04e534be486069c3db7b10827.db	487313408
1456	013d6ba04e534be486069c3db7b10827	ETHOSCOPE_013	2017-01-23	15-06-48	013d6ba04e534be486069c3db7b10827/ETHOSCOPE_013/2017-01-23_15-06-48/2017-01-23_15-06-48_013d6ba04e534be486069c3db7b10827.db	407867392
1457	013d6ba04e534be486069c3db7b10827	ETHOSCOPE_013	2017-01-31	11-32-49	013d6ba04e534be486069c3db7b10827/ETHOSCOPE_013/2017-01-31_11-32-49/2017-01-31_11-32-49_013d6ba04e534be486069c3db7b10827.db	0
1458	013d6ba04e534be486069c3db7b10827	ETHOSCOPE_013	2017-02-02	19-35-06	013d6ba04e534be486069c3db7b10827/ETHOSCOPE_013/2017-02-02_19-35-06/2017-02-02_19-35-06_013d6ba04e534be486069c3db7b10827.db	480253952
1459	013d6ba04e534be486069c3db7b10827	ETHOSCOPE_013	2017-12-12	15-51-24	013d6ba04e534be486069c3db7b10827/ETHOSCOPE_013/2017-12-12_15-51-24/2017-12-12_15-51-24_013d6ba04e534be486069c3db7b10827.db	46080
1460	013d6ba04e534be486069c3db7b10827	ETHOSCOPE_013	2017-12-12	16-01-26	013d6ba04e534be486069c3db7b10827/ETHOSCOPE_013/2017-12-12_16-01-26/2017-12-12_16-01-26_013d6ba04e534be486069c3db7b10827.db	352994304
1461	013d6ba04e534be486069c3db7b10827	ETHOSCOPE_013	2018-01-22	15-30-45	013d6ba04e534be486069c3db7b10827/ETHOSCOPE_013/2018-01-22_15-30-45/2018-01-22_15-30-45_013d6ba04e534be486069c3db7b10827.db	165953536
1462	013d6ba04e534be486069c3db7b10827	ETHOSCOPE_013	2018-01-30	16-52-53	013d6ba04e534be486069c3db7b10827/ETHOSCOPE_013/2018-01-30_16-52-53/2018-01-30_16-52-53_013d6ba04e534be486069c3db7b10827.db	153494528
1463	013d6ba04e534be486069c3db7b10827	ETHOSCOPE_013	2018-02-06	08-40-11	013d6ba04e534be486069c3db7b10827/ETHOSCOPE_013/2018-02-06_08-40-11/2018-02-06_08-40-11_013d6ba04e534be486069c3db7b10827.db	120676352
1464	013d6ba04e534be486069c3db7b10827	ETHOSCOPE_013	2018-02-09	11-38-17	013d6ba04e534be486069c3db7b10827/ETHOSCOPE_013/2018-02-09_11-38-17/2018-02-09_11-38-17_013d6ba04e534be486069c3db7b10827.db	156014592
1465	013d6ba04e534be486069c3db7b10827	ETHOSCOPE_013	2018-02-21	09-21-11	013d6ba04e534be486069c3db7b10827/ETHOSCOPE_013/2018-02-21_09-21-11/2018-02-21_09-21-11_013d6ba04e534be486069c3db7b10827.db	87592960
1466	013d6ba04e534be486069c3db7b10827	ETHOSCOPE_013	2018-02-27	12-24-28	013d6ba04e534be486069c3db7b10827/ETHOSCOPE_013/2018-02-27_12-24-28/2018-02-27_12-24-28_013d6ba04e534be486069c3db7b10827.db	34556928
1467	013d6ba04e534be486069c3db7b10827	ETHOSCOPE_013	2018-02-28	11-15-06	013d6ba04e534be486069c3db7b10827/ETHOSCOPE_013/2018-02-28_11-15-06/2018-02-28_11-15-06_013d6ba04e534be486069c3db7b10827.db	39150592
1468	013d6ba04e534be486069c3db7b10827	ETHOSCOPE_013	2018-04-05	14-36-20	013d6ba04e534be486069c3db7b10827/ETHOSCOPE_013/2018-04-05_14-36-20/2018-04-05_14-36-20_013d6ba04e534be486069c3db7b10827.db	313254912
1469	013d6ba04e534be486069c3db7b10827	ETHOSCOPE_013	2018-07-05	18-00-53	013d6ba04e534be486069c3db7b10827/ETHOSCOPE_013/2018-07-05_18-00-53/2018-07-05_18-00-53_013d6ba04e534be486069c3db7b10827.db	266687488
1470	013d6ba04e534be486069c3db7b10827	ETHOSCOPE_013	2018-07-12	13-30-07	013d6ba04e534be486069c3db7b10827/ETHOSCOPE_013/2018-07-12_13-30-07/2018-07-12_13-30-07_013d6ba04e534be486069c3db7b10827.db	217687040
1471	013d6ba04e534be486069c3db7b10827	ETHOSCOPE_013	2018-07-24	14-31-29	013d6ba04e534be486069c3db7b10827/ETHOSCOPE_013/2018-07-24_14-31-29/2018-07-24_14-31-29_013d6ba04e534be486069c3db7b10827.db	23786496
1472	013d6ba04e534be486069c3db7b10827	ETHOSCOPE_013	2018-09-21	18-37-08	013d6ba04e534be486069c3db7b10827/ETHOSCOPE_013/2018-09-21_18-37-08/2018-09-21_18-37-08_013d6ba04e534be486069c3db7b10827.db	857088
1473	013d6ba04e534be486069c3db7b10827	ETHOSCOPE_013	2018-09-22	18-42-31	013d6ba04e534be486069c3db7b10827/ETHOSCOPE_013/2018-09-22_18-42-31/2018-09-22_18-42-31_013d6ba04e534be486069c3db7b10827.db	1330285568
1474	013d6ba04e534be486069c3db7b10827	ETHOSCOPE_013	2018-10-10	16-20-52	013d6ba04e534be486069c3db7b10827/ETHOSCOPE_013/2018-10-10_16-20-52/2018-10-10_16-20-52_013d6ba04e534be486069c3db7b10827.db	610520064
1475	013d6ba04e534be486069c3db7b10827	ETHOSCOPE_013	2018-10-24	15-50-23	013d6ba04e534be486069c3db7b10827/ETHOSCOPE_013/2018-10-24_15-50-23/2018-10-24_15-50-23_013d6ba04e534be486069c3db7b10827.db	438231040
1476	013d6ba04e534be486069c3db7b10827	ETHOSCOPE_013	2018-10-31	12-24-27	013d6ba04e534be486069c3db7b10827/ETHOSCOPE_013/2018-10-31_12-24-27/2018-10-31_12-24-27_013d6ba04e534be486069c3db7b10827.db	255324160
1477	013d6ba04e534be486069c3db7b10827	ETHOSCOPE_013	2018-11-14	15-36-49	013d6ba04e534be486069c3db7b10827/ETHOSCOPE_013/2018-11-14_15-36-49/2018-11-14_15-36-49_013d6ba04e534be486069c3db7b10827.db	431036416
1478	013d6ba04e534be486069c3db7b10827	ETHOSCOPE_013	2018-11-21	17-57-45	013d6ba04e534be486069c3db7b10827/ETHOSCOPE_013/2018-11-21_17-57-45/2018-11-21_17-57-45_013d6ba04e534be486069c3db7b10827.db	5976064
1479	013d6ba04e534be486069c3db7b10827	ETHOSCOPE_013	2018-11-21	20-22-07	013d6ba04e534be486069c3db7b10827/ETHOSCOPE_013/2018-11-21_20-22-07/2018-11-21_20-22-07_013d6ba04e534be486069c3db7b10827.db	38955008
1480	013d6ba04e534be486069c3db7b10827	ETHOSCOPE_013	2018-11-22	11-12-24	013d6ba04e534be486069c3db7b10827/ETHOSCOPE_013/2018-11-22_11-12-24/2018-11-22_11-12-24_013d6ba04e534be486069c3db7b10827.db	401543168
1481	013d6ba04e534be486069c3db7b10827	ETHOSCOPE_013	2018-11-30	16-36-02	013d6ba04e534be486069c3db7b10827/ETHOSCOPE_013/2018-11-30_16-36-02/2018-11-30_16-36-02_013d6ba04e534be486069c3db7b10827.db	527974400
1482	013d6ba04e534be486069c3db7b10827	ETHOSCOPE_013	2018-12-07	16-00-10	013d6ba04e534be486069c3db7b10827/ETHOSCOPE_013/2018-12-07_16-00-10/2018-12-07_16-00-10_013d6ba04e534be486069c3db7b10827.db	632790016
1483	013d6ba04e534be486069c3db7b10827	ETHOSCOPE_013	2018-12-15	14-34-21	013d6ba04e534be486069c3db7b10827/ETHOSCOPE_013/2018-12-15_14-34-21/2018-12-15_14-34-21_013d6ba04e534be486069c3db7b10827.db	235772928
1484	013d6ba04e534be486069c3db7b10827	ETHOSCOPE_013	2018-12-18	16-55-32	013d6ba04e534be486069c3db7b10827/ETHOSCOPE_013/2018-12-18_16-55-32/2018-12-18_16-55-32_013d6ba04e534be486069c3db7b10827.db	368546816
1485	013d6ba04e534be486069c3db7b10827	ETHOSCOPE_013	2018-12-24	13-10-44	013d6ba04e534be486069c3db7b10827/ETHOSCOPE_013/2018-12-24_13-10-44/2018-12-24_13-10-44_013d6ba04e534be486069c3db7b10827.db	1217199104
1486	013d6ba04e534be486069c3db7b10827	ETHOSCOPE_013	2019-01-15	17-26-31	013d6ba04e534be486069c3db7b10827/ETHOSCOPE_013/2019-01-15_17-26-31/2019-01-15_17-26-31_013d6ba04e534be486069c3db7b10827.db	261120
1487	013d6ba04e534be486069c3db7b10827	ETHOSCOPE_013	2019-01-15	17-43-34	013d6ba04e534be486069c3db7b10827/ETHOSCOPE_013/2019-01-15_17-43-34/2019-01-15_17-43-34_013d6ba04e534be486069c3db7b10827.db	429972480
1488	013d6ba04e534be486069c3db7b10827	ETHOSCOPE_013	2019-01-22	14-46-17	013d6ba04e534be486069c3db7b10827/ETHOSCOPE_013/2019-01-22_14-46-17/2019-01-22_14-46-17_013d6ba04e534be486069c3db7b10827.db	448530432
1489	013d6ba04e534be486069c3db7b10827	ETHOSCOPE_013	2019-01-29	15-06-36	013d6ba04e534be486069c3db7b10827/ETHOSCOPE_013/2019-01-29_15-06-36/2019-01-29_15-06-36_013d6ba04e534be486069c3db7b10827.db	196539392
1490	013d6ba04e534be486069c3db7b10827	ETHOSCOPE_013	2019-03-12	13-01-36	013d6ba04e534be486069c3db7b10827/ETHOSCOPE_013/2019-03-12_13-01-36/2019-03-12_13-01-36_013d6ba04e534be486069c3db7b10827.db	514753536
1491	013d6ba04e534be486069c3db7b10827	ETHOSCOPE_013	2019-04-06	19-00-57	013d6ba04e534be486069c3db7b10827/ETHOSCOPE_013/2019-04-06_19-00-57/2019-04-06_19-00-57_013d6ba04e534be486069c3db7b10827.db	450648064
1492	013d6ba04e534be486069c3db7b10827	ETHOSCOPE_013	2019-04-17	10-03-30	013d6ba04e534be486069c3db7b10827/ETHOSCOPE_013/2019-04-17_10-03-30/2019-04-17_10-03-30_013d6ba04e534be486069c3db7b10827.db	458088448
1493	013d6ba04e534be486069c3db7b10827	ETHOSCOPE_013	2019-04-23	10-26-26	013d6ba04e534be486069c3db7b10827/ETHOSCOPE_013/2019-04-23_10-26-26/2019-04-23_10-26-26_013d6ba04e534be486069c3db7b10827.db	256455680
1494	013d6ba04e534be486069c3db7b10827	ETHOSCOPE_013	2019-04-29	15-58-16	013d6ba04e534be486069c3db7b10827/ETHOSCOPE_013/2019-04-29_15-58-16/2019-04-29_15-58-16_013d6ba04e534be486069c3db7b10827.db	227269632
1495	013d6ba04e534be486069c3db7b10827	ETHOSCOPE_013	2019-05-02	09-02-53	013d6ba04e534be486069c3db7b10827/ETHOSCOPE_013/2019-05-02_09-02-53/2019-05-02_09-02-53_013d6ba04e534be486069c3db7b10827.db	9267200
1496	013d6ba04e534be486069c3db7b10827	ETHOSCOPE_013	2019-05-05	13-39-07	013d6ba04e534be486069c3db7b10827/ETHOSCOPE_013/2019-05-05_13-39-07/2019-05-05_13-39-07_013d6ba04e534be486069c3db7b10827.db	183801856
1497	013d6ba04e534be486069c3db7b10827	ETHOSCOPE_013	2019-05-08	09-16-19	013d6ba04e534be486069c3db7b10827/ETHOSCOPE_013/2019-05-08_09-16-19/2019-05-08_09-16-19_013d6ba04e534be486069c3db7b10827.db	7699456
1498	013d6ba04e534be486069c3db7b10827	ETHOSCOPE_013	2019-05-10	17-20-10	013d6ba04e534be486069c3db7b10827/ETHOSCOPE_013/2019-05-10_17-20-10/2019-05-10_17-20-10_013d6ba04e534be486069c3db7b10827.db	166219776
1499	013d6ba04e534be486069c3db7b10827	ETHOSCOPE_013	2019-05-13	09-08-55	013d6ba04e534be486069c3db7b10827/ETHOSCOPE_013/2019-05-13_09-08-55/2019-05-13_09-08-55_013d6ba04e534be486069c3db7b10827.db	8199168
1500	013d6ba04e534be486069c3db7b10827	ETHOSCOPE_013	2019-05-14	10-35-02	013d6ba04e534be486069c3db7b10827/ETHOSCOPE_013/2019-05-14_10-35-02/2019-05-14_10-35-02_013d6ba04e534be486069c3db7b10827.db	195914752
1501	013d6ba04e534be486069c3db7b10827	ETHOSCOPE_013	2019-05-17	09-27-48	013d6ba04e534be486069c3db7b10827/ETHOSCOPE_013/2019-05-17_09-27-48/2019-05-17_09-27-48_013d6ba04e534be486069c3db7b10827.db	5980160
1502	013d6ba04e534be486069c3db7b10827	ETHOSCOPE_013	2019-05-17	18-12-51	013d6ba04e534be486069c3db7b10827/ETHOSCOPE_013/2019-05-17_18-12-51/2019-05-17_18-12-51_013d6ba04e534be486069c3db7b10827.db	205313024
1503	013d6ba04e534be486069c3db7b10827	ETHOSCOPE_013	2019-05-20	09-16-02	013d6ba04e534be486069c3db7b10827/ETHOSCOPE_013/2019-05-20_09-16-02/2019-05-20_09-16-02_013d6ba04e534be486069c3db7b10827.db	6887424
1504	013d6ba04e534be486069c3db7b10827	ETHOSCOPE_013	2019-05-20	14-51-18	013d6ba04e534be486069c3db7b10827/ETHOSCOPE_013/2019-05-20_14-51-18/2019-05-20_14-51-18_013d6ba04e534be486069c3db7b10827.db	80896
1505	013d6ba04e534be486069c3db7b10827	ETHOSCOPE_013	2019-05-20	14-52-36	013d6ba04e534be486069c3db7b10827/ETHOSCOPE_013/2019-05-20_14-52-36/2019-05-20_14-52-36_013d6ba04e534be486069c3db7b10827.db	9290752
1506	013d6ba04e534be486069c3db7b10827	ETHOSCOPE_013	2019-05-20	18-10-45	013d6ba04e534be486069c3db7b10827/ETHOSCOPE_013/2019-05-20_18-10-45/2019-05-20_18-10-45_013d6ba04e534be486069c3db7b10827.db	311296
1507	013d6ba04e534be486069c3db7b10827	ETHOSCOPE_013	2019-05-20	18-19-20	013d6ba04e534be486069c3db7b10827/ETHOSCOPE_013/2019-05-20_18-19-20/2019-05-20_18-19-20_013d6ba04e534be486069c3db7b10827.db	167452672
1508	013d6ba04e534be486069c3db7b10827	ETHOSCOPE_013	2019-05-23	09-09-46	013d6ba04e534be486069c3db7b10827/ETHOSCOPE_013/2019-05-23_09-09-46/2019-05-23_09-09-46_013d6ba04e534be486069c3db7b10827.db	8415232
1509	013d6ba04e534be486069c3db7b10827	ETHOSCOPE_013	2019-05-23	14-52-10	013d6ba04e534be486069c3db7b10827/ETHOSCOPE_013/2019-05-23_14-52-10/2019-05-23_14-52-10_013d6ba04e534be486069c3db7b10827.db	100659200
1510	013d6ba04e534be486069c3db7b10827	ETHOSCOPE_013	2019-06-18	10-24-37	013d6ba04e534be486069c3db7b10827/ETHOSCOPE_013/2019-06-18_10-24-37/2019-06-18_10-24-37_013d6ba04e534be486069c3db7b10827.db	438272
1511	013d6ba04e534be486069c3db7b10827	ETHOSCOPE_013	2019-08-01	15-20-09	013d6ba04e534be486069c3db7b10827/ETHOSCOPE_013/2019-08-01_15-20-09/2019-08-01_15-20-09_013d6ba04e534be486069c3db7b10827.db	0
1512	013d6ba04e534be486069c3db7b10827	ETHOSCOPE_013	2019-08-01	15-25-23	013d6ba04e534be486069c3db7b10827/ETHOSCOPE_013/2019-08-01_15-25-23/2019-08-01_15-25-23_013d6ba04e534be486069c3db7b10827.db	258048
1513	013d6ba04e534be486069c3db7b10827	ETHOSCOPE_013	2019-08-09	12-33-22	013d6ba04e534be486069c3db7b10827/ETHOSCOPE_013/2019-08-09_12-33-22/2019-08-09_12-33-22_013d6ba04e534be486069c3db7b10827.db	195371008
1514	013d6ba04e534be486069c3db7b10827	ETHOSCOPE_013	2019-08-21	11-44-17	013d6ba04e534be486069c3db7b10827/ETHOSCOPE_013/2019-08-21_11-44-17/2019-08-21_11-44-17_013d6ba04e534be486069c3db7b10827.db	488034304
1515	013d6ba04e534be486069c3db7b10827	ETHOSCOPE_013	2019-08-29	10-57-06	013d6ba04e534be486069c3db7b10827/ETHOSCOPE_013/2019-08-29_10-57-06/2019-08-29_10-57-06_013d6ba04e534be486069c3db7b10827.db	355233792
1516	013d6ba04e534be486069c3db7b10827	ETHOSCOPE_013	2019-10-23	09-45-54	013d6ba04e534be486069c3db7b10827/ETHOSCOPE_013/2019-10-23_09-45-54/2019-10-23_09-45-54_013d6ba04e534be486069c3db7b10827.db	391700480
1517	013d6ba04e534be486069c3db7b10827	ETHOSCOPE_013	2019-10-29	12-03-44	013d6ba04e534be486069c3db7b10827/ETHOSCOPE_013/2019-10-29_12-03-44/2019-10-29_12-03-44_013d6ba04e534be486069c3db7b10827.db	409518080
1518	013d6ba04e534be486069c3db7b10827	ETHOSCOPE_013	2019-11-04	12-58-02	013d6ba04e534be486069c3db7b10827/ETHOSCOPE_013/2019-11-04_12-58-02/2019-11-04_12-58-02_013d6ba04e534be486069c3db7b10827.db	519684096
1519	013d6ba04e534be486069c3db7b10827	ETHOSCOPE_013	2019-11-15	10-49-37	013d6ba04e534be486069c3db7b10827/ETHOSCOPE_013/2019-11-15_10-49-37/2019-11-15_10-49-37_013d6ba04e534be486069c3db7b10827.db	502665216
1520	013d6ba04e534be486069c3db7b10827	ETHOSCOPE_013	2019-11-22	11-36-16	013d6ba04e534be486069c3db7b10827/ETHOSCOPE_013/2019-11-22_11-36-16/2019-11-22_11-36-16_013d6ba04e534be486069c3db7b10827.db	494317568
1521	013d6ba04e534be486069c3db7b10827	ETHOSCOPE_013	2019-12-05	13-14-35	013d6ba04e534be486069c3db7b10827/ETHOSCOPE_013/2019-12-05_13-14-35/2019-12-05_13-14-35_013d6ba04e534be486069c3db7b10827.db	502988800
1522	013d6ba04e534be486069c3db7b10827	ETHOSCOPE_013	2019-12-12	11-26-34	013d6ba04e534be486069c3db7b10827/ETHOSCOPE_013/2019-12-12_11-26-34/2019-12-12_11-26-34_013d6ba04e534be486069c3db7b10827.db	360353792
1523	013d6ba04e534be486069c3db7b10827	ETHOSCOPE_013	2019-12-20	13-38-05	013d6ba04e534be486069c3db7b10827/ETHOSCOPE_013/2019-12-20_13-38-05/2019-12-20_13-38-05_013d6ba04e534be486069c3db7b10827.db	949612544
1524	013d6ba04e534be486069c3db7b10827	ETHOSCOPE_013	2020-01-30	12-52-32	013d6ba04e534be486069c3db7b10827/ETHOSCOPE_013/2020-01-30_12-52-32/2020-01-30_12-52-32_013d6ba04e534be486069c3db7b10827.db	359026688
1525	014aeeee10184bb39b0754e75cef7900	ETHOSCOPE_014	2015-09-24	13-41-24	014aeeee10184bb39b0754e75cef7900/ETHOSCOPE_014/2015-09-24_13-41-24/2015-09-24_13-41-24_014aeeee10184bb39b0754e75cef7900.db	20371456
1526	014aeeee10184bb39b0754e75cef7900	ETHOSCOPE_014	2015-11-13	16-05-54	014aeeee10184bb39b0754e75cef7900/ETHOSCOPE_014/2015-11-13_16-05-54/2015-11-13_16-05-54_014aeeee10184bb39b0754e75cef7900.db	557056
1527	014aeeee10184bb39b0754e75cef7900	ETHOSCOPE_014	2015-11-13	16-21-42	014aeeee10184bb39b0754e75cef7900/ETHOSCOPE_014/2015-11-13_16-21-42/2015-11-13_16-21-42_014aeeee10184bb39b0754e75cef7900.db	344064
1528	014aeeee10184bb39b0754e75cef7900	ETHOSCOPE_014	2015-11-13	16-32-57	014aeeee10184bb39b0754e75cef7900/ETHOSCOPE_014/2015-11-13_16-32-57/2015-11-13_16-32-57_014aeeee10184bb39b0754e75cef7900.db	164840448
1529	014aeeee10184bb39b0754e75cef7900	ETHOSCOPE_014	2015-11-15	18-33-38	014aeeee10184bb39b0754e75cef7900/ETHOSCOPE_014/2015-11-15_18-33-38/2015-11-15_18-33-38_014aeeee10184bb39b0754e75cef7900.db	290255872
1530	014aeeee10184bb39b0754e75cef7900	ETHOSCOPE_014	2015-11-19	14-44-02	014aeeee10184bb39b0754e75cef7900/ETHOSCOPE_014/2015-11-19_14-44-02/2015-11-19_14-44-02_014aeeee10184bb39b0754e75cef7900.db	231138304
1531	014aeeee10184bb39b0754e75cef7900	ETHOSCOPE_014	2015-11-23	18-15-23	014aeeee10184bb39b0754e75cef7900/ETHOSCOPE_014/2015-11-23_18-15-23/2015-11-23_18-15-23_014aeeee10184bb39b0754e75cef7900.db	1172480
1532	014aeeee10184bb39b0754e75cef7900	ETHOSCOPE_014	2015-11-25	19-57-22	014aeeee10184bb39b0754e75cef7900/ETHOSCOPE_014/2015-11-25_19-57-22/2015-11-25_19-57-22_014aeeee10184bb39b0754e75cef7900.db	404997120
1533	014aeeee10184bb39b0754e75cef7900	ETHOSCOPE_014	2015-11-30	17-54-36	014aeeee10184bb39b0754e75cef7900/ETHOSCOPE_014/2015-11-30_17-54-36/2015-11-30_17-54-36_014aeeee10184bb39b0754e75cef7900.db	634541056
1534	014aeeee10184bb39b0754e75cef7900	ETHOSCOPE_014	2015-12-07	18-05-04	014aeeee10184bb39b0754e75cef7900/ETHOSCOPE_014/2015-12-07_18-05-04/2015-12-07_18-05-04_014aeeee10184bb39b0754e75cef7900.db	545869824
1535	014aeeee10184bb39b0754e75cef7900	ETHOSCOPE_014	2015-12-13	18-12-24	014aeeee10184bb39b0754e75cef7900/ETHOSCOPE_014/2015-12-13_18-12-24/2015-12-13_18-12-24_014aeeee10184bb39b0754e75cef7900.db	533075968
1536	014aeeee10184bb39b0754e75cef7900	ETHOSCOPE_014	2015-12-19	15-43-16	014aeeee10184bb39b0754e75cef7900/ETHOSCOPE_014/2015-12-19_15-43-16/2015-12-19_15-43-16_014aeeee10184bb39b0754e75cef7900.db	1449169920
1537	014aeeee10184bb39b0754e75cef7900	ETHOSCOPE_014	2016-01-08	16-06-08	014aeeee10184bb39b0754e75cef7900/ETHOSCOPE_014/2016-01-08_16-06-08/2016-01-08_16-06-08_014aeeee10184bb39b0754e75cef7900.db	244251648
1538	014aeeee10184bb39b0754e75cef7900	ETHOSCOPE_014	2016-01-25	21-18-31	014aeeee10184bb39b0754e75cef7900/ETHOSCOPE_014/2016-01-25_21-18-31/2016-01-25_21-18-31_014aeeee10184bb39b0754e75cef7900.db	68608
1539	014aeeee10184bb39b0754e75cef7900	ETHOSCOPE_014	2016-01-25	21-36-04	014aeeee10184bb39b0754e75cef7900/ETHOSCOPE_014/2016-01-25_21-36-04/2016-01-25_21-36-04_014aeeee10184bb39b0754e75cef7900.db	126386176
1540	014aeeee10184bb39b0754e75cef7900	ETHOSCOPE_014	2016-02-17	15-42-46	014aeeee10184bb39b0754e75cef7900/ETHOSCOPE_014/2016-02-17_15-42-46/2016-02-17_15-42-46_014aeeee10184bb39b0754e75cef7900.db	159008768
1541	014aeeee10184bb39b0754e75cef7900	ETHOSCOPE_014	2016-02-25	20-57-47	014aeeee10184bb39b0754e75cef7900/ETHOSCOPE_014/2016-02-25_20-57-47/2016-02-25_20-57-47_014aeeee10184bb39b0754e75cef7900.db	49676288
1542	014aeeee10184bb39b0754e75cef7900	ETHOSCOPE_014	2016-02-29	11-53-27	014aeeee10184bb39b0754e75cef7900/ETHOSCOPE_014/2016-02-29_11-53-27/2016-02-29_11-53-27_014aeeee10184bb39b0754e75cef7900.db	566638592
1543	014aeeee10184bb39b0754e75cef7900	ETHOSCOPE_014	2016-03-07	11-54-29	014aeeee10184bb39b0754e75cef7900/ETHOSCOPE_014/2016-03-07_11-54-29/2016-03-07_11-54-29_014aeeee10184bb39b0754e75cef7900.db	634657792
1544	014aeeee10184bb39b0754e75cef7900	ETHOSCOPE_014	2016-03-14	10-35-01	014aeeee10184bb39b0754e75cef7900/ETHOSCOPE_014/2016-03-14_10-35-01/2016-03-14_10-35-01_014aeeee10184bb39b0754e75cef7900.db	431933440
1545	014aeeee10184bb39b0754e75cef7900	ETHOSCOPE_014	2016-03-21	11-42-51	014aeeee10184bb39b0754e75cef7900/ETHOSCOPE_014/2016-03-21_11-42-51/2016-03-21_11-42-51_014aeeee10184bb39b0754e75cef7900.db	653189120
1546	014aeeee10184bb39b0754e75cef7900	ETHOSCOPE_014	2016-03-28	14-46-33	014aeeee10184bb39b0754e75cef7900/ETHOSCOPE_014/2016-03-28_14-46-33/2016-03-28_14-46-33_014aeeee10184bb39b0754e75cef7900.db	607704064
1547	014aeeee10184bb39b0754e75cef7900	ETHOSCOPE_014	2016-04-04	17-51-20	014aeeee10184bb39b0754e75cef7900/ETHOSCOPE_014/2016-04-04_17-51-20/2016-04-04_17-51-20_014aeeee10184bb39b0754e75cef7900.db	536781824
1548	014aeeee10184bb39b0754e75cef7900	ETHOSCOPE_014	2016-04-10	15-44-40	014aeeee10184bb39b0754e75cef7900/ETHOSCOPE_014/2016-04-10_15-44-40/2016-04-10_15-44-40_014aeeee10184bb39b0754e75cef7900.db	1182508032
1549	014aeeee10184bb39b0754e75cef7900	ETHOSCOPE_014	2016-04-24	16-21-53	014aeeee10184bb39b0754e75cef7900/ETHOSCOPE_014/2016-04-24_16-21-53/2016-04-24_16-21-53_014aeeee10184bb39b0754e75cef7900.db	672427008
1550	014aeeee10184bb39b0754e75cef7900	ETHOSCOPE_014	2016-05-02	18-12-32	014aeeee10184bb39b0754e75cef7900/ETHOSCOPE_014/2016-05-02_18-12-32/2016-05-02_18-12-32_014aeeee10184bb39b0754e75cef7900.db	53720064
1551	014aeeee10184bb39b0754e75cef7900	ETHOSCOPE_014	2016-05-09	16-40-56	014aeeee10184bb39b0754e75cef7900/ETHOSCOPE_014/2016-05-09_16-40-56/2016-05-09_16-40-56_014aeeee10184bb39b0754e75cef7900.db	594747392
1552	014aeeee10184bb39b0754e75cef7900	ETHOSCOPE_014	2016-05-16	13-58-01	014aeeee10184bb39b0754e75cef7900/ETHOSCOPE_014/2016-05-16_13-58-01/2016-05-16_13-58-01_014aeeee10184bb39b0754e75cef7900.db	604819456
1553	014aeeee10184bb39b0754e75cef7900	ETHOSCOPE_014	2016-05-24	16-59-03	014aeeee10184bb39b0754e75cef7900/ETHOSCOPE_014/2016-05-24_16-59-03/2016-05-24_16-59-03_014aeeee10184bb39b0754e75cef7900.db	569475072
1554	014aeeee10184bb39b0754e75cef7900	ETHOSCOPE_014	2016-05-31	18-22-19	014aeeee10184bb39b0754e75cef7900/ETHOSCOPE_014/2016-05-31_18-22-19/2016-05-31_18-22-19_014aeeee10184bb39b0754e75cef7900.db	7364608
1555	014aeeee10184bb39b0754e75cef7900	ETHOSCOPE_014	2016-05-31	21-25-12	014aeeee10184bb39b0754e75cef7900/ETHOSCOPE_014/2016-05-31_21-25-12/2016-05-31_21-25-12_014aeeee10184bb39b0754e75cef7900.db	319488
1556	014aeeee10184bb39b0754e75cef7900	ETHOSCOPE_014	2016-06-07	13-32-29	014aeeee10184bb39b0754e75cef7900/ETHOSCOPE_014/2016-06-07_13-32-29/2016-06-07_13-32-29_014aeeee10184bb39b0754e75cef7900.db	543106048
1557	014aeeee10184bb39b0754e75cef7900	ETHOSCOPE_014	2016-06-13	10-43-02	014aeeee10184bb39b0754e75cef7900/ETHOSCOPE_014/2016-06-13_10-43-02/2016-06-13_10-43-02_014aeeee10184bb39b0754e75cef7900.db	597395456
1558	014b6ba04e534be486069c3db7b10827	ETHOSCOPE_014	2016-07-04	14-30-12	014b6ba04e534be486069c3db7b10827/ETHOSCOPE_014/2016-07-04_14-30-12/2016-07-04_14-30-12_014b6ba04e534be486069c3db7b10827.db	390971392
1559	014b6ba04e534be486069c3db7b10827	ETHOSCOPE_014	2016-07-11	17-03-43	014b6ba04e534be486069c3db7b10827/ETHOSCOPE_014/2016-07-11_17-03-43/2016-07-11_17-03-43_014b6ba04e534be486069c3db7b10827.db	653662208
1560	014d6ba04e534be486069c3db7b10827	ETHOSCOPE_014	2016-07-22	14-30-34	014d6ba04e534be486069c3db7b10827/ETHOSCOPE_014/2016-07-22_14-30-34/2016-07-22_14-30-34_014d6ba04e534be486069c3db7b10827.db	626688
1561	014d6ba04e534be486069c3db7b10827	ETHOSCOPE_014	2016-07-22	15-01-05	014d6ba04e534be486069c3db7b10827/ETHOSCOPE_014/2016-07-22_15-01-05/2016-07-22_15-01-05_014d6ba04e534be486069c3db7b10827.db	645724160
1562	014d6ba04e534be486069c3db7b10827	ETHOSCOPE_014	2016-07-29	15-19-33	014d6ba04e534be486069c3db7b10827/ETHOSCOPE_014/2016-07-29_15-19-33/2016-07-29_15-19-33_014d6ba04e534be486069c3db7b10827.db	638573568
1563	014d6ba04e534be486069c3db7b10827	ETHOSCOPE_014	2016-08-05	16-52-43	014d6ba04e534be486069c3db7b10827/ETHOSCOPE_014/2016-08-05_16-52-43/2016-08-05_16-52-43_014d6ba04e534be486069c3db7b10827.db	660919296
1564	014d6ba04e534be486069c3db7b10827	ETHOSCOPE_014	2016-08-12	16-51-42	014d6ba04e534be486069c3db7b10827/ETHOSCOPE_014/2016-08-12_16-51-42/2016-08-12_16-51-42_014d6ba04e534be486069c3db7b10827.db	350226432
1565	014d6ba04e534be486069c3db7b10827	ETHOSCOPE_014	2016-08-26	15-56-27	014d6ba04e534be486069c3db7b10827/ETHOSCOPE_014/2016-08-26_15-56-27/2016-08-26_15-56-27_014d6ba04e534be486069c3db7b10827.db	377656320
1566	014d6ba04e534be486069c3db7b10827	ETHOSCOPE_014	2016-09-06	15-33-33	014d6ba04e534be486069c3db7b10827/ETHOSCOPE_014/2016-09-06_15-33-33/2016-09-06_15-33-33_014d6ba04e534be486069c3db7b10827.db	637630464
1567	014d6ba04e534be486069c3db7b10827	ETHOSCOPE_014	2016-09-16	16-06-55	014d6ba04e534be486069c3db7b10827/ETHOSCOPE_014/2016-09-16_16-06-55/2016-09-16_16-06-55_014d6ba04e534be486069c3db7b10827.db	562626560
1568	014d6ba04e534be486069c3db7b10827	ETHOSCOPE_014	2016-09-27	09-07-32	014d6ba04e534be486069c3db7b10827/ETHOSCOPE_014/2016-09-27_09-07-32/2016-09-27_09-07-32_014d6ba04e534be486069c3db7b10827.db	557331456
1569	014d6ba04e534be486069c3db7b10827	ETHOSCOPE_014	2016-10-07	14-41-28	014d6ba04e534be486069c3db7b10827/ETHOSCOPE_014/2016-10-07_14-41-28/2016-10-07_14-41-28_014d6ba04e534be486069c3db7b10827.db	684800000
1570	014d6ba04e534be486069c3db7b10827	ETHOSCOPE_014	2016-10-17	16-14-34	014d6ba04e534be486069c3db7b10827/ETHOSCOPE_014/2016-10-17_16-14-34/2016-10-17_16-14-34_014d6ba04e534be486069c3db7b10827.db	305096704
1571	014d6ba04e534be486069c3db7b10827	ETHOSCOPE_014	2016-10-25	19-07-21	014d6ba04e534be486069c3db7b10827/ETHOSCOPE_014/2016-10-25_19-07-21/2016-10-25_19-07-21_014d6ba04e534be486069c3db7b10827.db	6625280
1572	014d6ba04e534be486069c3db7b10827	ETHOSCOPE_014	2016-10-25	20-52-27	014d6ba04e534be486069c3db7b10827/ETHOSCOPE_014/2016-10-25_20-52-27/2016-10-25_20-52-27_014d6ba04e534be486069c3db7b10827.db	402746368
1573	014d6ba04e534be486069c3db7b10827	ETHOSCOPE_014	2016-11-18	17-40-21	014d6ba04e534be486069c3db7b10827/ETHOSCOPE_014/2016-11-18_17-40-21/2016-11-18_17-40-21_014d6ba04e534be486069c3db7b10827.db	176163840
1574	014d6ba04e534be486069c3db7b10827	ETHOSCOPE_014	2016-11-23	09-27-41	014d6ba04e534be486069c3db7b10827/ETHOSCOPE_014/2016-11-23_09-27-41/2016-11-23_09-27-41_014d6ba04e534be486069c3db7b10827.db	31868928
1575	014d6ba04e534be486069c3db7b10827	ETHOSCOPE_014	2016-11-24	09-40-56	014d6ba04e534be486069c3db7b10827/ETHOSCOPE_014/2016-11-24_09-40-56/2016-11-24_09-40-56_014d6ba04e534be486069c3db7b10827.db	10870784
1576	014d6ba04e534be486069c3db7b10827	ETHOSCOPE_014	2016-12-08	14-57-47	014d6ba04e534be486069c3db7b10827/ETHOSCOPE_014/2016-12-08_14-57-47/2016-12-08_14-57-47_014d6ba04e534be486069c3db7b10827.db	118784
1577	014d6ba04e534be486069c3db7b10827	ETHOSCOPE_014	2016-12-15	10-49-50	014d6ba04e534be486069c3db7b10827/ETHOSCOPE_014/2016-12-15_10-49-50/2016-12-15_10-49-50_014d6ba04e534be486069c3db7b10827.db	1051648
1578	014d6ba04e534be486069c3db7b10827	ETHOSCOPE_014	2017-01-16	18-45-11	014d6ba04e534be486069c3db7b10827/ETHOSCOPE_014/2017-01-16_18-45-11/2017-01-16_18-45-11_014d6ba04e534be486069c3db7b10827.db	560038912
1579	014d6ba04e534be486069c3db7b10827	ETHOSCOPE_014	2017-01-23	12-01-18	014d6ba04e534be486069c3db7b10827/ETHOSCOPE_014/2017-01-23_12-01-18/2017-01-23_12-01-18_014d6ba04e534be486069c3db7b10827.db	525991936
1580	014d6ba04e534be486069c3db7b10827	ETHOSCOPE_014	2017-01-30	14-55-54	014d6ba04e534be486069c3db7b10827/ETHOSCOPE_014/2017-01-30_14-55-54/2017-01-30_14-55-54_014d6ba04e534be486069c3db7b10827.db	517042176
1581	014d6ba04e534be486069c3db7b10827	ETHOSCOPE_014	2017-02-07	09-59-10	014d6ba04e534be486069c3db7b10827/ETHOSCOPE_014/2017-02-07_09-59-10/2017-02-07_09-59-10_014d6ba04e534be486069c3db7b10827.db	525634560
1582	014d6ba04e534be486069c3db7b10827	ETHOSCOPE_014	2017-02-17	15-54-22	014d6ba04e534be486069c3db7b10827/ETHOSCOPE_014/2017-02-17_15-54-22/2017-02-17_15-54-22_014d6ba04e534be486069c3db7b10827.db	500622336
1583	014d6ba04e534be486069c3db7b10827	ETHOSCOPE_014	2017-02-24	10-34-59	014d6ba04e534be486069c3db7b10827/ETHOSCOPE_014/2017-02-24_10-34-59/2017-02-24_10-34-59_014d6ba04e534be486069c3db7b10827.db	586639360
1584	014d6ba04e534be486069c3db7b10827	ETHOSCOPE_014	2017-03-03	15-48-38	014d6ba04e534be486069c3db7b10827/ETHOSCOPE_014/2017-03-03_15-48-38/2017-03-03_15-48-38_014d6ba04e534be486069c3db7b10827.db	392643584
1585	014d6ba04e534be486069c3db7b10827	ETHOSCOPE_014	2017-03-08	19-27-31	014d6ba04e534be486069c3db7b10827/ETHOSCOPE_014/2017-03-08_19-27-31/2017-03-08_19-27-31_014d6ba04e534be486069c3db7b10827.db	375979008
1586	014d6ba04e534be486069c3db7b10827	ETHOSCOPE_014	2017-03-13	20-41-05	014d6ba04e534be486069c3db7b10827/ETHOSCOPE_014/2017-03-13_20-41-05/2017-03-13_20-41-05_014d6ba04e534be486069c3db7b10827.db	124408832
1587	014d6ba04e534be486069c3db7b10827	ETHOSCOPE_014	2017-03-24	10-51-42	014d6ba04e534be486069c3db7b10827/ETHOSCOPE_014/2017-03-24_10-51-42/2017-03-24_10-51-42_014d6ba04e534be486069c3db7b10827.db	484686848
1588	014d6ba04e534be486069c3db7b10827	ETHOSCOPE_014	2017-04-06	14-33-52	014d6ba04e534be486069c3db7b10827/ETHOSCOPE_014/2017-04-06_14-33-52/2017-04-06_14-33-52_014d6ba04e534be486069c3db7b10827.db	1246346240
1589	014d6ba04e534be486069c3db7b10827	ETHOSCOPE_014	2017-04-24	14-49-44	014d6ba04e534be486069c3db7b10827/ETHOSCOPE_014/2017-04-24_14-49-44/2017-04-24_14-49-44_014d6ba04e534be486069c3db7b10827.db	592156672
1590	014d6ba04e534be486069c3db7b10827	ETHOSCOPE_014	2017-05-09	15-01-10	014d6ba04e534be486069c3db7b10827/ETHOSCOPE_014/2017-05-09_15-01-10/2017-05-09_15-01-10_014d6ba04e534be486069c3db7b10827.db	289256448
1591	014d6ba04e534be486069c3db7b10827	ETHOSCOPE_014	2017-06-30	10-56-47	014d6ba04e534be486069c3db7b10827/ETHOSCOPE_014/2017-06-30_10-56-47/2017-06-30_10-56-47_014d6ba04e534be486069c3db7b10827.db	638017536
1592	014d6ba04e534be486069c3db7b10827	ETHOSCOPE_014	2017-07-24	21-42-04	014d6ba04e534be486069c3db7b10827/ETHOSCOPE_014/2017-07-24_21-42-04/2017-07-24_21-42-04_014d6ba04e534be486069c3db7b10827.db	125658112
1593	014d6ba04e534be486069c3db7b10827	ETHOSCOPE_014	2017-07-29	19-02-47	014d6ba04e534be486069c3db7b10827/ETHOSCOPE_014/2017-07-29_19-02-47/2017-07-29_19-02-47_014d6ba04e534be486069c3db7b10827.db	129516544
1594	014d6ba04e534be486069c3db7b10827	ETHOSCOPE_014	2017-08-16	11-46-01	014d6ba04e534be486069c3db7b10827/ETHOSCOPE_014/2017-08-16_11-46-01/2017-08-16_11-46-01_014d6ba04e534be486069c3db7b10827.db	447622144
1595	014d6ba04e534be486069c3db7b10827	ETHOSCOPE_014	2017-08-30	14-05-31	014d6ba04e534be486069c3db7b10827/ETHOSCOPE_014/2017-08-30_14-05-31/2017-08-30_14-05-31_014d6ba04e534be486069c3db7b10827.db	436765696
1596	014d6ba04e534be486069c3db7b10827	ETHOSCOPE_014	2017-09-08	09-32-48	014d6ba04e534be486069c3db7b10827/ETHOSCOPE_014/2017-09-08_09-32-48/2017-09-08_09-32-48_014d6ba04e534be486069c3db7b10827.db	550166528
1597	014d6ba04e534be486069c3db7b10827	ETHOSCOPE_014	2017-10-27	16-13-44	014d6ba04e534be486069c3db7b10827/ETHOSCOPE_014/2017-10-27_16-13-44/2017-10-27_16-13-44_014d6ba04e534be486069c3db7b10827.db	554653696
1598	014d6ba04e534be486069c3db7b10827	ETHOSCOPE_014	2017-11-13	15-10-00	014d6ba04e534be486069c3db7b10827/ETHOSCOPE_014/2017-11-13_15-10-00/2017-11-13_15-10-00_014d6ba04e534be486069c3db7b10827.db	751651840
1599	014d6ba04e534be486069c3db7b10827	ETHOSCOPE_014	2017-12-04	15-21-16	014d6ba04e534be486069c3db7b10827/ETHOSCOPE_014/2017-12-04_15-21-16/2017-12-04_15-21-16_014d6ba04e534be486069c3db7b10827.db	122396672
1600	015aeeee10184bb39b0754e75cef7900	ETHOSCOPE_015	2015-09-24	13-41-24	015aeeee10184bb39b0754e75cef7900/ETHOSCOPE_015/2015-09-24_13-41-24/2015-09-24_13-41-24_015aeeee10184bb39b0754e75cef7900.db	20371456
1601	015aeeee10184bb39b0754e75cef7900	ETHOSCOPE_015	2015-11-13	16-06-42	015aeeee10184bb39b0754e75cef7900/ETHOSCOPE_015/2015-11-13_16-06-42/2015-11-13_16-06-42_015aeeee10184bb39b0754e75cef7900.db	505856
1602	015aeeee10184bb39b0754e75cef7900	ETHOSCOPE_015	2015-11-13	16-21-36	015aeeee10184bb39b0754e75cef7900/ETHOSCOPE_015/2015-11-13_16-21-36/2015-11-13_16-21-36_015aeeee10184bb39b0754e75cef7900.db	72704
1603	015aeeee10184bb39b0754e75cef7900	ETHOSCOPE_015	2015-11-13	16-32-17	015aeeee10184bb39b0754e75cef7900/ETHOSCOPE_015/2015-11-13_16-32-17/2015-11-13_16-32-17_015aeeee10184bb39b0754e75cef7900.db	170887168
1604	015aeeee10184bb39b0754e75cef7900	ETHOSCOPE_015	2015-11-15	18-33-41	015aeeee10184bb39b0754e75cef7900/ETHOSCOPE_015/2015-11-15_18-33-41/2015-11-15_18-33-41_015aeeee10184bb39b0754e75cef7900.db	288568320
1605	015aeeee10184bb39b0754e75cef7900	ETHOSCOPE_015	2015-11-19	10-35-39	015aeeee10184bb39b0754e75cef7900/ETHOSCOPE_015/2015-11-19_10-35-39/2015-11-19_10-35-39_015aeeee10184bb39b0754e75cef7900.db	273408
1606	015aeeee10184bb39b0754e75cef7900	ETHOSCOPE_015	2015-11-19	14-44-08	015aeeee10184bb39b0754e75cef7900/ETHOSCOPE_015/2015-11-19_14-44-08/2015-11-19_14-44-08_015aeeee10184bb39b0754e75cef7900.db	293772288
1607	015aeeee10184bb39b0754e75cef7900	ETHOSCOPE_015	2015-11-23	18-15-23	015aeeee10184bb39b0754e75cef7900/ETHOSCOPE_015/2015-11-23_18-15-23/2015-11-23_18-15-23_015aeeee10184bb39b0754e75cef7900.db	1172480
1608	015aeeee10184bb39b0754e75cef7900	ETHOSCOPE_015	2015-11-25	19-57-24	015aeeee10184bb39b0754e75cef7900/ETHOSCOPE_015/2015-11-25_19-57-24/2015-11-25_19-57-24_015aeeee10184bb39b0754e75cef7900.db	453628928
1609	015aeeee10184bb39b0754e75cef7900	ETHOSCOPE_015	2015-11-30	17-55-17	015aeeee10184bb39b0754e75cef7900/ETHOSCOPE_015/2015-11-30_17-55-17/2015-11-30_17-55-17_015aeeee10184bb39b0754e75cef7900.db	145738752
1610	015aeeee10184bb39b0754e75cef7900	ETHOSCOPE_015	2015-12-07	14-04-00	015aeeee10184bb39b0754e75cef7900/ETHOSCOPE_015/2015-12-07_14-04-00/2015-12-07_14-04-00_015aeeee10184bb39b0754e75cef7900.db	153084928
1611	015aeeee10184bb39b0754e75cef7900	ETHOSCOPE_015	2015-12-09	14-35-46	015aeeee10184bb39b0754e75cef7900/ETHOSCOPE_015/2015-12-09_14-35-46/2015-12-09_14-35-46_015aeeee10184bb39b0754e75cef7900.db	456782848
1612	015aeeee10184bb39b0754e75cef7900	ETHOSCOPE_015	2015-12-14	18-55-55	015aeeee10184bb39b0754e75cef7900/ETHOSCOPE_015/2015-12-14_18-55-55/2015-12-14_18-55-55_015aeeee10184bb39b0754e75cef7900.db	259904512
1613	015aeeee10184bb39b0754e75cef7900	ETHOSCOPE_015	2015-12-21	16-53-07	015aeeee10184bb39b0754e75cef7900/ETHOSCOPE_015/2015-12-21_16-53-07/2015-12-21_16-53-07_015aeeee10184bb39b0754e75cef7900.db	680747008
1614	015aeeee10184bb39b0754e75cef7900	ETHOSCOPE_015	2016-02-17	15-40-19	015aeeee10184bb39b0754e75cef7900/ETHOSCOPE_015/2016-02-17_15-40-19/2016-02-17_15-40-19_015aeeee10184bb39b0754e75cef7900.db	121101312
1615	015aeeee10184bb39b0754e75cef7900	ETHOSCOPE_015	2016-02-19	10-37-57	015aeeee10184bb39b0754e75cef7900/ETHOSCOPE_015/2016-02-19_10-37-57/2016-02-19_10-37-57_015aeeee10184bb39b0754e75cef7900.db	22374400
1616	015aeeee10184bb39b0754e75cef7900	ETHOSCOPE_015	2016-03-03	21-20-36	015aeeee10184bb39b0754e75cef7900/ETHOSCOPE_015/2016-03-03_21-20-36/2016-03-03_21-20-36_015aeeee10184bb39b0754e75cef7900.db	47684608
1617	015aeeee10184bb39b0754e75cef7900	ETHOSCOPE_015	2016-03-14	17-59-46	015aeeee10184bb39b0754e75cef7900/ETHOSCOPE_015/2016-03-14_17-59-46/2016-03-14_17-59-46_015aeeee10184bb39b0754e75cef7900.db	137417728
1618	015aeeee10184bb39b0754e75cef7900	ETHOSCOPE_015	2016-03-21	20-35-01	015aeeee10184bb39b0754e75cef7900/ETHOSCOPE_015/2016-03-21_20-35-01/2016-03-21_20-35-01_015aeeee10184bb39b0754e75cef7900.db	49223680
1619	015aeeee10184bb39b0754e75cef7900	ETHOSCOPE_015	2016-03-31	20-13-59	015aeeee10184bb39b0754e75cef7900/ETHOSCOPE_015/2016-03-31_20-13-59/2016-03-31_20-13-59_015aeeee10184bb39b0754e75cef7900.db	41525248
1620	015aeeee10184bb39b0754e75cef7900	ETHOSCOPE_015	2016-04-04	11-03-38	015aeeee10184bb39b0754e75cef7900/ETHOSCOPE_015/2016-04-04_11-03-38/2016-04-04_11-03-38_015aeeee10184bb39b0754e75cef7900.db	105680896
1621	015aeeee10184bb39b0754e75cef7900	ETHOSCOPE_015	2016-04-08	18-04-19	015aeeee10184bb39b0754e75cef7900/ETHOSCOPE_015/2016-04-08_18-04-19/2016-04-08_18-04-19_015aeeee10184bb39b0754e75cef7900.db	238700544
1622	015aeeee10184bb39b0754e75cef7900	ETHOSCOPE_015	2016-04-14	20-51-23	015aeeee10184bb39b0754e75cef7900/ETHOSCOPE_015/2016-04-14_20-51-23/2016-04-14_20-51-23_015aeeee10184bb39b0754e75cef7900.db	36404224
1623	015aeeee10184bb39b0754e75cef7900	ETHOSCOPE_015	2016-04-16	14-38-02	015aeeee10184bb39b0754e75cef7900/ETHOSCOPE_015/2016-04-16_14-38-02/2016-04-16_14-38-02_015aeeee10184bb39b0754e75cef7900.db	79874048
1624	015aeeee10184bb39b0754e75cef7900	ETHOSCOPE_015	2016-04-17	14-18-04	015aeeee10184bb39b0754e75cef7900/ETHOSCOPE_015/2016-04-17_14-18-04/2016-04-17_14-18-04_015aeeee10184bb39b0754e75cef7900.db	214476800
1625	015aeeee10184bb39b0754e75cef7900	ETHOSCOPE_015	2016-04-20	10-05-09	015aeeee10184bb39b0754e75cef7900/ETHOSCOPE_015/2016-04-20_10-05-09/2016-04-20_10-05-09_015aeeee10184bb39b0754e75cef7900.db	72704
1626	015aeeee10184bb39b0754e75cef7900	ETHOSCOPE_015	2016-04-21	20-38-42	015aeeee10184bb39b0754e75cef7900/ETHOSCOPE_015/2016-04-21_20-38-42/2016-04-21_20-38-42_015aeeee10184bb39b0754e75cef7900.db	51310592
1627	015aeeee10184bb39b0754e75cef7900	ETHOSCOPE_015	2016-04-24	18-18-44	015aeeee10184bb39b0754e75cef7900/ETHOSCOPE_015/2016-04-24_18-18-44/2016-04-24_18-18-44_015aeeee10184bb39b0754e75cef7900.db	274257920
1628	015aeeee10184bb39b0754e75cef7900	ETHOSCOPE_015	2016-04-27	19-04-48	015aeeee10184bb39b0754e75cef7900/ETHOSCOPE_015/2016-04-27_19-04-48/2016-04-27_19-04-48_015aeeee10184bb39b0754e75cef7900.db	267245568
1629	015aeeee10184bb39b0754e75cef7900	ETHOSCOPE_015	2016-05-03	21-01-07	015aeeee10184bb39b0754e75cef7900/ETHOSCOPE_015/2016-05-03_21-01-07/2016-05-03_21-01-07_015aeeee10184bb39b0754e75cef7900.db	45862912
1630	015aeeee10184bb39b0754e75cef7900	ETHOSCOPE_015	2016-05-04	11-38-19	015aeeee10184bb39b0754e75cef7900/ETHOSCOPE_015/2016-05-04_11-38-19/2016-05-04_11-38-19_015aeeee10184bb39b0754e75cef7900.db	604954624
1631	015aeeee10184bb39b0754e75cef7900	ETHOSCOPE_015	2016-05-11	08-56-30	015aeeee10184bb39b0754e75cef7900/ETHOSCOPE_015/2016-05-11_08-56-30/2016-05-11_08-56-30_015aeeee10184bb39b0754e75cef7900.db	356712448
1632	015aeeee10184bb39b0754e75cef7900	ETHOSCOPE_015	2016-05-24	16-58-48	015aeeee10184bb39b0754e75cef7900/ETHOSCOPE_015/2016-05-24_16-58-48/2016-05-24_16-58-48_015aeeee10184bb39b0754e75cef7900.db	119070720
1633	015aeeee10184bb39b0754e75cef7900	ETHOSCOPE_015	2016-05-31	18-22-20	015aeeee10184bb39b0754e75cef7900/ETHOSCOPE_015/2016-05-31_18-22-20/2016-05-31_18-22-20_015aeeee10184bb39b0754e75cef7900.db	7438336
1634	015aeeee10184bb39b0754e75cef7900	ETHOSCOPE_015	2016-05-31	21-25-12	015aeeee10184bb39b0754e75cef7900/ETHOSCOPE_015/2016-05-31_21-25-12/2016-05-31_21-25-12_015aeeee10184bb39b0754e75cef7900.db	253952
1635	015aeeee10184bb39b0754e75cef7900	ETHOSCOPE_015	2016-06-07	13-32-27	015aeeee10184bb39b0754e75cef7900/ETHOSCOPE_015/2016-06-07_13-32-27/2016-06-07_13-32-27_015aeeee10184bb39b0754e75cef7900.db	548938752
1636	015aeeee10184bb39b0754e75cef7900	ETHOSCOPE_015	2016-06-13	10-43-34	015aeeee10184bb39b0754e75cef7900/ETHOSCOPE_015/2016-06-13_10-43-34/2016-06-13_10-43-34_015aeeee10184bb39b0754e75cef7900.db	622775296
1637	015c6ba04e534be486069c3db7b10827	ETHOSCOPE_015	2016-07-12	09-13-42	015c6ba04e534be486069c3db7b10827/ETHOSCOPE_015/2016-07-12_09-13-42/2016-07-12_09-13-42_015c6ba04e534be486069c3db7b10827.db	0
1638	015c6ba04e534be486069c3db7b10827	ETHOSCOPE_015	2016-07-14	18-01-50	015c6ba04e534be486069c3db7b10827/ETHOSCOPE_015/2016-07-14_18-01-50/2016-07-14_18-01-50_015c6ba04e534be486069c3db7b10827.db	798619648
1639	015c6ba04e534be486069c3db7b10827	ETHOSCOPE_015	2016-07-25	17-43-33	015c6ba04e534be486069c3db7b10827/ETHOSCOPE_015/2016-07-25_17-43-33/2016-07-25_17-43-33_015c6ba04e534be486069c3db7b10827.db	540286976
1640	015c6ba04e534be486069c3db7b10827	ETHOSCOPE_015	2016-08-02	08-54-34	015c6ba04e534be486069c3db7b10827/ETHOSCOPE_015/2016-08-02_08-54-34/2016-08-02_08-54-34_015c6ba04e534be486069c3db7b10827.db	36864
1641	015c6ba04e534be486069c3db7b10827	ETHOSCOPE_015	2016-08-23	13-52-17	015c6ba04e534be486069c3db7b10827/ETHOSCOPE_015/2016-08-23_13-52-17/2016-08-23_13-52-17_015c6ba04e534be486069c3db7b10827.db	23552
1642	015c6ba04e534be486069c3db7b10827	ETHOSCOPE_015	2016-08-23	14-04-26	015c6ba04e534be486069c3db7b10827/ETHOSCOPE_015/2016-08-23_14-04-26/2016-08-23_14-04-26_015c6ba04e534be486069c3db7b10827.db	140622848
1643	015c6ba04e534be486069c3db7b10827	ETHOSCOPE_015	2016-09-13	16-25-35	015c6ba04e534be486069c3db7b10827/ETHOSCOPE_015/2016-09-13_16-25-35/2016-09-13_16-25-35_015c6ba04e534be486069c3db7b10827.db	1389156352
1644	015c6ba04e534be486069c3db7b10827	ETHOSCOPE_015	2016-10-04	10-42-15	015c6ba04e534be486069c3db7b10827/ETHOSCOPE_015/2016-10-04_10-42-15/2016-10-04_10-42-15_015c6ba04e534be486069c3db7b10827.db	596911104
1645	015c6ba04e534be486069c3db7b10827	ETHOSCOPE_015	2016-10-12	17-06-12	015c6ba04e534be486069c3db7b10827/ETHOSCOPE_015/2016-10-12_17-06-12/2016-10-12_17-06-12_015c6ba04e534be486069c3db7b10827.db	239705088
1646	015c6ba04e534be486069c3db7b10827	ETHOSCOPE_015	2016-10-18	14-27-15	015c6ba04e534be486069c3db7b10827/ETHOSCOPE_015/2016-10-18_14-27-15/2016-10-18_14-27-15_015c6ba04e534be486069c3db7b10827.db	306974720
1647	015c6ba04e534be486069c3db7b10827	ETHOSCOPE_015	2016-10-25	19-56-47	015c6ba04e534be486069c3db7b10827/ETHOSCOPE_015/2016-10-25_19-56-47/2016-10-25_19-56-47_015c6ba04e534be486069c3db7b10827.db	551897088
1648	015c6ba04e534be486069c3db7b10827	ETHOSCOPE_015	2016-10-31	17-22-56	015c6ba04e534be486069c3db7b10827/ETHOSCOPE_015/2016-10-31_17-22-56/2016-10-31_17-22-56_015c6ba04e534be486069c3db7b10827.db	551685120
1649	015c6ba04e534be486069c3db7b10827	ETHOSCOPE_015	2016-11-18	17-53-42	015c6ba04e534be486069c3db7b10827/ETHOSCOPE_015/2016-11-18_17-53-42/2016-11-18_17-53-42_015c6ba04e534be486069c3db7b10827.db	678840320
1650	015c6ba04e534be486069c3db7b10827	ETHOSCOPE_015	2016-11-30	17-28-27	015c6ba04e534be486069c3db7b10827/ETHOSCOPE_015/2016-11-30_17-28-27/2016-11-30_17-28-27_015c6ba04e534be486069c3db7b10827.db	535266304
1651	015c6ba04e534be486069c3db7b10827	ETHOSCOPE_015	2016-12-09	17-46-50	015c6ba04e534be486069c3db7b10827/ETHOSCOPE_015/2016-12-09_17-46-50/2016-12-09_17-46-50_015c6ba04e534be486069c3db7b10827.db	486751232
1652	015c6ba04e534be486069c3db7b10827	ETHOSCOPE_015	2017-01-09	17-15-36	015c6ba04e534be486069c3db7b10827/ETHOSCOPE_015/2017-01-09_17-15-36/2017-01-09_17-15-36_015c6ba04e534be486069c3db7b10827.db	524813312
1653	015c6ba04e534be486069c3db7b10827	ETHOSCOPE_015	2017-01-16	20-31-50	015c6ba04e534be486069c3db7b10827/ETHOSCOPE_015/2017-01-16_20-31-50/2017-01-16_20-31-50_015c6ba04e534be486069c3db7b10827.db	383967232
1654	015c6ba04e534be486069c3db7b10827	ETHOSCOPE_015	2017-01-25	11-47-55	015c6ba04e534be486069c3db7b10827/ETHOSCOPE_015/2017-01-25_11-47-55/2017-01-25_11-47-55_015c6ba04e534be486069c3db7b10827.db	39330816
1655	015c6ba04e534be486069c3db7b10827	ETHOSCOPE_015	2017-02-02	19-25-00	015c6ba04e534be486069c3db7b10827/ETHOSCOPE_015/2017-02-02_19-25-00/2017-02-02_19-25-00_015c6ba04e534be486069c3db7b10827.db	36864
1656	015c6ba04e534be486069c3db7b10827	ETHOSCOPE_015	2017-02-02	19-34-41	015c6ba04e534be486069c3db7b10827/ETHOSCOPE_015/2017-02-02_19-34-41/2017-02-02_19-34-41_015c6ba04e534be486069c3db7b10827.db	321608704
1657	015c6ba04e534be486069c3db7b10827	ETHOSCOPE_015	2017-02-14	17-03-52	015c6ba04e534be486069c3db7b10827/ETHOSCOPE_015/2017-02-14_17-03-52/2017-02-14_17-03-52_015c6ba04e534be486069c3db7b10827.db	615912448
1658	015c6ba04e534be486069c3db7b10827	ETHOSCOPE_015	2017-02-27	11-45-41	015c6ba04e534be486069c3db7b10827/ETHOSCOPE_015/2017-02-27_11-45-41/2017-02-27_11-45-41_015c6ba04e534be486069c3db7b10827.db	153926656
1659	015c6ba04e534be486069c3db7b10827	ETHOSCOPE_015	2017-03-10	09-54-57	015c6ba04e534be486069c3db7b10827/ETHOSCOPE_015/2017-03-10_09-54-57/2017-03-10_09-54-57_015c6ba04e534be486069c3db7b10827.db	130948096
1660	015c6ba04e534be486069c3db7b10827	ETHOSCOPE_015	2017-03-28	17-24-05	015c6ba04e534be486069c3db7b10827/ETHOSCOPE_015/2017-03-28_17-24-05/2017-03-28_17-24-05_015c6ba04e534be486069c3db7b10827.db	1033775104
1661	015c6ba04e534be486069c3db7b10827	ETHOSCOPE_015	2017-05-02	17-46-48	015c6ba04e534be486069c3db7b10827/ETHOSCOPE_015/2017-05-02_17-46-48/2017-05-02_17-46-48_015c6ba04e534be486069c3db7b10827.db	974806016
1662	015c6ba04e534be486069c3db7b10827	ETHOSCOPE_015	2017-05-18	15-16-43	015c6ba04e534be486069c3db7b10827/ETHOSCOPE_015/2017-05-18_15-16-43/2017-05-18_15-16-43_015c6ba04e534be486069c3db7b10827.db	87059456
1663	015c6ba04e534be486069c3db7b10827	ETHOSCOPE_015	2017-05-23	17-14-18	015c6ba04e534be486069c3db7b10827/ETHOSCOPE_015/2017-05-23_17-14-18/2017-05-23_17-14-18_015c6ba04e534be486069c3db7b10827.db	73896960
1664	015c6ba04e534be486069c3db7b10827	ETHOSCOPE_015	2017-06-20	15-35-46	015c6ba04e534be486069c3db7b10827/ETHOSCOPE_015/2017-06-20_15-35-46/2017-06-20_15-35-46_015c6ba04e534be486069c3db7b10827.db	236316672
1665	015c6ba04e534be486069c3db7b10827	ETHOSCOPE_015	2017-06-27	17-57-56	015c6ba04e534be486069c3db7b10827/ETHOSCOPE_015/2017-06-27_17-57-56/2017-06-27_17-57-56_015c6ba04e534be486069c3db7b10827.db	124727296
1666	015c6ba04e534be486069c3db7b10827	ETHOSCOPE_015	2017-07-04	17-02-53	015c6ba04e534be486069c3db7b10827/ETHOSCOPE_015/2017-07-04_17-02-53/2017-07-04_17-02-53_015c6ba04e534be486069c3db7b10827.db	83099648
1667	015c6ba04e534be486069c3db7b10827	ETHOSCOPE_015	2017-07-07	17-50-54	015c6ba04e534be486069c3db7b10827/ETHOSCOPE_015/2017-07-07_17-50-54/2017-07-07_17-50-54_015c6ba04e534be486069c3db7b10827.db	114887680
1668	015c6ba04e534be486069c3db7b10827	ETHOSCOPE_015	2017-08-07	15-54-14	015c6ba04e534be486069c3db7b10827/ETHOSCOPE_015/2017-08-07_15-54-14/2017-08-07_15-54-14_015c6ba04e534be486069c3db7b10827.db	465042432
1669	015c6ba04e534be486069c3db7b10827	ETHOSCOPE_015	2017-08-14	16-26-15	015c6ba04e534be486069c3db7b10827/ETHOSCOPE_015/2017-08-14_16-26-15/2017-08-14_16-26-15_015c6ba04e534be486069c3db7b10827.db	523788288
1670	015c6ba04e534be486069c3db7b10827	ETHOSCOPE_015	2017-08-22	13-09-41	015c6ba04e534be486069c3db7b10827/ETHOSCOPE_015/2017-08-22_13-09-41/2017-08-22_13-09-41_015c6ba04e534be486069c3db7b10827.db	473511936
1671	015c6ba04e534be486069c3db7b10827	ETHOSCOPE_015	2017-08-29	18-13-39	015c6ba04e534be486069c3db7b10827/ETHOSCOPE_015/2017-08-29_18-13-39/2017-08-29_18-13-39_015c6ba04e534be486069c3db7b10827.db	489840640
1672	015c6ba04e534be486069c3db7b10827	ETHOSCOPE_015	2017-09-05	13-28-18	015c6ba04e534be486069c3db7b10827/ETHOSCOPE_015/2017-09-05_13-28-18/2017-09-05_13-28-18_015c6ba04e534be486069c3db7b10827.db	646032384
1673	015c6ba04e534be486069c3db7b10827	ETHOSCOPE_015	2017-12-04	15-35-18	015c6ba04e534be486069c3db7b10827/ETHOSCOPE_015/2017-12-04_15-35-18/2017-12-04_15-35-18_015c6ba04e534be486069c3db7b10827.db	457363456
1674	015c6ba04e534be486069c3db7b10827	ETHOSCOPE_015	2017-12-18	10-32-44	015c6ba04e534be486069c3db7b10827/ETHOSCOPE_015/2017-12-18_10-32-44/2017-12-18_10-32-44_015c6ba04e534be486069c3db7b10827.db	578345984
1675	015c6ba04e534be486069c3db7b10827	ETHOSCOPE_015	2018-01-05	10-52-51	015c6ba04e534be486069c3db7b10827/ETHOSCOPE_015/2018-01-05_10-52-51/2018-01-05_10-52-51_015c6ba04e534be486069c3db7b10827.db	461974528
1676	015c6ba04e534be486069c3db7b10827	ETHOSCOPE_015	2018-01-11	10-53-32	015c6ba04e534be486069c3db7b10827/ETHOSCOPE_015/2018-01-11_10-53-32/2018-01-11_10-53-32_015c6ba04e534be486069c3db7b10827.db	759805952
1677	015c6ba04e534be486069c3db7b10827	ETHOSCOPE_015	2018-02-06	10-43-01	015c6ba04e534be486069c3db7b10827/ETHOSCOPE_015/2018-02-06_10-43-01/2018-02-06_10-43-01_015c6ba04e534be486069c3db7b10827.db	317947904
1678	015c6ba04e534be486069c3db7b10827	ETHOSCOPE_015	2018-02-13	10-04-41	015c6ba04e534be486069c3db7b10827/ETHOSCOPE_015/2018-02-13_10-04-41/2018-02-13_10-04-41_015c6ba04e534be486069c3db7b10827.db	202184704
1679	015c6ba04e534be486069c3db7b10827	ETHOSCOPE_015	2018-03-09	10-19-18	015c6ba04e534be486069c3db7b10827/ETHOSCOPE_015/2018-03-09_10-19-18/2018-03-09_10-19-18_015c6ba04e534be486069c3db7b10827.db	390724608
1680	015c6ba04e534be486069c3db7b10827	ETHOSCOPE_015	2018-03-16	10-11-27	015c6ba04e534be486069c3db7b10827/ETHOSCOPE_015/2018-03-16_10-11-27/2018-03-16_10-11-27_015c6ba04e534be486069c3db7b10827.db	492431360
1681	015c6ba04e534be486069c3db7b10827	ETHOSCOPE_015	2018-03-23	12-17-38	015c6ba04e534be486069c3db7b10827/ETHOSCOPE_015/2018-03-23_12-17-38/2018-03-23_12-17-38_015c6ba04e534be486069c3db7b10827.db	410090496
1682	015c6ba04e534be486069c3db7b10827	ETHOSCOPE_015	2018-04-02	18-08-13	015c6ba04e534be486069c3db7b10827/ETHOSCOPE_015/2018-04-02_18-08-13/2018-04-02_18-08-13_015c6ba04e534be486069c3db7b10827.db	428086272
1683	015c6ba04e534be486069c3db7b10827	ETHOSCOPE_015	2018-04-09	13-58-03	015c6ba04e534be486069c3db7b10827/ETHOSCOPE_015/2018-04-09_13-58-03/2018-04-09_13-58-03_015c6ba04e534be486069c3db7b10827.db	79872
1684	015c6ba04e534be486069c3db7b10827	ETHOSCOPE_015	2018-04-09	14-05-11	015c6ba04e534be486069c3db7b10827/ETHOSCOPE_015/2018-04-09_14-05-11/2018-04-09_14-05-11_015c6ba04e534be486069c3db7b10827.db	160768
1685	015d6ba04e534be486069c3db7b10827	ETHOSCOPE_015	2018-06-19	16-09-26	015d6ba04e534be486069c3db7b10827/ETHOSCOPE_015/2018-06-19_16-09-26/2018-06-19_16-09-26_015d6ba04e534be486069c3db7b10827.db	121856
1686	015d6ba04e534be486069c3db7b10827	ETHOSCOPE_015	2018-06-27	11-45-27	015d6ba04e534be486069c3db7b10827/ETHOSCOPE_015/2018-06-27_11-45-27/2018-06-27_11-45-27_015d6ba04e534be486069c3db7b10827.db	19427328
1687	015d6ba04e534be486069c3db7b10827	ETHOSCOPE_015	2018-06-30	12-36-14	015d6ba04e534be486069c3db7b10827/ETHOSCOPE_015/2018-06-30_12-36-14/2018-06-30_12-36-14_015d6ba04e534be486069c3db7b10827.db	396238848
1688	015d6ba04e534be486069c3db7b10827	ETHOSCOPE_015	2018-07-05	14-30-57	015d6ba04e534be486069c3db7b10827/ETHOSCOPE_015/2018-07-05_14-30-57/2018-07-05_14-30-57_015d6ba04e534be486069c3db7b10827.db	82499584
1689	015d6ba04e534be486069c3db7b10827	ETHOSCOPE_015	2018-07-06	16-16-41	015d6ba04e534be486069c3db7b10827/ETHOSCOPE_015/2018-07-06_16-16-41/2018-07-06_16-16-41_015d6ba04e534be486069c3db7b10827.db	454600704
1690	015d6ba04e534be486069c3db7b10827	ETHOSCOPE_015	2018-07-15	15-39-16	015d6ba04e534be486069c3db7b10827/ETHOSCOPE_015/2018-07-15_15-39-16/2018-07-15_15-39-16_015d6ba04e534be486069c3db7b10827.db	55296
1691	015d6ba04e534be486069c3db7b10827	ETHOSCOPE_015	2018-07-16	09-37-12	015d6ba04e534be486069c3db7b10827/ETHOSCOPE_015/2018-07-16_09-37-12/2018-07-16_09-37-12_015d6ba04e534be486069c3db7b10827.db	112640
1692	015d6ba04e534be486069c3db7b10827	ETHOSCOPE_015	2018-07-16	09-48-23	015d6ba04e534be486069c3db7b10827/ETHOSCOPE_015/2018-07-16_09-48-23/2018-07-16_09-48-23_015d6ba04e534be486069c3db7b10827.db	553829376
1693	015d6ba04e534be486069c3db7b10827	ETHOSCOPE_015	2018-07-24	18-19-34	015d6ba04e534be486069c3db7b10827/ETHOSCOPE_015/2018-07-24_18-19-34/2018-07-24_18-19-34_015d6ba04e534be486069c3db7b10827.db	381825024
1694	015d6ba04e534be486069c3db7b10827	ETHOSCOPE_015	2018-07-30	17-10-50	015d6ba04e534be486069c3db7b10827/ETHOSCOPE_015/2018-07-30_17-10-50/2018-07-30_17-10-50_015d6ba04e534be486069c3db7b10827.db	56662016
1695	015d6ba04e534be486069c3db7b10827	ETHOSCOPE_015	2018-08-03	16-40-18	015d6ba04e534be486069c3db7b10827/ETHOSCOPE_015/2018-08-03_16-40-18/2018-08-03_16-40-18_015d6ba04e534be486069c3db7b10827.db	332069888
1696	015d6ba04e534be486069c3db7b10827	ETHOSCOPE_015	2018-08-08	16-00-17	015d6ba04e534be486069c3db7b10827/ETHOSCOPE_015/2018-08-08_16-00-17/2018-08-08_16-00-17_015d6ba04e534be486069c3db7b10827.db	456128512
1697	015d6ba04e534be486069c3db7b10827	ETHOSCOPE_015	2018-08-21	10-49-28	015d6ba04e534be486069c3db7b10827/ETHOSCOPE_015/2018-08-21_10-49-28/2018-08-21_10-49-28_015d6ba04e534be486069c3db7b10827.db	452692992
1698	015d6ba04e534be486069c3db7b10827	ETHOSCOPE_015	2018-08-28	14-06-39	015d6ba04e534be486069c3db7b10827/ETHOSCOPE_015/2018-08-28_14-06-39/2018-08-28_14-06-39_015d6ba04e534be486069c3db7b10827.db	549099520
1699	015d6ba04e534be486069c3db7b10827	ETHOSCOPE_015	2018-09-22	18-54-51	015d6ba04e534be486069c3db7b10827/ETHOSCOPE_015/2018-09-22_18-54-51/2018-09-22_18-54-51_015d6ba04e534be486069c3db7b10827.db	1167383552
1700	015d6ba04e534be486069c3db7b10827	ETHOSCOPE_015	2018-10-05	14-25-53	015d6ba04e534be486069c3db7b10827/ETHOSCOPE_015/2018-10-05_14-25-53/2018-10-05_14-25-53_015d6ba04e534be486069c3db7b10827.db	1503811584
1701	015d6ba04e534be486069c3db7b10827	ETHOSCOPE_015	2018-10-23	17-22-49	015d6ba04e534be486069c3db7b10827/ETHOSCOPE_015/2018-10-23_17-22-49/2018-10-23_17-22-49_015d6ba04e534be486069c3db7b10827.db	713967616
1702	015d6ba04e534be486069c3db7b10827	ETHOSCOPE_015	2018-10-30	16-48-48	015d6ba04e534be486069c3db7b10827/ETHOSCOPE_015/2018-10-30_16-48-48/2018-10-30_16-48-48_015d6ba04e534be486069c3db7b10827.db	718527488
1703	015d6ba04e534be486069c3db7b10827	ETHOSCOPE_015	2018-11-16	16-37-25	015d6ba04e534be486069c3db7b10827/ETHOSCOPE_015/2018-11-16_16-37-25/2018-11-16_16-37-25_015d6ba04e534be486069c3db7b10827.db	3065856
1704	015d6ba04e534be486069c3db7b10827	ETHOSCOPE_015	2018-11-16	17-32-05	015d6ba04e534be486069c3db7b10827/ETHOSCOPE_015/2018-11-16_17-32-05/2018-11-16_17-32-05_015d6ba04e534be486069c3db7b10827.db	594707456
1705	015d6ba04e534be486069c3db7b10827	ETHOSCOPE_015	2018-11-28	18-27-41	015d6ba04e534be486069c3db7b10827/ETHOSCOPE_015/2018-11-28_18-27-41/2018-11-28_18-27-41_015d6ba04e534be486069c3db7b10827.db	47104
1706	015d6ba04e534be486069c3db7b10827	ETHOSCOPE_015	2018-11-28	18-29-07	015d6ba04e534be486069c3db7b10827/ETHOSCOPE_015/2018-11-28_18-29-07/2018-11-28_18-29-07_015d6ba04e534be486069c3db7b10827.db	77824
1707	015d6ba04e534be486069c3db7b10827	ETHOSCOPE_015	2018-11-28	18-44-22	015d6ba04e534be486069c3db7b10827/ETHOSCOPE_015/2018-11-28_18-44-22/2018-11-28_18-44-22_015d6ba04e534be486069c3db7b10827.db	86016
1708	015d6ba04e534be486069c3db7b10827	ETHOSCOPE_015	2018-12-01	12-48-54	015d6ba04e534be486069c3db7b10827/ETHOSCOPE_015/2018-12-01_12-48-54/2018-12-01_12-48-54_015d6ba04e534be486069c3db7b10827.db	466785280
1709	015d6ba04e534be486069c3db7b10827	ETHOSCOPE_015	2018-12-07	16-01-31	015d6ba04e534be486069c3db7b10827/ETHOSCOPE_015/2018-12-07_16-01-31/2018-12-07_16-01-31_015d6ba04e534be486069c3db7b10827.db	638637056
1710	015d6ba04e534be486069c3db7b10827	ETHOSCOPE_015	2018-12-15	14-38-18	015d6ba04e534be486069c3db7b10827/ETHOSCOPE_015/2018-12-15_14-38-18/2018-12-15_14-38-18_015d6ba04e534be486069c3db7b10827.db	247032832
1711	015d6ba04e534be486069c3db7b10827	ETHOSCOPE_015	2018-12-18	16-55-06	015d6ba04e534be486069c3db7b10827/ETHOSCOPE_015/2018-12-18_16-55-06/2018-12-18_16-55-06_015d6ba04e534be486069c3db7b10827.db	367162368
1712	015d6ba04e534be486069c3db7b10827	ETHOSCOPE_015	2018-12-24	13-10-35	015d6ba04e534be486069c3db7b10827/ETHOSCOPE_015/2018-12-24_13-10-35/2018-12-24_13-10-35_015d6ba04e534be486069c3db7b10827.db	1230540800
1713	015d6ba04e534be486069c3db7b10827	ETHOSCOPE_015	2019-01-15	17-33-25	015d6ba04e534be486069c3db7b10827/ETHOSCOPE_015/2019-01-15_17-33-25/2019-01-15_17-33-25_015d6ba04e534be486069c3db7b10827.db	488448
1714	015d6ba04e534be486069c3db7b10827	ETHOSCOPE_015	2019-01-15	17-44-36	015d6ba04e534be486069c3db7b10827/ETHOSCOPE_015/2019-01-15_17-44-36/2019-01-15_17-44-36_015d6ba04e534be486069c3db7b10827.db	492286976
1715	015d6ba04e534be486069c3db7b10827	ETHOSCOPE_015	2019-01-22	14-44-47	015d6ba04e534be486069c3db7b10827/ETHOSCOPE_015/2019-01-22_14-44-47/2019-01-22_14-44-47_015d6ba04e534be486069c3db7b10827.db	507496448
1716	015d6ba04e534be486069c3db7b10827	ETHOSCOPE_015	2019-01-29	14-57-03	015d6ba04e534be486069c3db7b10827/ETHOSCOPE_015/2019-01-29_14-57-03/2019-01-29_14-57-03_015d6ba04e534be486069c3db7b10827.db	502137856
1717	015d6ba04e534be486069c3db7b10827	ETHOSCOPE_015	2019-02-05	19-58-44	015d6ba04e534be486069c3db7b10827/ETHOSCOPE_015/2019-02-05_19-58-44/2019-02-05_19-58-44_015d6ba04e534be486069c3db7b10827.db	482263040
1718	015d6ba04e534be486069c3db7b10827	ETHOSCOPE_015	2019-02-12	15-25-48	015d6ba04e534be486069c3db7b10827/ETHOSCOPE_015/2019-02-12_15-25-48/2019-02-12_15-25-48_015d6ba04e534be486069c3db7b10827.db	605690880
1719	015d6ba04e534be486069c3db7b10827	ETHOSCOPE_015	2019-02-22	15-57-35	015d6ba04e534be486069c3db7b10827/ETHOSCOPE_015/2019-02-22_15-57-35/2019-02-22_15-57-35_015d6ba04e534be486069c3db7b10827.db	424074240
1720	015d6ba04e534be486069c3db7b10827	ETHOSCOPE_015	2019-03-01	14-25-29	015d6ba04e534be486069c3db7b10827/ETHOSCOPE_015/2019-03-01_14-25-29/2019-03-01_14-25-29_015d6ba04e534be486069c3db7b10827.db	332697600
1721	015d6ba04e534be486069c3db7b10827	ETHOSCOPE_015	2019-03-08	11-48-56	015d6ba04e534be486069c3db7b10827/ETHOSCOPE_015/2019-03-08_11-48-56/2019-03-08_11-48-56_015d6ba04e534be486069c3db7b10827.db	353411072
1722	015d6ba04e534be486069c3db7b10827	ETHOSCOPE_015	2019-03-15	17-17-26	015d6ba04e534be486069c3db7b10827/ETHOSCOPE_015/2019-03-15_17-17-26/2019-03-15_17-17-26_015d6ba04e534be486069c3db7b10827.db	168620032
1723	015d6ba04e534be486069c3db7b10827	ETHOSCOPE_015	2019-03-18	08-05-16	015d6ba04e534be486069c3db7b10827/ETHOSCOPE_015/2019-03-18_08-05-16/2019-03-18_08-05-16_015d6ba04e534be486069c3db7b10827.db	985088
1724	015d6ba04e534be486069c3db7b10827	ETHOSCOPE_015	2019-03-19	07-52-11	015d6ba04e534be486069c3db7b10827/ETHOSCOPE_015/2019-03-19_07-52-11/2019-03-19_07-52-11_015d6ba04e534be486069c3db7b10827.db	83674112
1725	015d6ba04e534be486069c3db7b10827	ETHOSCOPE_015	2019-03-27	19-09-41	015d6ba04e534be486069c3db7b10827/ETHOSCOPE_015/2019-03-27_19-09-41/2019-03-27_19-09-41_015d6ba04e534be486069c3db7b10827.db	46128128
1726	015d6ba04e534be486069c3db7b10827	ETHOSCOPE_015	2019-03-28	10-12-37	015d6ba04e534be486069c3db7b10827/ETHOSCOPE_015/2019-03-28_10-12-37/2019-03-28_10-12-37_015d6ba04e534be486069c3db7b10827.db	503661568
1727	015d6ba04e534be486069c3db7b10827	ETHOSCOPE_015	2019-04-06	16-02-43	015d6ba04e534be486069c3db7b10827/ETHOSCOPE_015/2019-04-06_16-02-43/2019-04-06_16-02-43_015d6ba04e534be486069c3db7b10827.db	542123008
1728	015d6ba04e534be486069c3db7b10827	ETHOSCOPE_015	2019-04-15	14-50-39	015d6ba04e534be486069c3db7b10827/ETHOSCOPE_015/2019-04-15_14-50-39/2019-04-15_14-50-39_015d6ba04e534be486069c3db7b10827.db	291497984
1729	015d6ba04e534be486069c3db7b10827	ETHOSCOPE_015	2019-04-21	13-35-32	015d6ba04e534be486069c3db7b10827/ETHOSCOPE_015/2019-04-21_13-35-32/2019-04-21_13-35-32_015d6ba04e534be486069c3db7b10827.db	287770624
1730	015d6ba04e534be486069c3db7b10827	ETHOSCOPE_015	2019-04-25	09-26-19	015d6ba04e534be486069c3db7b10827/ETHOSCOPE_015/2019-04-25_09-26-19/2019-04-25_09-26-19_015d6ba04e534be486069c3db7b10827.db	6225920
1731	015d6ba04e534be486069c3db7b10827	ETHOSCOPE_015	2019-04-26	14-49-45	015d6ba04e534be486069c3db7b10827/ETHOSCOPE_015/2019-04-26_14-49-45/2019-04-26_14-49-45_015d6ba04e534be486069c3db7b10827.db	193536
1732	015d6ba04e534be486069c3db7b10827	ETHOSCOPE_015	2019-04-26	14-53-25	015d6ba04e534be486069c3db7b10827/ETHOSCOPE_015/2019-04-26_14-53-25/2019-04-26_14-53-25_015d6ba04e534be486069c3db7b10827.db	268745728
1733	015d6ba04e534be486069c3db7b10827	ETHOSCOPE_015	2019-04-30	09-07-58	015d6ba04e534be486069c3db7b10827/ETHOSCOPE_015/2019-04-30_09-07-58/2019-04-30_09-07-58_015d6ba04e534be486069c3db7b10827.db	10759168
1734	015d6ba04e534be486069c3db7b10827	ETHOSCOPE_015	2019-05-06	16-06-42	015d6ba04e534be486069c3db7b10827/ETHOSCOPE_015/2019-05-06_16-06-42/2019-05-06_16-06-42_015d6ba04e534be486069c3db7b10827.db	503520256
1735	015d6ba04e534be486069c3db7b10827	ETHOSCOPE_015	2019-05-16	10-52-30	015d6ba04e534be486069c3db7b10827/ETHOSCOPE_015/2019-05-16_10-52-30/2019-05-16_10-52-30_015d6ba04e534be486069c3db7b10827.db	268128256
1736	015d6ba04e534be486069c3db7b10827	ETHOSCOPE_015	2019-06-04	18-59-52	015d6ba04e534be486069c3db7b10827/ETHOSCOPE_015/2019-06-04_18-59-52/2019-06-04_18-59-52_015d6ba04e534be486069c3db7b10827.db	405432320
1737	015d6ba04e534be486069c3db7b10827	ETHOSCOPE_015	2019-06-11	18-08-34	015d6ba04e534be486069c3db7b10827/ETHOSCOPE_015/2019-06-11_18-08-34/2019-06-11_18-08-34_015d6ba04e534be486069c3db7b10827.db	453752832
1738	015d6ba04e534be486069c3db7b10827	ETHOSCOPE_015	2019-06-18	16-21-33	015d6ba04e534be486069c3db7b10827/ETHOSCOPE_015/2019-06-18_16-21-33/2019-06-18_16-21-33_015d6ba04e534be486069c3db7b10827.db	432537600
1739	015d6ba04e534be486069c3db7b10827	ETHOSCOPE_015	2019-07-15	10-00-51	015d6ba04e534be486069c3db7b10827/ETHOSCOPE_015/2019-07-15_10-00-51/2019-07-15_10-00-51_015d6ba04e534be486069c3db7b10827.db	279797760
1740	015d6ba04e534be486069c3db7b10827	ETHOSCOPE_015	2019-07-19	10-12-48	015d6ba04e534be486069c3db7b10827/ETHOSCOPE_015/2019-07-19_10-12-48/2019-07-19_10-12-48_015d6ba04e534be486069c3db7b10827.db	304775168
1741	015d6ba04e534be486069c3db7b10827	ETHOSCOPE_015	2019-07-30	12-25-36	015d6ba04e534be486069c3db7b10827/ETHOSCOPE_015/2019-07-30_12-25-36/2019-07-30_12-25-36_015d6ba04e534be486069c3db7b10827.db	445788160
1742	015d6ba04e534be486069c3db7b10827	ETHOSCOPE_015	2019-08-05	10-22-27	015d6ba04e534be486069c3db7b10827/ETHOSCOPE_015/2019-08-05_10-22-27/2019-08-05_10-22-27_015d6ba04e534be486069c3db7b10827.db	285057024
1743	015d6ba04e534be486069c3db7b10827	ETHOSCOPE_015	2019-08-09	10-30-34	015d6ba04e534be486069c3db7b10827/ETHOSCOPE_015/2019-08-09_10-30-34/2019-08-09_10-30-34_015d6ba04e534be486069c3db7b10827.db	351191040
1744	015d6ba04e534be486069c3db7b10827	ETHOSCOPE_015	2019-08-15	10-26-58	015d6ba04e534be486069c3db7b10827/ETHOSCOPE_015/2019-08-15_10-26-58/2019-08-15_10-26-58_015d6ba04e534be486069c3db7b10827.db	299356160
1745	015d6ba04e534be486069c3db7b10827	ETHOSCOPE_015	2019-08-19	10-41-47	015d6ba04e534be486069c3db7b10827/ETHOSCOPE_015/2019-08-19_10-41-47/2019-08-19_10-41-47_015d6ba04e534be486069c3db7b10827.db	598278144
1746	015d6ba04e534be486069c3db7b10827	ETHOSCOPE_015	2019-10-01	11-59-09	015d6ba04e534be486069c3db7b10827/ETHOSCOPE_015/2019-10-01_11-59-09/2019-10-01_11-59-09_015d6ba04e534be486069c3db7b10827.db	412991488
1747	015d6ba04e534be486069c3db7b10827	ETHOSCOPE_015	2019-10-10	11-24-21	015d6ba04e534be486069c3db7b10827/ETHOSCOPE_015/2019-10-10_11-24-21/2019-10-10_11-24-21_015d6ba04e534be486069c3db7b10827.db	355495936
1748	015d6ba04e534be486069c3db7b10827	ETHOSCOPE_015	2019-10-18	09-49-57	015d6ba04e534be486069c3db7b10827/ETHOSCOPE_015/2019-10-18_09-49-57/2019-10-18_09-49-57_015d6ba04e534be486069c3db7b10827.db	298573824
1749	015d6ba04e534be486069c3db7b10827	ETHOSCOPE_015	2019-10-22	09-06-01	015d6ba04e534be486069c3db7b10827/ETHOSCOPE_015/2019-10-22_09-06-01/2019-10-22_09-06-01_015d6ba04e534be486069c3db7b10827.db	468058112
1750	015d6ba04e534be486069c3db7b10827	ETHOSCOPE_015	2019-10-29	08-51-40	015d6ba04e534be486069c3db7b10827/ETHOSCOPE_015/2019-10-29_08-51-40/2019-10-29_08-51-40_015d6ba04e534be486069c3db7b10827.db	491409408
1751	015d6ba04e534be486069c3db7b10827	ETHOSCOPE_015	2019-11-04	09-34-44	015d6ba04e534be486069c3db7b10827/ETHOSCOPE_015/2019-11-04_09-34-44/2019-11-04_09-34-44_015d6ba04e534be486069c3db7b10827.db	396718080
1752	015d6ba04e534be486069c3db7b10827	ETHOSCOPE_015	2019-11-08	12-24-53	015d6ba04e534be486069c3db7b10827/ETHOSCOPE_015/2019-11-08_12-24-53/2019-11-08_12-24-53_015d6ba04e534be486069c3db7b10827.db	591822848
1753	015d6ba04e534be486069c3db7b10827	ETHOSCOPE_015	2019-11-22	11-30-36	015d6ba04e534be486069c3db7b10827/ETHOSCOPE_015/2019-11-22_11-30-36/2019-11-22_11-30-36_015d6ba04e534be486069c3db7b10827.db	582656000
1754	015d6ba04e534be486069c3db7b10827	ETHOSCOPE_015	2019-12-03	10-40-16	015d6ba04e534be486069c3db7b10827/ETHOSCOPE_015/2019-12-03_10-40-16/2019-12-03_10-40-16_015d6ba04e534be486069c3db7b10827.db	445222912
1755	015d6ba04e534be486069c3db7b10827	ETHOSCOPE_015	2019-12-20	13-36-50	015d6ba04e534be486069c3db7b10827/ETHOSCOPE_015/2019-12-20_13-36-50/2019-12-20_13-36-50_015d6ba04e534be486069c3db7b10827.db	1316999168
1756	016aeeee10184bb39b0754e75cef7900	ETHOSCOPE_016	2015-09-24	13-41-24	016aeeee10184bb39b0754e75cef7900/ETHOSCOPE_016/2015-09-24_13-41-24/2015-09-24_13-41-24_016aeeee10184bb39b0754e75cef7900.db	20371456
1757	016aeeee10184bb39b0754e75cef7900	ETHOSCOPE_016	2015-11-13	16-10-35	016aeeee10184bb39b0754e75cef7900/ETHOSCOPE_016/2015-11-13_16-10-35/2015-11-13_16-10-35_016aeeee10184bb39b0754e75cef7900.db	333678592
1758	016aeeee10184bb39b0754e75cef7900	ETHOSCOPE_016	2015-11-18	17-42-02	016aeeee10184bb39b0754e75cef7900/ETHOSCOPE_016/2015-11-18_17-42-02/2015-11-18_17-42-02_016aeeee10184bb39b0754e75cef7900.db	2793472
1759	016aeeee10184bb39b0754e75cef7900	ETHOSCOPE_016	2015-11-20	14-03-55	016aeeee10184bb39b0754e75cef7900/ETHOSCOPE_016/2015-11-20_14-03-55/2015-11-20_14-03-55_016aeeee10184bb39b0754e75cef7900.db	332576768
1760	016aeeee10184bb39b0754e75cef7900	ETHOSCOPE_016	2015-11-23	18-15-23	016aeeee10184bb39b0754e75cef7900/ETHOSCOPE_016/2015-11-23_18-15-23/2015-11-23_18-15-23_016aeeee10184bb39b0754e75cef7900.db	1172480
1761	016aeeee10184bb39b0754e75cef7900	ETHOSCOPE_016	2015-11-30	15-55-29	016aeeee10184bb39b0754e75cef7900/ETHOSCOPE_016/2015-11-30_15-55-29/2015-11-30_15-55-29_016aeeee10184bb39b0754e75cef7900.db	613191680
1762	016aeeee10184bb39b0754e75cef7900	ETHOSCOPE_016	2015-12-07	20-20-46	016aeeee10184bb39b0754e75cef7900/ETHOSCOPE_016/2015-12-07_20-20-46/2015-12-07_20-20-46_016aeeee10184bb39b0754e75cef7900.db	575251456
1763	016aeeee10184bb39b0754e75cef7900	ETHOSCOPE_016	2015-12-13	18-55-09	016aeeee10184bb39b0754e75cef7900/ETHOSCOPE_016/2015-12-13_18-55-09/2015-12-13_18-55-09_016aeeee10184bb39b0754e75cef7900.db	0
1764	016aeeee10184bb39b0754e75cef7900	ETHOSCOPE_016	2015-12-13	18-58-47	016aeeee10184bb39b0754e75cef7900/ETHOSCOPE_016/2015-12-13_18-58-47/2015-12-13_18-58-47_016aeeee10184bb39b0754e75cef7900.db	563530752
1765	016aeeee10184bb39b0754e75cef7900	ETHOSCOPE_016	2015-12-19	12-30-25	016aeeee10184bb39b0754e75cef7900/ETHOSCOPE_016/2015-12-19_12-30-25/2015-12-19_12-30-25_016aeeee10184bb39b0754e75cef7900.db	1309529088
1766	016aeeee10184bb39b0754e75cef7900	ETHOSCOPE_016	2016-01-14	21-42-19	016aeeee10184bb39b0754e75cef7900/ETHOSCOPE_016/2016-01-14_21-42-19/2016-01-14_21-42-19_016aeeee10184bb39b0754e75cef7900.db	1007630336
1767	016aeeee10184bb39b0754e75cef7900	ETHOSCOPE_016	2016-02-19	10-37-40	016aeeee10184bb39b0754e75cef7900/ETHOSCOPE_016/2016-02-19_10-37-40/2016-02-19_10-37-40_016aeeee10184bb39b0754e75cef7900.db	278789120
1768	016aeeee10184bb39b0754e75cef7900	ETHOSCOPE_016	2016-03-17	21-03-06	016aeeee10184bb39b0754e75cef7900/ETHOSCOPE_016/2016-03-17_21-03-06/2016-03-17_21-03-06_016aeeee10184bb39b0754e75cef7900.db	0
1769	016aeeee10184bb39b0754e75cef7900	ETHOSCOPE_016	2016-03-17	21-05-18	016aeeee10184bb39b0754e75cef7900/ETHOSCOPE_016/2016-03-17_21-05-18/2016-03-17_21-05-18_016aeeee10184bb39b0754e75cef7900.db	0
1770	016aeeee10184bb39b0754e75cef7900	ETHOSCOPE_016	2016-03-21	20-18-15	016aeeee10184bb39b0754e75cef7900/ETHOSCOPE_016/2016-03-21_20-18-15/2016-03-21_20-18-15_016aeeee10184bb39b0754e75cef7900.db	615678976
1771	016aeeee10184bb39b0754e75cef7900	ETHOSCOPE_016	2016-03-28	14-40-35	016aeeee10184bb39b0754e75cef7900/ETHOSCOPE_016/2016-03-28_14-40-35/2016-03-28_14-40-35_016aeeee10184bb39b0754e75cef7900.db	616582144
1772	016aeeee10184bb39b0754e75cef7900	ETHOSCOPE_016	2016-04-04	17-52-13	016aeeee10184bb39b0754e75cef7900/ETHOSCOPE_016/2016-04-04_17-52-13/2016-04-04_17-52-13_016aeeee10184bb39b0754e75cef7900.db	447944704
1773	016aeeee10184bb39b0754e75cef7900	ETHOSCOPE_016	2016-04-10	15-46-51	016aeeee10184bb39b0754e75cef7900/ETHOSCOPE_016/2016-04-10_15-46-51/2016-04-10_15-46-51_016aeeee10184bb39b0754e75cef7900.db	1084211200
1774	016aeeee10184bb39b0754e75cef7900	ETHOSCOPE_016	2016-04-24	16-27-33	016aeeee10184bb39b0754e75cef7900/ETHOSCOPE_016/2016-04-24_16-27-33/2016-04-24_16-27-33_016aeeee10184bb39b0754e75cef7900.db	659726336
1775	016aeeee10184bb39b0754e75cef7900	ETHOSCOPE_016	2016-05-02	18-13-36	016aeeee10184bb39b0754e75cef7900/ETHOSCOPE_016/2016-05-02_18-13-36/2016-05-02_18-13-36_016aeeee10184bb39b0754e75cef7900.db	54637568
1776	016aeeee10184bb39b0754e75cef7900	ETHOSCOPE_016	2016-05-09	16-40-50	016aeeee10184bb39b0754e75cef7900/ETHOSCOPE_016/2016-05-09_16-40-50/2016-05-09_16-40-50_016aeeee10184bb39b0754e75cef7900.db	572780544
1777	016aeeee10184bb39b0754e75cef7900	ETHOSCOPE_016	2016-05-16	14-26-09	016aeeee10184bb39b0754e75cef7900/ETHOSCOPE_016/2016-05-16_14-26-09/2016-05-16_14-26-09_016aeeee10184bb39b0754e75cef7900.db	509935616
1778	016aeeee10184bb39b0754e75cef7900	ETHOSCOPE_016	2016-05-24	12-49-42	016aeeee10184bb39b0754e75cef7900/ETHOSCOPE_016/2016-05-24_12-49-42/2016-05-24_12-49-42_016aeeee10184bb39b0754e75cef7900.db	0
1779	016aeeee10184bb39b0754e75cef7900	ETHOSCOPE_016	2016-05-24	14-44-56	016aeeee10184bb39b0754e75cef7900/ETHOSCOPE_016/2016-05-24_14-44-56/2016-05-24_14-44-56_016aeeee10184bb39b0754e75cef7900.db	37888
1780	016aeeee10184bb39b0754e75cef7900	ETHOSCOPE_016	2016-05-24	16-59-00	016aeeee10184bb39b0754e75cef7900/ETHOSCOPE_016/2016-05-24_16-59-00/2016-05-24_16-59-00_016aeeee10184bb39b0754e75cef7900.db	548646912
1781	016aeeee10184bb39b0754e75cef7900	ETHOSCOPE_016	2016-05-31	18-22-21	016aeeee10184bb39b0754e75cef7900/ETHOSCOPE_016/2016-05-31_18-22-21/2016-05-31_18-22-21_016aeeee10184bb39b0754e75cef7900.db	7761920
1782	016aeeee10184bb39b0754e75cef7900	ETHOSCOPE_016	2016-05-31	21-25-14	016aeeee10184bb39b0754e75cef7900/ETHOSCOPE_016/2016-05-31_21-25-14/2016-05-31_21-25-14_016aeeee10184bb39b0754e75cef7900.db	292864
1783	016aeeee10184bb39b0754e75cef7900	ETHOSCOPE_016	2016-06-07	13-32-27	016aeeee10184bb39b0754e75cef7900/ETHOSCOPE_016/2016-06-07_13-32-27/2016-06-07_13-32-27_016aeeee10184bb39b0754e75cef7900.db	581075968
1784	016aeeee10184bb39b0754e75cef7900	ETHOSCOPE_016	2016-06-13	10-44-06	016aeeee10184bb39b0754e75cef7900/ETHOSCOPE_016/2016-06-13_10-44-06/2016-06-13_10-44-06_016aeeee10184bb39b0754e75cef7900.db	653783040
1785	016aeeee10184bb39b0754e75cef7900	ETHOSCOPE_016	2016-07-01	17-56-38	016aeeee10184bb39b0754e75cef7900/ETHOSCOPE_016/2016-07-01_17-56-38/2016-07-01_17-56-38_016aeeee10184bb39b0754e75cef7900.db	24576
1786	016aeeee10184bb39b0754e75cef7900	ETHOSCOPE_016	2016-07-01	18-01-47	016aeeee10184bb39b0754e75cef7900/ETHOSCOPE_016/2016-07-01_18-01-47/2016-07-01_18-01-47_016aeeee10184bb39b0754e75cef7900.db	188887040
1787	016c6ba04e534be486069c3db7b10827	ETHOSCOPE_016	2016-07-12	09-13-42	016c6ba04e534be486069c3db7b10827/ETHOSCOPE_016/2016-07-12_09-13-42/2016-07-12_09-13-42_016c6ba04e534be486069c3db7b10827.db	0
1788	016c6ba04e534be486069c3db7b10827	ETHOSCOPE_016	2016-07-14	18-02-59	016c6ba04e534be486069c3db7b10827/ETHOSCOPE_016/2016-07-14_18-02-59/2016-07-14_18-02-59_016c6ba04e534be486069c3db7b10827.db	781975552
1789	016c6ba04e534be486069c3db7b10827	ETHOSCOPE_016	2016-07-25	17-43-34	016c6ba04e534be486069c3db7b10827/ETHOSCOPE_016/2016-07-25_17-43-34/2016-07-25_17-43-34_016c6ba04e534be486069c3db7b10827.db	578821120
1790	016c6ba04e534be486069c3db7b10827	ETHOSCOPE_016	2016-09-13	16-26-27	016c6ba04e534be486069c3db7b10827/ETHOSCOPE_016/2016-09-13_16-26-27/2016-09-13_16-26-27_016c6ba04e534be486069c3db7b10827.db	1398405120
1791	016c6ba04e534be486069c3db7b10827	ETHOSCOPE_016	2016-10-01	14-25-43	016c6ba04e534be486069c3db7b10827/ETHOSCOPE_016/2016-10-01_14-25-43/2016-10-01_14-25-43_016c6ba04e534be486069c3db7b10827.db	181616640
1792	016c6ba04e534be486069c3db7b10827	ETHOSCOPE_016	2016-10-11	18-19-08	016c6ba04e534be486069c3db7b10827/ETHOSCOPE_016/2016-10-11_18-19-08/2016-10-11_18-19-08_016c6ba04e534be486069c3db7b10827.db	669763584
1793	016c6ba04e534be486069c3db7b10827	ETHOSCOPE_016	2016-10-24	09-15-26	016c6ba04e534be486069c3db7b10827/ETHOSCOPE_016/2016-10-24_09-15-26/2016-10-24_09-15-26_016c6ba04e534be486069c3db7b10827.db	679022592
1794	016c6ba04e534be486069c3db7b10827	ETHOSCOPE_016	2016-11-30	16-50-07	016c6ba04e534be486069c3db7b10827/ETHOSCOPE_016/2016-11-30_16-50-07/2016-11-30_16-50-07_016c6ba04e534be486069c3db7b10827.db	681357312
1795	016c6ba04e534be486069c3db7b10827	ETHOSCOPE_016	2016-12-08	15-01-26	016c6ba04e534be486069c3db7b10827/ETHOSCOPE_016/2016-12-08_15-01-26/2016-12-08_15-01-26_016c6ba04e534be486069c3db7b10827.db	671162368
1796	016c6ba04e534be486069c3db7b10827	ETHOSCOPE_016	2017-01-09	17-06-36	016c6ba04e534be486069c3db7b10827/ETHOSCOPE_016/2017-01-09_17-06-36/2017-01-09_17-06-36_016c6ba04e534be486069c3db7b10827.db	582242304
1797	016c6ba04e534be486069c3db7b10827	ETHOSCOPE_016	2017-01-16	20-40-51	016c6ba04e534be486069c3db7b10827/ETHOSCOPE_016/2017-01-16_20-40-51/2017-01-16_20-40-51_016c6ba04e534be486069c3db7b10827.db	509571072
1798	016c6ba04e534be486069c3db7b10827	ETHOSCOPE_016	2017-01-27	17-09-04	016c6ba04e534be486069c3db7b10827/ETHOSCOPE_016/2017-01-27_17-09-04/2017-01-27_17-09-04_016c6ba04e534be486069c3db7b10827.db	774144
1799	016c6ba04e534be486069c3db7b10827	ETHOSCOPE_016	2017-01-27	17-50-06	016c6ba04e534be486069c3db7b10827/ETHOSCOPE_016/2017-01-27_17-50-06/2017-01-27_17-50-06_016c6ba04e534be486069c3db7b10827.db	118313984
1800	016c6ba04e534be486069c3db7b10827	ETHOSCOPE_016	2017-02-02	12-32-43	016c6ba04e534be486069c3db7b10827/ETHOSCOPE_016/2017-02-02_12-32-43/2017-02-02_12-32-43_016c6ba04e534be486069c3db7b10827.db	163566592
1801	016c6ba04e534be486069c3db7b10827	ETHOSCOPE_016	2017-02-07	17-51-59	016c6ba04e534be486069c3db7b10827/ETHOSCOPE_016/2017-02-07_17-51-59/2017-02-07_17-51-59_016c6ba04e534be486069c3db7b10827.db	452362240
1802	016c6ba04e534be486069c3db7b10827	ETHOSCOPE_016	2017-02-16	11-40-22	016c6ba04e534be486069c3db7b10827/ETHOSCOPE_016/2017-02-16_11-40-22/2017-02-16_11-40-22_016c6ba04e534be486069c3db7b10827.db	468120576
1803	016c6ba04e534be486069c3db7b10827	ETHOSCOPE_016	2017-02-22	18-26-06	016c6ba04e534be486069c3db7b10827/ETHOSCOPE_016/2017-02-22_18-26-06/2017-02-22_18-26-06_016c6ba04e534be486069c3db7b10827.db	520016896
1804	016c6ba04e534be486069c3db7b10827	ETHOSCOPE_016	2017-03-01	15-23-29	016c6ba04e534be486069c3db7b10827/ETHOSCOPE_016/2017-03-01_15-23-29/2017-03-01_15-23-29_016c6ba04e534be486069c3db7b10827.db	448303104
1805	016c6ba04e534be486069c3db7b10827	ETHOSCOPE_016	2017-03-07	16-35-56	016c6ba04e534be486069c3db7b10827/ETHOSCOPE_016/2017-03-07_16-35-56/2017-03-07_16-35-56_016c6ba04e534be486069c3db7b10827.db	442510336
1806	016c6ba04e534be486069c3db7b10827	ETHOSCOPE_016	2017-03-15	11-19-44	016c6ba04e534be486069c3db7b10827/ETHOSCOPE_016/2017-03-15_11-19-44/2017-03-15_11-19-44_016c6ba04e534be486069c3db7b10827.db	453430272
1807	016c6ba04e534be486069c3db7b10827	ETHOSCOPE_016	2017-03-23	12-30-37	016c6ba04e534be486069c3db7b10827/ETHOSCOPE_016/2017-03-23_12-30-37/2017-03-23_12-30-37_016c6ba04e534be486069c3db7b10827.db	391414784
1808	016c6ba04e534be486069c3db7b10827	ETHOSCOPE_016	2017-03-28	10-19-35	016c6ba04e534be486069c3db7b10827/ETHOSCOPE_016/2017-03-28_10-19-35/2017-03-28_10-19-35_016c6ba04e534be486069c3db7b10827.db	36864
1809	016c6ba04e534be486069c3db7b10827	ETHOSCOPE_016	2017-03-28	10-25-48	016c6ba04e534be486069c3db7b10827/ETHOSCOPE_016/2017-03-28_10-25-48/2017-03-28_10-25-48_016c6ba04e534be486069c3db7b10827.db	460066816
1810	016c6ba04e534be486069c3db7b10827	ETHOSCOPE_016	2017-04-07	10-03-44	016c6ba04e534be486069c3db7b10827/ETHOSCOPE_016/2017-04-07_10-03-44/2017-04-07_10-03-44_016c6ba04e534be486069c3db7b10827.db	406926336
1811	016c6ba04e534be486069c3db7b10827	ETHOSCOPE_016	2017-04-12	10-34-34	016c6ba04e534be486069c3db7b10827/ETHOSCOPE_016/2017-04-12_10-34-34/2017-04-12_10-34-34_016c6ba04e534be486069c3db7b10827.db	472837120
1812	016c6ba04e534be486069c3db7b10827	ETHOSCOPE_016	2017-04-26	10-19-25	016c6ba04e534be486069c3db7b10827/ETHOSCOPE_016/2017-04-26_10-19-25/2017-04-26_10-19-25_016c6ba04e534be486069c3db7b10827.db	377627648
1813	016c6ba04e534be486069c3db7b10827	ETHOSCOPE_016	2017-05-08	10-41-33	016c6ba04e534be486069c3db7b10827/ETHOSCOPE_016/2017-05-08_10-41-33/2017-05-08_10-41-33_016c6ba04e534be486069c3db7b10827.db	66021376
1814	016c6ba04e534be486069c3db7b10827	ETHOSCOPE_016	2017-05-12	12-41-11	016c6ba04e534be486069c3db7b10827/ETHOSCOPE_016/2017-05-12_12-41-11/2017-05-12_12-41-11_016c6ba04e534be486069c3db7b10827.db	397268992
1815	016c6ba04e534be486069c3db7b10827	ETHOSCOPE_016	2017-05-19	09-27-01	016c6ba04e534be486069c3db7b10827/ETHOSCOPE_016/2017-05-19_09-27-01/2017-05-19_09-27-01_016c6ba04e534be486069c3db7b10827.db	143685632
1816	016c6ba04e534be486069c3db7b10827	ETHOSCOPE_016	2017-05-24	11-07-15	016c6ba04e534be486069c3db7b10827/ETHOSCOPE_016/2017-05-24_11-07-15/2017-05-24_11-07-15_016c6ba04e534be486069c3db7b10827.db	79538176
1817	016c6ba04e534be486069c3db7b10827	ETHOSCOPE_016	2017-05-25	10-40-45	016c6ba04e534be486069c3db7b10827/ETHOSCOPE_016/2017-05-25_10-40-45/2017-05-25_10-40-45_016c6ba04e534be486069c3db7b10827.db	42353664
1818	016c6ba04e534be486069c3db7b10827	ETHOSCOPE_016	2017-05-26	08-55-19	016c6ba04e534be486069c3db7b10827/ETHOSCOPE_016/2017-05-26_08-55-19/2017-05-26_08-55-19_016c6ba04e534be486069c3db7b10827.db	88883200
1819	016c6ba04e534be486069c3db7b10827	ETHOSCOPE_016	2017-06-08	10-35-15	016c6ba04e534be486069c3db7b10827/ETHOSCOPE_016/2017-06-08_10-35-15/2017-06-08_10-35-15_016c6ba04e534be486069c3db7b10827.db	1054019584
1820	016c6ba04e534be486069c3db7b10827	ETHOSCOPE_016	2017-06-29	10-35-29	016c6ba04e534be486069c3db7b10827/ETHOSCOPE_016/2017-06-29_10-35-29/2017-06-29_10-35-29_016c6ba04e534be486069c3db7b10827.db	1322733568
1821	016c6ba04e534be486069c3db7b10827	ETHOSCOPE_016	2017-07-17	10-26-59	016c6ba04e534be486069c3db7b10827/ETHOSCOPE_016/2017-07-17_10-26-59/2017-07-17_10-26-59_016c6ba04e534be486069c3db7b10827.db	1389590528
1822	016c6ba04e534be486069c3db7b10827	ETHOSCOPE_016	2017-08-08	13-41-41	016c6ba04e534be486069c3db7b10827/ETHOSCOPE_016/2017-08-08_13-41-41/2017-08-08_13-41-41_016c6ba04e534be486069c3db7b10827.db	438675456
1823	016c6ba04e534be486069c3db7b10827	ETHOSCOPE_016	2017-08-15	13-56-37	016c6ba04e534be486069c3db7b10827/ETHOSCOPE_016/2017-08-15_13-56-37/2017-08-15_13-56-37_016c6ba04e534be486069c3db7b10827.db	418157568
1824	016c6ba04e534be486069c3db7b10827	ETHOSCOPE_016	2017-08-22	13-55-55	016c6ba04e534be486069c3db7b10827/ETHOSCOPE_016/2017-08-22_13-55-55/2017-08-22_13-55-55_016c6ba04e534be486069c3db7b10827.db	399223808
1825	016c6ba04e534be486069c3db7b10827	ETHOSCOPE_016	2017-08-29	18-05-43	016c6ba04e534be486069c3db7b10827/ETHOSCOPE_016/2017-08-29_18-05-43/2017-08-29_18-05-43_016c6ba04e534be486069c3db7b10827.db	379124736
1826	016c6ba04e534be486069c3db7b10827	ETHOSCOPE_016	2017-09-05	13-25-44	016c6ba04e534be486069c3db7b10827/ETHOSCOPE_016/2017-09-05_13-25-44/2017-09-05_13-25-44_016c6ba04e534be486069c3db7b10827.db	424267776
1827	016c6ba04e534be486069c3db7b10827	ETHOSCOPE_016	2017-11-25	18-32-52	016c6ba04e534be486069c3db7b10827/ETHOSCOPE_016/2017-11-25_18-32-52/2017-11-25_18-32-52_016c6ba04e534be486069c3db7b10827.db	390723584
1828	016c6ba04e534be486069c3db7b10827	ETHOSCOPE_016	2017-12-02	14-13-17	016c6ba04e534be486069c3db7b10827/ETHOSCOPE_016/2017-12-02_14-13-17/2017-12-02_14-13-17_016c6ba04e534be486069c3db7b10827.db	380516352
1829	016c6ba04e534be486069c3db7b10827	ETHOSCOPE_016	2017-12-08	17-12-52	016c6ba04e534be486069c3db7b10827/ETHOSCOPE_016/2017-12-08_17-12-52/2017-12-08_17-12-52_016c6ba04e534be486069c3db7b10827.db	607232
1830	016c6ba04e534be486069c3db7b10827	ETHOSCOPE_016	2017-12-08	17-43-44	016c6ba04e534be486069c3db7b10827/ETHOSCOPE_016/2017-12-08_17-43-44/2017-12-08_17-43-44_016c6ba04e534be486069c3db7b10827.db	445900800
1831	016c6ba04e534be486069c3db7b10827	ETHOSCOPE_016	2017-12-15	18-01-42	016c6ba04e534be486069c3db7b10827/ETHOSCOPE_016/2017-12-15_18-01-42/2017-12-15_18-01-42_016c6ba04e534be486069c3db7b10827.db	9930752
1832	016c6ba04e534be486069c3db7b10827	ETHOSCOPE_016	2017-12-15	21-57-36	016c6ba04e534be486069c3db7b10827/ETHOSCOPE_016/2017-12-15_21-57-36/2017-12-15_21-57-36_016c6ba04e534be486069c3db7b10827.db	676864
1833	016c6ba04e534be486069c3db7b10827	ETHOSCOPE_016	2018-02-06	08-32-14	016c6ba04e534be486069c3db7b10827/ETHOSCOPE_016/2018-02-06_08-32-14/2018-02-06_08-32-14_016c6ba04e534be486069c3db7b10827.db	65157120
1834	016c6ba04e534be486069c3db7b10827	ETHOSCOPE_016	2018-02-09	11-29-58	016c6ba04e534be486069c3db7b10827/ETHOSCOPE_016/2018-02-09_11-29-58/2018-02-09_11-29-58_016c6ba04e534be486069c3db7b10827.db	136238080
1835	016c6ba04e534be486069c3db7b10827	ETHOSCOPE_016	2018-02-21	09-05-22	016c6ba04e534be486069c3db7b10827/ETHOSCOPE_016/2018-02-21_09-05-22/2018-02-21_09-05-22_016c6ba04e534be486069c3db7b10827.db	65202176
1836	016c6ba04e534be486069c3db7b10827	ETHOSCOPE_016	2018-03-02	14-27-43	016c6ba04e534be486069c3db7b10827/ETHOSCOPE_016/2018-03-02_14-27-43/2018-03-02_14-27-43_016c6ba04e534be486069c3db7b10827.db	231424
1837	016c6ba04e534be486069c3db7b10827	ETHOSCOPE_016	2018-03-05	14-48-01	016c6ba04e534be486069c3db7b10827/ETHOSCOPE_016/2018-03-05_14-48-01/2018-03-05_14-48-01_016c6ba04e534be486069c3db7b10827.db	23552
1838	016c6ba04e534be486069c3db7b10827	ETHOSCOPE_016	2018-03-05	14-51-06	016c6ba04e534be486069c3db7b10827/ETHOSCOPE_016/2018-03-05_14-51-06/2018-03-05_14-51-06_016c6ba04e534be486069c3db7b10827.db	63488
1839	016c6ba04e534be486069c3db7b10827	ETHOSCOPE_016	2018-03-05	14-55-56	016c6ba04e534be486069c3db7b10827/ETHOSCOPE_016/2018-03-05_14-55-56/2018-03-05_14-55-56_016c6ba04e534be486069c3db7b10827.db	50176
1840	016c6ba04e534be486069c3db7b10827	ETHOSCOPE_016	2018-03-05	15-07-26	016c6ba04e534be486069c3db7b10827/ETHOSCOPE_016/2018-03-05_15-07-26/2018-03-05_15-07-26_016c6ba04e534be486069c3db7b10827.db	1590272
1841	016c6ba04e534be486069c3db7b10827	ETHOSCOPE_016	2018-03-05	15-53-45	016c6ba04e534be486069c3db7b10827/ETHOSCOPE_016/2018-03-05_15-53-45/2018-03-05_15-53-45_016c6ba04e534be486069c3db7b10827.db	151552
1842	016c6ba04e534be486069c3db7b10827	ETHOSCOPE_016	2018-03-05	15-58-52	016c6ba04e534be486069c3db7b10827/ETHOSCOPE_016/2018-03-05_15-58-52/2018-03-05_15-58-52_016c6ba04e534be486069c3db7b10827.db	2863104
1843	016c6ba04e534be486069c3db7b10827	ETHOSCOPE_016	2018-03-05	17-19-59	016c6ba04e534be486069c3db7b10827/ETHOSCOPE_016/2018-03-05_17-19-59/2018-03-05_17-19-59_016c6ba04e534be486069c3db7b10827.db	7480320
1844	016c6ba04e534be486069c3db7b10827	ETHOSCOPE_016	2018-03-07	16-17-29	016c6ba04e534be486069c3db7b10827/ETHOSCOPE_016/2018-03-07_16-17-29/2018-03-07_16-17-29_016c6ba04e534be486069c3db7b10827.db	92296192
1845	016c6ba04e534be486069c3db7b10827	ETHOSCOPE_016	2018-03-20	12-09-17	016c6ba04e534be486069c3db7b10827/ETHOSCOPE_016/2018-03-20_12-09-17/2018-03-20_12-09-17_016c6ba04e534be486069c3db7b10827.db	86174720
1846	016c6ba04e534be486069c3db7b10827	ETHOSCOPE_016	2018-03-23	10-01-44	016c6ba04e534be486069c3db7b10827/ETHOSCOPE_016/2018-03-23_10-01-44/2018-03-23_10-01-44_016c6ba04e534be486069c3db7b10827.db	2816000
1847	016c6ba04e534be486069c3db7b10827	ETHOSCOPE_016	2018-03-27	14-58-51	016c6ba04e534be486069c3db7b10827/ETHOSCOPE_016/2018-03-27_14-58-51/2018-03-27_14-58-51_016c6ba04e534be486069c3db7b10827.db	2638848
1848	016c6ba04e534be486069c3db7b10827	ETHOSCOPE_016	2018-03-27	16-37-09	016c6ba04e534be486069c3db7b10827/ETHOSCOPE_016/2018-03-27_16-37-09/2018-03-27_16-37-09_016c6ba04e534be486069c3db7b10827.db	212866048
1849	016c6ba04e534be486069c3db7b10827	ETHOSCOPE_016	2018-04-05	11-26-55	016c6ba04e534be486069c3db7b10827/ETHOSCOPE_016/2018-04-05_11-26-55/2018-04-05_11-26-55_016c6ba04e534be486069c3db7b10827.db	97280
1850	016c6ba04e534be486069c3db7b10827	ETHOSCOPE_016	2018-04-05	12-16-06	016c6ba04e534be486069c3db7b10827/ETHOSCOPE_016/2018-04-05_12-16-06/2018-04-05_12-16-06_016c6ba04e534be486069c3db7b10827.db	46448640
1851	016c6ba04e534be486069c3db7b10827	ETHOSCOPE_016	2018-04-10	18-02-24	016c6ba04e534be486069c3db7b10827/ETHOSCOPE_016/2018-04-10_18-02-24/2018-04-10_18-02-24_016c6ba04e534be486069c3db7b10827.db	74162176
1852	016c6ba04e534be486069c3db7b10827	ETHOSCOPE_016	2018-04-13	15-12-02	016c6ba04e534be486069c3db7b10827/ETHOSCOPE_016/2018-04-13_15-12-02/2018-04-13_15-12-02_016c6ba04e534be486069c3db7b10827.db	124866560
1853	016c6ba04e534be486069c3db7b10827	ETHOSCOPE_016	2018-04-16	20-31-46	016c6ba04e534be486069c3db7b10827/ETHOSCOPE_016/2018-04-16_20-31-46/2018-04-16_20-31-46_016c6ba04e534be486069c3db7b10827.db	27766784
1854	016c6ba04e534be486069c3db7b10827	ETHOSCOPE_016	2018-04-17	12-58-46	016c6ba04e534be486069c3db7b10827/ETHOSCOPE_016/2018-04-17_12-58-46/2018-04-17_12-58-46_016c6ba04e534be486069c3db7b10827.db	49013760
1855	016c6ba04e534be486069c3db7b10827	ETHOSCOPE_016	2018-04-18	15-59-50	016c6ba04e534be486069c3db7b10827/ETHOSCOPE_016/2018-04-18_15-59-50/2018-04-18_15-59-50_016c6ba04e534be486069c3db7b10827.db	81956864
1856	016c6ba04e534be486069c3db7b10827	ETHOSCOPE_016	2018-04-24	14-58-48	016c6ba04e534be486069c3db7b10827/ETHOSCOPE_016/2018-04-24_14-58-48/2018-04-24_14-58-48_016c6ba04e534be486069c3db7b10827.db	274968576
1857	016c6ba04e534be486069c3db7b10827	ETHOSCOPE_016	2018-05-01	15-05-34	016c6ba04e534be486069c3db7b10827/ETHOSCOPE_016/2018-05-01_15-05-34/2018-05-01_15-05-34_016c6ba04e534be486069c3db7b10827.db	85748736
1858	016c6ba04e534be486069c3db7b10827	ETHOSCOPE_016	2018-05-03	14-52-19	016c6ba04e534be486069c3db7b10827/ETHOSCOPE_016/2018-05-03_14-52-19/2018-05-03_14-52-19_016c6ba04e534be486069c3db7b10827.db	32474112
1859	016c6ba04e534be486069c3db7b10827	ETHOSCOPE_016	2018-05-04	11-09-05	016c6ba04e534be486069c3db7b10827/ETHOSCOPE_016/2018-05-04_11-09-05/2018-05-04_11-09-05_016c6ba04e534be486069c3db7b10827.db	297715712
1860	016c6ba04e534be486069c3db7b10827	ETHOSCOPE_016	2018-05-09	21-23-16	016c6ba04e534be486069c3db7b10827/ETHOSCOPE_016/2018-05-09_21-23-16/2018-05-09_21-23-16_016c6ba04e534be486069c3db7b10827.db	38772736
1861	016c6ba04e534be486069c3db7b10827	ETHOSCOPE_016	2018-05-15	21-15-55	016c6ba04e534be486069c3db7b10827/ETHOSCOPE_016/2018-05-15_21-15-55/2018-05-15_21-15-55_016c6ba04e534be486069c3db7b10827.db	42109952
1862	016c6ba04e534be486069c3db7b10827	ETHOSCOPE_016	2018-05-16	10-53-19	016c6ba04e534be486069c3db7b10827/ETHOSCOPE_016/2018-05-16_10-53-19/2018-05-16_10-53-19_016c6ba04e534be486069c3db7b10827.db	316416
1863	016c6ba04e534be486069c3db7b10827	ETHOSCOPE_016	2018-05-16	11-03-43	016c6ba04e534be486069c3db7b10827/ETHOSCOPE_016/2018-05-16_11-03-43/2018-05-16_11-03-43_016c6ba04e534be486069c3db7b10827.db	53989376
1864	016c6ba04e534be486069c3db7b10827	ETHOSCOPE_016	2018-05-18	10-50-06	016c6ba04e534be486069c3db7b10827/ETHOSCOPE_016/2018-05-18_10-50-06/2018-05-18_10-50-06_016c6ba04e534be486069c3db7b10827.db	3580928
1865	016c6ba04e534be486069c3db7b10827	ETHOSCOPE_016	2018-05-22	20-53-05	016c6ba04e534be486069c3db7b10827/ETHOSCOPE_016/2018-05-22_20-53-05/2018-05-22_20-53-05_016c6ba04e534be486069c3db7b10827.db	40566784
1866	016c6ba04e534be486069c3db7b10827	ETHOSCOPE_016	2018-05-23	10-53-06	016c6ba04e534be486069c3db7b10827/ETHOSCOPE_016/2018-05-23_10-53-06/2018-05-23_10-53-06_016c6ba04e534be486069c3db7b10827.db	4132864
1867	016c6ba04e534be486069c3db7b10827	ETHOSCOPE_016	2018-05-30	15-15-30	016c6ba04e534be486069c3db7b10827/ETHOSCOPE_016/2018-05-30_15-15-30/2018-05-30_15-15-30_016c6ba04e534be486069c3db7b10827.db	44277760
1868	016c6ba04e534be486069c3db7b10827	ETHOSCOPE_016	2018-06-05	13-14-47	016c6ba04e534be486069c3db7b10827/ETHOSCOPE_016/2018-06-05_13-14-47/2018-06-05_13-14-47_016c6ba04e534be486069c3db7b10827.db	102400
1869	016c6ba04e534be486069c3db7b10827	ETHOSCOPE_016	2018-06-15	09-45-16	016c6ba04e534be486069c3db7b10827/ETHOSCOPE_016/2018-06-15_09-45-16/2018-06-15_09-45-16_016c6ba04e534be486069c3db7b10827.db	184415232
1870	016c6ba04e534be486069c3db7b10827	ETHOSCOPE_016	2018-06-21	15-50-15	016c6ba04e534be486069c3db7b10827/ETHOSCOPE_016/2018-06-21_15-50-15/2018-06-21_15-50-15_016c6ba04e534be486069c3db7b10827.db	164626432
1871	016c6ba04e534be486069c3db7b10827	ETHOSCOPE_016	2018-06-25	09-03-25	016c6ba04e534be486069c3db7b10827/ETHOSCOPE_016/2018-06-25_09-03-25/2018-06-25_09-03-25_016c6ba04e534be486069c3db7b10827.db	89546752
1872	016c6ba04e534be486069c3db7b10827	ETHOSCOPE_016	2018-06-29	12-09-42	016c6ba04e534be486069c3db7b10827/ETHOSCOPE_016/2018-06-29_12-09-42/2018-06-29_12-09-42_016c6ba04e534be486069c3db7b10827.db	221313024
1873	016c6ba04e534be486069c3db7b10827	ETHOSCOPE_016	2018-07-05	16-04-20	016c6ba04e534be486069c3db7b10827/ETHOSCOPE_016/2018-07-05_16-04-20/2018-07-05_16-04-20_016c6ba04e534be486069c3db7b10827.db	0
1874	016c6ba04e534be486069c3db7b10827	ETHOSCOPE_016	2018-07-05	17-30-57	016c6ba04e534be486069c3db7b10827/ETHOSCOPE_016/2018-07-05_17-30-57/2018-07-05_17-30-57_016c6ba04e534be486069c3db7b10827.db	544768
1875	016d6ba04e534be486069c3db7b10827	ETHOSCOPE_016	2018-07-25	13-28-17	016d6ba04e534be486069c3db7b10827/ETHOSCOPE_016/2018-07-25_13-28-17/2018-07-25_13-28-17_016d6ba04e534be486069c3db7b10827.db	319739904
1876	016d6ba04e534be486069c3db7b10827	ETHOSCOPE_016	2018-07-31	13-48-20	016d6ba04e534be486069c3db7b10827/ETHOSCOPE_016/2018-07-31_13-48-20/2018-07-31_13-48-20_016d6ba04e534be486069c3db7b10827.db	474137600
1877	016d6ba04e534be486069c3db7b10827	ETHOSCOPE_016	2018-08-22	10-04-14	016d6ba04e534be486069c3db7b10827/ETHOSCOPE_016/2018-08-22_10-04-14/2018-08-22_10-04-14_016d6ba04e534be486069c3db7b10827.db	404186112
1878	016d6ba04e534be486069c3db7b10827	ETHOSCOPE_016	2018-08-28	14-02-22	016d6ba04e534be486069c3db7b10827/ETHOSCOPE_016/2018-08-28_14-02-22/2018-08-28_14-02-22_016d6ba04e534be486069c3db7b10827.db	563567616
1879	016d6ba04e534be486069c3db7b10827	ETHOSCOPE_016	2018-09-21	12-24-37	016d6ba04e534be486069c3db7b10827/ETHOSCOPE_016/2018-09-21_12-24-37/2018-09-21_12-24-37_016d6ba04e534be486069c3db7b10827.db	611915776
1880	016d6ba04e534be486069c3db7b10827	ETHOSCOPE_016	2018-10-02	14-28-30	016d6ba04e534be486069c3db7b10827/ETHOSCOPE_016/2018-10-02_14-28-30/2018-10-02_14-28-30_016d6ba04e534be486069c3db7b10827.db	1636352
1881	016d6ba04e534be486069c3db7b10827	ETHOSCOPE_016	2018-10-02	16-19-23	016d6ba04e534be486069c3db7b10827/ETHOSCOPE_016/2018-10-02_16-19-23/2018-10-02_16-19-23_016d6ba04e534be486069c3db7b10827.db	1329305600
1882	016d6ba04e534be486069c3db7b10827	ETHOSCOPE_016	2018-10-19	15-21-54	016d6ba04e534be486069c3db7b10827/ETHOSCOPE_016/2018-10-19_15-21-54/2018-10-19_15-21-54_016d6ba04e534be486069c3db7b10827.db	1382400
1883	016d6ba04e534be486069c3db7b10827	ETHOSCOPE_016	2018-10-19	15-54-09	016d6ba04e534be486069c3db7b10827/ETHOSCOPE_016/2018-10-19_15-54-09/2018-10-19_15-54-09_016d6ba04e534be486069c3db7b10827.db	1101532160
1884	016d6ba04e534be486069c3db7b10827	ETHOSCOPE_016	2018-11-03	11-34-56	016d6ba04e534be486069c3db7b10827/ETHOSCOPE_016/2018-11-03_11-34-56/2018-11-03_11-34-56_016d6ba04e534be486069c3db7b10827.db	192729088
1885	016d6ba04e534be486069c3db7b10827	ETHOSCOPE_016	2018-11-26	10-15-23	016d6ba04e534be486069c3db7b10827/ETHOSCOPE_016/2018-11-26_10-15-23/2018-11-26_10-15-23_016d6ba04e534be486069c3db7b10827.db	344425472
1886	016d6ba04e534be486069c3db7b10827	ETHOSCOPE_016	2019-01-28	18-29-18	016d6ba04e534be486069c3db7b10827/ETHOSCOPE_016/2019-01-28_18-29-18/2019-01-28_18-29-18_016d6ba04e534be486069c3db7b10827.db	25837568
1887	016d6ba04e534be486069c3db7b10827	ETHOSCOPE_016	2019-01-29	10-19-39	016d6ba04e534be486069c3db7b10827/ETHOSCOPE_016/2019-01-29_10-19-39/2019-01-29_10-19-39_016d6ba04e534be486069c3db7b10827.db	80896
1888	016d6ba04e534be486069c3db7b10827	ETHOSCOPE_016	2019-01-29	10-30-54	016d6ba04e534be486069c3db7b10827/ETHOSCOPE_016/2019-01-29_10-30-54/2019-01-29_10-30-54_016d6ba04e534be486069c3db7b10827.db	404480
1889	016d6ba04e534be486069c3db7b10827	ETHOSCOPE_016	2019-01-29	10-59-31	016d6ba04e534be486069c3db7b10827/ETHOSCOPE_016/2019-01-29_10-59-31/2019-01-29_10-59-31_016d6ba04e534be486069c3db7b10827.db	381819904
1890	016d6ba04e534be486069c3db7b10827	ETHOSCOPE_016	2019-02-08	14-32-54	016d6ba04e534be486069c3db7b10827/ETHOSCOPE_016/2019-02-08_14-32-54/2019-02-08_14-32-54_016d6ba04e534be486069c3db7b10827.db	190532608
1891	016d6ba04e534be486069c3db7b10827	ETHOSCOPE_016	2019-02-15	15-59-40	016d6ba04e534be486069c3db7b10827/ETHOSCOPE_016/2019-02-15_15-59-40/2019-02-15_15-59-40_016d6ba04e534be486069c3db7b10827.db	311651328
1892	016d6ba04e534be486069c3db7b10827	ETHOSCOPE_016	2019-03-05	12-30-53	016d6ba04e534be486069c3db7b10827/ETHOSCOPE_016/2019-03-05_12-30-53/2019-03-05_12-30-53_016d6ba04e534be486069c3db7b10827.db	75983872
1893	016d6ba04e534be486069c3db7b10827	ETHOSCOPE_016	2019-03-07	09-03-12	016d6ba04e534be486069c3db7b10827/ETHOSCOPE_016/2019-03-07_09-03-12/2019-03-07_09-03-12_016d6ba04e534be486069c3db7b10827.db	120792064
1894	016d6ba04e534be486069c3db7b10827	ETHOSCOPE_016	2019-03-12	14-49-28	016d6ba04e534be486069c3db7b10827/ETHOSCOPE_016/2019-03-12_14-49-28/2019-03-12_14-49-28_016d6ba04e534be486069c3db7b10827.db	171783168
1895	016d6ba04e534be486069c3db7b10827	ETHOSCOPE_016	2019-03-18	12-15-33	016d6ba04e534be486069c3db7b10827/ETHOSCOPE_016/2019-03-18_12-15-33/2019-03-18_12-15-33_016d6ba04e534be486069c3db7b10827.db	37801984
1896	016d6ba04e534be486069c3db7b10827	ETHOSCOPE_016	2019-03-20	20-36-20	016d6ba04e534be486069c3db7b10827/ETHOSCOPE_016/2019-03-20_20-36-20/2019-03-20_20-36-20_016d6ba04e534be486069c3db7b10827.db	172417024
1897	016d6ba04e534be486069c3db7b10827	ETHOSCOPE_016	2019-05-01	18-52-35	016d6ba04e534be486069c3db7b10827/ETHOSCOPE_016/2019-05-01_18-52-35/2019-05-01_18-52-35_016d6ba04e534be486069c3db7b10827.db	152705024
1898	016d6ba04e534be486069c3db7b10827	ETHOSCOPE_016	2019-05-13	13-20-22	016d6ba04e534be486069c3db7b10827/ETHOSCOPE_016/2019-05-13_13-20-22/2019-05-13_13-20-22_016d6ba04e534be486069c3db7b10827.db	0
1899	016d6ba04e534be486069c3db7b10827	ETHOSCOPE_016	2019-05-13	13-22-13	016d6ba04e534be486069c3db7b10827/ETHOSCOPE_016/2019-05-13_13-22-13/2019-05-13_13-22-13_016d6ba04e534be486069c3db7b10827.db	25600
1900	016d6ba04e534be486069c3db7b10827	ETHOSCOPE_016	2019-05-13	16-32-43	016d6ba04e534be486069c3db7b10827/ETHOSCOPE_016/2019-05-13_16-32-43/2019-05-13_16-32-43_016d6ba04e534be486069c3db7b10827.db	295357440
1901	016d6ba04e534be486069c3db7b10827	ETHOSCOPE_016	2019-05-21	15-32-18	016d6ba04e534be486069c3db7b10827/ETHOSCOPE_016/2019-05-21_15-32-18/2019-05-21_15-32-18_016d6ba04e534be486069c3db7b10827.db	93664256
1902	016d6ba04e534be486069c3db7b10827	ETHOSCOPE_016	2019-05-24	12-49-19	016d6ba04e534be486069c3db7b10827/ETHOSCOPE_016/2019-05-24_12-49-19/2019-05-24_12-49-19_016d6ba04e534be486069c3db7b10827.db	152584192
1903	016d6ba04e534be486069c3db7b10827	ETHOSCOPE_016	2019-06-05	14-00-09	016d6ba04e534be486069c3db7b10827/ETHOSCOPE_016/2019-06-05_14-00-09/2019-06-05_14-00-09_016d6ba04e534be486069c3db7b10827.db	300765184
1904	016d6ba04e534be486069c3db7b10827	ETHOSCOPE_016	2019-07-02	14-39-00	016d6ba04e534be486069c3db7b10827/ETHOSCOPE_016/2019-07-02_14-39-00/2019-07-02_14-39-00_016d6ba04e534be486069c3db7b10827.db	246951936
1905	016d6ba04e534be486069c3db7b10827	ETHOSCOPE_016	2019-07-19	12-29-05	016d6ba04e534be486069c3db7b10827/ETHOSCOPE_016/2019-07-19_12-29-05/2019-07-19_12-29-05_016d6ba04e534be486069c3db7b10827.db	251142144
1906	016d6ba04e534be486069c3db7b10827	ETHOSCOPE_016	2019-07-26	13-56-05	016d6ba04e534be486069c3db7b10827/ETHOSCOPE_016/2019-07-26_13-56-05/2019-07-26_13-56-05_016d6ba04e534be486069c3db7b10827.db	106496
1907	016d6ba04e534be486069c3db7b10827	ETHOSCOPE_016	2019-07-26	13-59-17	016d6ba04e534be486069c3db7b10827/ETHOSCOPE_016/2019-07-26_13-59-17/2019-07-26_13-59-17_016d6ba04e534be486069c3db7b10827.db	261476352
1908	016d6ba04e534be486069c3db7b10827	ETHOSCOPE_016	2019-08-02	14-25-28	016d6ba04e534be486069c3db7b10827/ETHOSCOPE_016/2019-08-02_14-25-28/2019-08-02_14-25-28_016d6ba04e534be486069c3db7b10827.db	425590784
1909	016d6ba04e534be486069c3db7b10827	ETHOSCOPE_016	2019-08-09	15-38-02	016d6ba04e534be486069c3db7b10827/ETHOSCOPE_016/2019-08-09_15-38-02/2019-08-09_15-38-02_016d6ba04e534be486069c3db7b10827.db	451874816
1910	016d6ba04e534be486069c3db7b10827	ETHOSCOPE_016	2019-08-16	15-41-28	016d6ba04e534be486069c3db7b10827/ETHOSCOPE_016/2019-08-16_15-41-28/2019-08-16_15-41-28_016d6ba04e534be486069c3db7b10827.db	41168896
1911	016d6ba04e534be486069c3db7b10827	ETHOSCOPE_016	2019-08-18	19-12-19	016d6ba04e534be486069c3db7b10827/ETHOSCOPE_016/2019-08-18_19-12-19/2019-08-18_19-12-19_016d6ba04e534be486069c3db7b10827.db	138383360
1912	016d6ba04e534be486069c3db7b10827	ETHOSCOPE_016	2019-08-22	18-14-22	016d6ba04e534be486069c3db7b10827/ETHOSCOPE_016/2019-08-22_18-14-22/2019-08-22_18-14-22_016d6ba04e534be486069c3db7b10827.db	192696320
1913	016d6ba04e534be486069c3db7b10827	ETHOSCOPE_016	2019-09-03	16-15-25	016d6ba04e534be486069c3db7b10827/ETHOSCOPE_016/2019-09-03_16-15-25/2019-09-03_16-15-25_016d6ba04e534be486069c3db7b10827.db	220520448
1914	016d6ba04e534be486069c3db7b10827	ETHOSCOPE_016	2019-09-27	14-24-03	016d6ba04e534be486069c3db7b10827/ETHOSCOPE_016/2019-09-27_14-24-03/2019-09-27_14-24-03_016d6ba04e534be486069c3db7b10827.db	118603776
1915	016d6ba04e534be486069c3db7b10827	ETHOSCOPE_016	2019-10-04	15-02-15	016d6ba04e534be486069c3db7b10827/ETHOSCOPE_016/2019-10-04_15-02-15/2019-10-04_15-02-15_016d6ba04e534be486069c3db7b10827.db	100950016
1916	016d6ba04e534be486069c3db7b10827	ETHOSCOPE_016	2019-10-07	04-42-57	016d6ba04e534be486069c3db7b10827/ETHOSCOPE_016/2019-10-07_04-42-57/2019-10-07_04-42-57_016d6ba04e534be486069c3db7b10827.db	16371712
1917	016d6ba04e534be486069c3db7b10827	ETHOSCOPE_016	2019-10-14	12-30-12	016d6ba04e534be486069c3db7b10827/ETHOSCOPE_016/2019-10-14_12-30-12/2019-10-14_12-30-12_016d6ba04e534be486069c3db7b10827.db	165662720
1918	016d6ba04e534be486069c3db7b10827	ETHOSCOPE_016	2019-10-18	13-12-52	016d6ba04e534be486069c3db7b10827/ETHOSCOPE_016/2019-10-18_13-12-52/2019-10-18_13-12-52_016d6ba04e534be486069c3db7b10827.db	393216
1919	016d6ba04e534be486069c3db7b10827	ETHOSCOPE_016	2019-10-18	13-26-32	016d6ba04e534be486069c3db7b10827/ETHOSCOPE_016/2019-10-18_13-26-32/2019-10-18_13-26-32_016d6ba04e534be486069c3db7b10827.db	239325184
1920	016d6ba04e534be486069c3db7b10827	ETHOSCOPE_016	2019-10-21	16-32-59	016d6ba04e534be486069c3db7b10827/ETHOSCOPE_016/2019-10-21_16-32-59/2019-10-21_16-32-59_016d6ba04e534be486069c3db7b10827.db	68005888
1921	016d6ba04e534be486069c3db7b10827	ETHOSCOPE_016	2019-10-22	15-05-53	016d6ba04e534be486069c3db7b10827/ETHOSCOPE_016/2019-10-22_15-05-53/2019-10-22_15-05-53_016d6ba04e534be486069c3db7b10827.db	10899456
1922	016d6ba04e534be486069c3db7b10827	ETHOSCOPE_016	2019-10-22	19-32-51	016d6ba04e534be486069c3db7b10827/ETHOSCOPE_016/2019-10-22_19-32-51/2019-10-22_19-32-51_016d6ba04e534be486069c3db7b10827.db	432873472
1923	016d6ba04e534be486069c3db7b10827	ETHOSCOPE_016	2019-10-28	16-19-05	016d6ba04e534be486069c3db7b10827/ETHOSCOPE_016/2019-10-28_16-19-05/2019-10-28_16-19-05_016d6ba04e534be486069c3db7b10827.db	294244352
1924	016d6ba04e534be486069c3db7b10827	ETHOSCOPE_016	2019-11-19	13-45-10	016d6ba04e534be486069c3db7b10827/ETHOSCOPE_016/2019-11-19_13-45-10/2019-11-19_13-45-10_016d6ba04e534be486069c3db7b10827.db	303104
1925	016d6ba04e534be486069c3db7b10827	ETHOSCOPE_016	2019-11-19	13-53-09	016d6ba04e534be486069c3db7b10827/ETHOSCOPE_016/2019-11-19_13-53-09/2019-11-19_13-53-09_016d6ba04e534be486069c3db7b10827.db	347643904
1926	016d6ba04e534be486069c3db7b10827	ETHOSCOPE_016	2019-11-25	15-18-25	016d6ba04e534be486069c3db7b10827/ETHOSCOPE_016/2019-11-25_15-18-25/2019-11-25_15-18-25_016d6ba04e534be486069c3db7b10827.db	37199872
1927	016d6ba04e534be486069c3db7b10827	ETHOSCOPE_016	2019-11-26	14-19-16	016d6ba04e534be486069c3db7b10827/ETHOSCOPE_016/2019-11-26_14-19-16/2019-11-26_14-19-16_016d6ba04e534be486069c3db7b10827.db	108519424
1928	016d6ba04e534be486069c3db7b10827	ETHOSCOPE_016	2019-12-02	15-45-36	016d6ba04e534be486069c3db7b10827/ETHOSCOPE_016/2019-12-02_15-45-36/2019-12-02_15-45-36_016d6ba04e534be486069c3db7b10827.db	213299200
1929	016d6ba04e534be486069c3db7b10827	ETHOSCOPE_016	2019-12-17	14-20-55	016d6ba04e534be486069c3db7b10827/ETHOSCOPE_016/2019-12-17_14-20-55/2019-12-17_14-20-55_016d6ba04e534be486069c3db7b10827.db	49000448
1930	016d6ba04e534be486069c3db7b10827	ETHOSCOPE_016	2019-12-19	16-49-25	016d6ba04e534be486069c3db7b10827/ETHOSCOPE_016/2019-12-19_16-49-25/2019-12-19_16-49-25_016d6ba04e534be486069c3db7b10827.db	365686784
1931	016d6ba04e534be486069c3db7b10827	ETHOSCOPE_016	2020-01-07	17-59-53	016d6ba04e534be486069c3db7b10827/ETHOSCOPE_016/2020-01-07_17-59-53/2020-01-07_17-59-53_016d6ba04e534be486069c3db7b10827.db	98701312
1932	016d6ba04e534be486069c3db7b10827	ETHOSCOPE_016	2020-01-28	13-35-53	016d6ba04e534be486069c3db7b10827/ETHOSCOPE_016/2020-01-28_13-35-53/2020-01-28_13-35-53_016d6ba04e534be486069c3db7b10827.db	77688832
1933	016d6ba04e534be486069c3db7b10827	ETHOSCOPE_016	2020-01-30	14-32-39	016d6ba04e534be486069c3db7b10827/ETHOSCOPE_016/2020-01-30_14-32-39/2020-01-30_14-32-39_016d6ba04e534be486069c3db7b10827.db	259481600
1934	017aeeee10184bb39b0754e75cef7900	ETHOSCOPE_017	2015-09-24	13-41-24	017aeeee10184bb39b0754e75cef7900/ETHOSCOPE_017/2015-09-24_13-41-24/2015-09-24_13-41-24_017aeeee10184bb39b0754e75cef7900.db	20371456
1935	017aeeee10184bb39b0754e75cef7900	ETHOSCOPE_017	2015-11-13	16-10-23	017aeeee10184bb39b0754e75cef7900/ETHOSCOPE_017/2015-11-13_16-10-23/2015-11-13_16-10-23_017aeeee10184bb39b0754e75cef7900.db	59743232
1936	017aeeee10184bb39b0754e75cef7900	ETHOSCOPE_017	2015-11-16	17-25-46	017aeeee10184bb39b0754e75cef7900/ETHOSCOPE_017/2015-11-16_17-25-46/2015-11-16_17-25-46_017aeeee10184bb39b0754e75cef7900.db	143806464
1937	017aeeee10184bb39b0754e75cef7900	ETHOSCOPE_017	2015-11-18	17-41-06	017aeeee10184bb39b0754e75cef7900/ETHOSCOPE_017/2015-11-18_17-41-06/2015-11-18_17-41-06_017aeeee10184bb39b0754e75cef7900.db	2515968
1938	017aeeee10184bb39b0754e75cef7900	ETHOSCOPE_017	2015-11-20	14-04-01	017aeeee10184bb39b0754e75cef7900/ETHOSCOPE_017/2015-11-20_14-04-01/2015-11-20_14-04-01_017aeeee10184bb39b0754e75cef7900.db	149504
1939	017aeeee10184bb39b0754e75cef7900	ETHOSCOPE_017	2015-11-23	13-46-10	017aeeee10184bb39b0754e75cef7900/ETHOSCOPE_017/2015-11-23_13-46-10/2015-11-23_13-46-10_017aeeee10184bb39b0754e75cef7900.db	269312
1940	017aeeee10184bb39b0754e75cef7900	ETHOSCOPE_017	2015-11-23	14-07-12	017aeeee10184bb39b0754e75cef7900/ETHOSCOPE_017/2015-11-23_14-07-12/2015-11-23_14-07-12_017aeeee10184bb39b0754e75cef7900.db	2412544
1941	017aeeee10184bb39b0754e75cef7900	ETHOSCOPE_017	2015-11-23	15-31-23	017aeeee10184bb39b0754e75cef7900/ETHOSCOPE_017/2015-11-23_15-31-23/2015-11-23_15-31-23_017aeeee10184bb39b0754e75cef7900.db	118784
1942	017aeeee10184bb39b0754e75cef7900	ETHOSCOPE_017	2015-11-23	15-40-22	017aeeee10184bb39b0754e75cef7900/ETHOSCOPE_017/2015-11-23_15-40-22/2015-11-23_15-40-22_017aeeee10184bb39b0754e75cef7900.db	9118720
[truncated: 14,857 more rows]
