# Supplementary material for: Ethoscopy and ethoscope-lab: a framework for behavioural analysis to lower entrance barrier and aid reproducibility
Source: Bioinform Adv. 2023 Sep 20;3(1):vbad132. doi: 10.1093/bioadv/vbad132 (PMC10561991; doi:10.1093/bioadv/vbad132)
Supplement: vbad132_Supplementary_Data [file vbad132_supplementary_data.zip › tutorial_notebook/jones_et_al_metadata.csv]

date	machine_name	region_id
2021-06-02	ETHOSCOPE_148	1
2021-06-02	ETHOSCOPE_148	2
2021-06-02	ETHOSCOPE_148	3
2021-06-02	ETHOSCOPE_148	4
2021-06-02	ETHOSCOPE_148	5
2021-06-02	ETHOSCOPE_148	6
2021-06-02	ETHOSCOPE_148	7
2021-06-02	ETHOSCOPE_148	8
2021-06-02	ETHOSCOPE_148	9
2021-06-02	ETHOSCOPE_148	10
2021-06-02	ETHOSCOPE_148	11
2021-06-02	ETHOSCOPE_148	12
2021-06-02	ETHOSCOPE_148	13
2021-06-02	ETHOSCOPE_148	14
2021-06-02	ETHOSCOPE_148	15
2021-06-02	ETHOSCOPE_148	16
2021-06-02	ETHOSCOPE_148	17
2021-06-02	ETHOSCOPE_148	18
2021-06-02	ETHOSCOPE_148	19
2021-06-02	ETHOSCOPE_148	20
2021-06-02	ETHOSCOPE_148	21
2021-06-02	ETHOSCOPE_148	22
2021-06-02	ETHOSCOPE_148	23
2021-06-02	ETHOSCOPE_148	24
2021-06-08	ETHOSCOPE_258	1
2021-06-08	ETHOSCOPE_258	2
2021-06-08	ETHOSCOPE_258	3
2021-06-08	ETHOSCOPE_258	4
2021-06-08	ETHOSCOPE_258	5
2021-06-08	ETHOSCOPE_258	6
2021-06-08	ETHOSCOPE_258	7
2021-06-08	ETHOSCOPE_258	8
2021-06-08	ETHOSCOPE_258	9
2021-06-08	ETHOSCOPE_258	10
2021-06-08	ETHOSCOPE_258	11
2021-06-08	ETHOSCOPE_258	12
2021-06-08	ETHOSCOPE_258	13
2021-06-08	ETHOSCOPE_258	14
2021-06-08	ETHOSCOPE_258	15
2021-06-08	ETHOSCOPE_258	16
2021-06-08	ETHOSCOPE_258	17
2021-06-08	ETHOSCOPE_258	18
2021-06-08	ETHOSCOPE_258	19
2021-06-08	ETHOSCOPE_258	20
2021-06-08	ETHOSCOPE_258	21
2021-06-08	ETHOSCOPE_258	22
2021-06-08	ETHOSCOPE_258	23
2021-06-08	ETHOSCOPE_258	24
2021-06-23	ETHOSCOPE_108	1
2021-06-23	ETHOSCOPE_108	2
2021-06-23	ETHOSCOPE_108	3
2021-06-23	ETHOSCOPE_108	4
2021-06-23	ETHOSCOPE_108	5
2021-06-23	ETHOSCOPE_108	6
2021-06-23	ETHOSCOPE_108	7
2021-06-23	ETHOSCOPE_108	8
2021-06-23	ETHOSCOPE_108	9
2021-06-23	ETHOSCOPE_108	10
2021-06-23	ETHOSCOPE_108	11
2021-06-23	ETHOSCOPE_108	12
2021-06-23	ETHOSCOPE_108	13
2021-06-23	ETHOSCOPE_108	14
2021-06-23	ETHOSCOPE_108	15
2021-06-23	ETHOSCOPE_108	16
2021-06-23	ETHOSCOPE_108	17
2021-06-23	ETHOSCOPE_108	18
2021-06-23	ETHOSCOPE_108	19
2021-06-23	ETHOSCOPE_108	20
2021-06-23	ETHOSCOPE_108	21
2021-06-23	ETHOSCOPE_108	22
2021-06-23	ETHOSCOPE_108	23
2021-06-23	ETHOSCOPE_108	24
2021-06-23	ETHOSCOPE_261	1
2021-06-23	ETHOSCOPE_261	2
2021-06-23	ETHOSCOPE_261	3
2021-06-23	ETHOSCOPE_261	4
2021-06-23	ETHOSCOPE_261	5
2021-06-23	ETHOSCOPE_261	6
2021-06-23	ETHOSCOPE_261	7
2021-06-23	ETHOSCOPE_261	8
2021-06-23	ETHOSCOPE_261	9
2021-06-23	ETHOSCOPE_261	10
2021-06-23	ETHOSCOPE_261	11
2021-06-23	ETHOSCOPE_261	12
2021-06-23	ETHOSCOPE_261	13
2021-06-23	ETHOSCOPE_261	14
2021-06-23	ETHOSCOPE_261	15
2021-06-23	ETHOSCOPE_261	16
2021-06-23	ETHOSCOPE_261	17
2021-06-23	ETHOSCOPE_261	18
2021-06-23	ETHOSCOPE_261	19
2021-06-23	ETHOSCOPE_261	20
2021-06-23	ETHOSCOPE_261	21
2021-06-23	ETHOSCOPE_261	22
2021-06-23	ETHOSCOPE_261	23
2021-06-23	ETHOSCOPE_261	24
2021-06-29	ETHOSCOPE_257	1
2021-06-29	ETHOSCOPE_257	2
2021-06-29	ETHOSCOPE_257	3
2021-06-29	ETHOSCOPE_257	4
2021-06-29	ETHOSCOPE_257	5
2021-06-29	ETHOSCOPE_257	6
2021-06-29	ETHOSCOPE_257	7
2021-06-29	ETHOSCOPE_257	8
2021-06-29	ETHOSCOPE_257	9
2021-06-29	ETHOSCOPE_257	10
2021-06-29	ETHOSCOPE_257	11
2021-06-29	ETHOSCOPE_257	12
2021-06-29	ETHOSCOPE_257	13
2021-06-29	ETHOSCOPE_257	14
2021-06-29	ETHOSCOPE_257	15
2021-06-29	ETHOSCOPE_257	16
2021-06-29	ETHOSCOPE_257	17
2021-06-29	ETHOSCOPE_257	18
2021-06-29	ETHOSCOPE_257	19
2021-06-29	ETHOSCOPE_257	20
2021-06-29	ETHOSCOPE_257	21
2021-06-29	ETHOSCOPE_257	22
2021-06-29	ETHOSCOPE_257	23
2021-06-29	ETHOSCOPE_257	24
2021-06-29	ETHOSCOPE_261	1
2021-06-29	ETHOSCOPE_261	2
2021-06-29	ETHOSCOPE_261	3
2021-06-29	ETHOSCOPE_261	4
2021-06-29	ETHOSCOPE_261	5
2021-06-29	ETHOSCOPE_261	6
2021-06-29	ETHOSCOPE_261	7
2021-06-29	ETHOSCOPE_261	8
2021-06-29	ETHOSCOPE_261	9
2021-06-29	ETHOSCOPE_261	10
2021-06-29	ETHOSCOPE_261	11
2021-06-29	ETHOSCOPE_261	12
2021-06-29	ETHOSCOPE_261	13
2021-06-29	ETHOSCOPE_261	14
2021-06-29	ETHOSCOPE_261	15
2021-06-29	ETHOSCOPE_261	16
2021-06-29	ETHOSCOPE_261	17
2021-06-29	ETHOSCOPE_261	18
2021-06-29	ETHOSCOPE_261	19
2021-06-29	ETHOSCOPE_261	20
2021-06-29	ETHOSCOPE_261	21
2021-06-29	ETHOSCOPE_261	22
2021-06-29	ETHOSCOPE_261	23
2021-06-29	ETHOSCOPE_261	24
2021-06-30	ETHOSCOPE_141	1
2021-06-30	ETHOSCOPE_141	2
2021-06-30	ETHOSCOPE_141	3
2021-06-30	ETHOSCOPE_141	4
2021-06-30	ETHOSCOPE_141	5
2021-06-30	ETHOSCOPE_141	6
2021-06-30	ETHOSCOPE_141	7
2021-06-30	ETHOSCOPE_141	8
2021-06-30	ETHOSCOPE_141	9
2021-06-30	ETHOSCOPE_141	10
2021-06-30	ETHOSCOPE_141	11
2021-06-30	ETHOSCOPE_141	12
2021-06-30	ETHOSCOPE_141	13
2021-06-30	ETHOSCOPE_141	14
2021-06-30	ETHOSCOPE_141	15
2021-06-30	ETHOSCOPE_141	16
2021-06-30	ETHOSCOPE_141	17
2021-06-30	ETHOSCOPE_141	18
2021-06-30	ETHOSCOPE_141	19
2021-06-30	ETHOSCOPE_141	20
2021-06-30	ETHOSCOPE_141	21
2021-06-30	ETHOSCOPE_141	22
2021-06-30	ETHOSCOPE_141	23
2021-06-30	ETHOSCOPE_141	24
2021-06-30	ETHOSCOPE_139	1
2021-06-30	ETHOSCOPE_139	2
2021-06-30	ETHOSCOPE_139	3
2021-06-30	ETHOSCOPE_139	4
2021-06-30	ETHOSCOPE_139	5
2021-06-30	ETHOSCOPE_139	6
2021-06-30	ETHOSCOPE_139	7
2021-06-30	ETHOSCOPE_139	8
2021-06-30	ETHOSCOPE_139	9
2021-06-30	ETHOSCOPE_139	10
2021-06-30	ETHOSCOPE_139	11
2021-06-30	ETHOSCOPE_139	12
2021-06-30	ETHOSCOPE_139	13
2021-06-30	ETHOSCOPE_139	14
2021-06-30	ETHOSCOPE_139	15
2021-06-30	ETHOSCOPE_139	16
2021-06-30	ETHOSCOPE_139	17
2021-06-30	ETHOSCOPE_139	18
2021-06-30	ETHOSCOPE_139	19
2021-06-30	ETHOSCOPE_139	20
2021-06-30	ETHOSCOPE_139	21
2021-06-30	ETHOSCOPE_139	22
2021-06-30	ETHOSCOPE_139	23
2021-06-30	ETHOSCOPE_139	24
2021-07-13	ETHOSCOPE_151	1
2021-07-13	ETHOSCOPE_151	2
2021-07-13	ETHOSCOPE_151	3
2021-07-13	ETHOSCOPE_151	4
2021-07-13	ETHOSCOPE_151	5
2021-07-13	ETHOSCOPE_151	6
2021-07-13	ETHOSCOPE_151	7
2021-07-13	ETHOSCOPE_151	8
2021-07-13	ETHOSCOPE_151	9
2021-07-13	ETHOSCOPE_151	10
2021-07-13	ETHOSCOPE_151	11
2021-07-13	ETHOSCOPE_151	12
2021-07-13	ETHOSCOPE_151	13
2021-07-13	ETHOSCOPE_151	14
2021-07-13	ETHOSCOPE_151	15
2021-07-13	ETHOSCOPE_151	16
2021-07-13	ETHOSCOPE_151	17
2021-07-13	ETHOSCOPE_151	18
2021-07-13	ETHOSCOPE_151	19
2021-07-13	ETHOSCOPE_151	20
2021-07-13	ETHOSCOPE_151	21
2021-07-13	ETHOSCOPE_151	22
2021-07-13	ETHOSCOPE_151	23
2021-07-13	ETHOSCOPE_151	24
2021-07-13	ETHOSCOPE_148	1
2021-07-13	ETHOSCOPE_148	2
2021-07-13	ETHOSCOPE_148	3
2021-07-13	ETHOSCOPE_148	4
2021-07-13	ETHOSCOPE_148	5
2021-07-13	ETHOSCOPE_148	6
2021-07-13	ETHOSCOPE_148	7
2021-07-13	ETHOSCOPE_148	8
2021-07-13	ETHOSCOPE_148	9
2021-07-13	ETHOSCOPE_148	10
2021-07-13	ETHOSCOPE_148	11
2021-07-13	ETHOSCOPE_148	12
2021-07-13	ETHOSCOPE_148	13
2021-07-13	ETHOSCOPE_148	14
2021-07-13	ETHOSCOPE_148	15
2021-07-13	ETHOSCOPE_148	16
2021-07-13	ETHOSCOPE_148	17
2021-07-13	ETHOSCOPE_148	18
2021-07-13	ETHOSCOPE_148	19
2021-07-13	ETHOSCOPE_148	20
2021-07-13	ETHOSCOPE_148	21
2021-07-13	ETHOSCOPE_148	22
2021-07-13	ETHOSCOPE_148	23
2021-07-13	ETHOSCOPE_148	24
2021-07-15	ETHOSCOPE_261	1
2021-07-15	ETHOSCOPE_261	2
2021-07-15	ETHOSCOPE_261	3
2021-07-15	ETHOSCOPE_261	4
2021-07-15	ETHOSCOPE_261	5
2021-07-15	ETHOSCOPE_261	6
2021-07-15	ETHOSCOPE_261	7
2021-07-15	ETHOSCOPE_261	8
2021-07-15	ETHOSCOPE_261	9
2021-07-15	ETHOSCOPE_261	10
2021-07-15	ETHOSCOPE_261	11
2021-07-15	ETHOSCOPE_261	12
2021-07-15	ETHOSCOPE_261	13
2021-07-15	ETHOSCOPE_261	14
2021-07-15	ETHOSCOPE_261	15
2021-07-15	ETHOSCOPE_261	16
2021-07-15	ETHOSCOPE_261	17
2021-07-15	ETHOSCOPE_261	18
2021-07-15	ETHOSCOPE_261	19
2021-07-15	ETHOSCOPE_261	20
2021-07-15	ETHOSCOPE_261	21
2021-07-15	ETHOSCOPE_261	22
2021-07-15	ETHOSCOPE_261	23
2021-07-15	ETHOSCOPE_261	24
2021-07-16	ETHOSCOPE_151	1
2021-07-16	ETHOSCOPE_151	2
2021-07-16	ETHOSCOPE_151	3
2021-07-16	ETHOSCOPE_151	4
2021-07-16	ETHOSCOPE_151	5
2021-07-16	ETHOSCOPE_151	6
2021-07-16	ETHOSCOPE_151	7
2021-07-16	ETHOSCOPE_151	8
2021-07-16	ETHOSCOPE_151	9
2021-07-16	ETHOSCOPE_151	10
2021-07-16	ETHOSCOPE_151	11
2021-07-16	ETHOSCOPE_151	12
2021-07-16	ETHOSCOPE_151	13
2021-07-16	ETHOSCOPE_151	14
2021-07-16	ETHOSCOPE_151	15
2021-07-16	ETHOSCOPE_151	16
2021-07-16	ETHOSCOPE_151	17
2021-07-16	ETHOSCOPE_151	18
2021-07-16	ETHOSCOPE_151	19
2021-07-16	ETHOSCOPE_151	20
2021-07-16	ETHOSCOPE_151	21
2021-07-16	ETHOSCOPE_151	22
2021-07-16	ETHOSCOPE_151	23
2021-07-16	ETHOSCOPE_151	24
2021-07-19	ETHOSCOPE_147	1
2021-07-19	ETHOSCOPE_147	2
2021-07-19	ETHOSCOPE_147	3
2021-07-19	ETHOSCOPE_147	4
2021-07-19	ETHOSCOPE_147	5
2021-07-19	ETHOSCOPE_147	6
2021-07-19	ETHOSCOPE_147	7
2021-07-19	ETHOSCOPE_147	8
2021-07-19	ETHOSCOPE_147	9
2021-07-19	ETHOSCOPE_147	10
2021-07-19	ETHOSCOPE_147	11
2021-07-19	ETHOSCOPE_147	12
2021-07-19	ETHOSCOPE_147	13
2021-07-19	ETHOSCOPE_147	14
2021-07-19	ETHOSCOPE_147	15
2021-07-19	ETHOSCOPE_147	16
2021-07-19	ETHOSCOPE_147	17
2021-07-19	ETHOSCOPE_147	18
2021-07-19	ETHOSCOPE_147	19
2021-07-19	ETHOSCOPE_147	20
2021-07-19	ETHOSCOPE_147	21
2021-07-19	ETHOSCOPE_147	22
2021-07-19	ETHOSCOPE_147	23
2021-07-19	ETHOSCOPE_147	24
2021-07-19	ETHOSCOPE_148	1
2021-07-19	ETHOSCOPE_148	2
2021-07-19	ETHOSCOPE_148	3
2021-07-19	ETHOSCOPE_148	4
2021-07-19	ETHOSCOPE_148	5
2021-07-19	ETHOSCOPE_148	6
2021-07-19	ETHOSCOPE_148	7
2021-07-19	ETHOSCOPE_148	8
2021-07-19	ETHOSCOPE_148	9
2021-07-19	ETHOSCOPE_148	10
2021-07-19	ETHOSCOPE_148	11
2021-07-19	ETHOSCOPE_148	12
2021-07-19	ETHOSCOPE_148	13
2021-07-19	ETHOSCOPE_148	14
2021-07-19	ETHOSCOPE_148	15
2021-07-19	ETHOSCOPE_148	16
2021-07-19	ETHOSCOPE_148	17
2021-07-19	ETHOSCOPE_148	18
2021-07-19	ETHOSCOPE_148	19
2021-07-19	ETHOSCOPE_148	20
2021-07-19	ETHOSCOPE_148	21
2021-07-19	ETHOSCOPE_148	22
2021-07-19	ETHOSCOPE_148	23
2021-07-19	ETHOSCOPE_148	24
2021-06-21	ETHOSCOPE_108	1
2021-06-21	ETHOSCOPE_108	2
2021-06-21	ETHOSCOPE_108	3
2021-06-21	ETHOSCOPE_108	4
2021-06-21	ETHOSCOPE_108	5
2021-06-21	ETHOSCOPE_108	6
2021-06-21	ETHOSCOPE_108	7
2021-06-21	ETHOSCOPE_108	8
2021-06-21	ETHOSCOPE_108	9
2021-06-21	ETHOSCOPE_108	10
2021-06-21	ETHOSCOPE_108	11
2021-06-21	ETHOSCOPE_108	12
2021-06-21	ETHOSCOPE_108	13
2021-06-21	ETHOSCOPE_108	14
2021-06-21	ETHOSCOPE_108	15
2021-06-21	ETHOSCOPE_108	16
2021-06-21	ETHOSCOPE_108	17
2021-06-21	ETHOSCOPE_108	18
2021-06-21	ETHOSCOPE_108	19
2021-06-21	ETHOSCOPE_108	20
2021-06-21	ETHOSCOPE_108	21
2021-06-21	ETHOSCOPE_108	22
2021-06-21	ETHOSCOPE_108	23
2021-06-21	ETHOSCOPE_108	24
2021-06-21	ETHOSCOPE_257	1
2021-06-21	ETHOSCOPE_257	2
2021-06-21	ETHOSCOPE_257	3
2021-06-21	ETHOSCOPE_257	4
2021-06-21	ETHOSCOPE_257	5
2021-06-21	ETHOSCOPE_257	6
2021-06-21	ETHOSCOPE_257	7
2021-06-21	ETHOSCOPE_257	8
2021-06-21	ETHOSCOPE_257	9
2021-06-21	ETHOSCOPE_257	10
2021-06-21	ETHOSCOPE_257	11
2021-06-21	ETHOSCOPE_257	12
2021-06-21	ETHOSCOPE_257	13
2021-06-21	ETHOSCOPE_257	14
2021-06-21	ETHOSCOPE_257	15
2021-06-21	ETHOSCOPE_257	16
2021-06-21	ETHOSCOPE_257	17
2021-06-21	ETHOSCOPE_257	18
2021-06-21	ETHOSCOPE_257	19
2021-06-21	ETHOSCOPE_257	20
2021-06-21	ETHOSCOPE_257	21
2021-06-21	ETHOSCOPE_257	22
2021-06-21	ETHOSCOPE_257	23
2021-06-21	ETHOSCOPE_257	24
2021-06-18	ETHOSCOPE_141	1
2021-06-18	ETHOSCOPE_141	2
2021-06-18	ETHOSCOPE_141	3
2021-06-18	ETHOSCOPE_141	4
2021-06-18	ETHOSCOPE_141	5
2021-06-18	ETHOSCOPE_141	6
2021-06-18	ETHOSCOPE_141	7
2021-06-18	ETHOSCOPE_141	8
2021-06-18	ETHOSCOPE_141	9
2021-06-18	ETHOSCOPE_141	10
2021-06-18	ETHOSCOPE_141	11
2021-06-18	ETHOSCOPE_141	12
2021-06-18	ETHOSCOPE_141	13
2021-06-18	ETHOSCOPE_141	14
2021-06-18	ETHOSCOPE_141	15
2021-06-18	ETHOSCOPE_141	16
2021-06-18	ETHOSCOPE_141	17
2021-06-18	ETHOSCOPE_141	18
2021-06-18	ETHOSCOPE_141	19
2021-06-18	ETHOSCOPE_141	20
2021-06-18	ETHOSCOPE_141	21
2021-06-18	ETHOSCOPE_141	22
2021-06-18	ETHOSCOPE_141	23
2021-06-18	ETHOSCOPE_141	24
2021-06-09	ETHOSCOPE_147	1
2021-06-09	ETHOSCOPE_147	2
2021-06-09	ETHOSCOPE_147	3
2021-06-09	ETHOSCOPE_147	4
2021-06-09	ETHOSCOPE_147	5
2021-06-09	ETHOSCOPE_147	6
2021-06-09	ETHOSCOPE_147	7
2021-06-09	ETHOSCOPE_147	8
2021-06-09	ETHOSCOPE_147	9
2021-06-09	ETHOSCOPE_147	10
2021-06-09	ETHOSCOPE_147	11
2021-06-09	ETHOSCOPE_147	12
2021-06-09	ETHOSCOPE_147	13
2021-06-09	ETHOSCOPE_147	14
2021-06-09	ETHOSCOPE_147	15
2021-06-09	ETHOSCOPE_147	16
2021-06-09	ETHOSCOPE_147	17
2021-06-09	ETHOSCOPE_147	18
2021-06-09	ETHOSCOPE_147	19
2021-06-09	ETHOSCOPE_147	20
2021-06-09	ETHOSCOPE_147	21
2021-06-09	ETHOSCOPE_147	22
2021-06-09	ETHOSCOPE_147	23
2021-06-09	ETHOSCOPE_147	24
2021-07-26	ETHOSCOPE_250	1
2021-07-26	ETHOSCOPE_250	2
2021-07-26	ETHOSCOPE_250	3
2021-07-26	ETHOSCOPE_250	4
2021-07-26	ETHOSCOPE_250	5
2021-07-26	ETHOSCOPE_250	6
2021-07-26	ETHOSCOPE_250	7
2021-07-26	ETHOSCOPE_250	8
2021-07-26	ETHOSCOPE_250	9
2021-07-26	ETHOSCOPE_250	10
2021-07-26	ETHOSCOPE_250	11
2021-07-26	ETHOSCOPE_250	12
2021-07-26	ETHOSCOPE_250	13
2021-07-26	ETHOSCOPE_250	14
2021-07-26	ETHOSCOPE_250	15
2021-07-26	ETHOSCOPE_250	16
2021-07-26	ETHOSCOPE_250	17
2021-07-26	ETHOSCOPE_250	18
2021-07-26	ETHOSCOPE_250	19
2021-07-26	ETHOSCOPE_250	20
2021-07-26	ETHOSCOPE_250	21
2021-07-26	ETHOSCOPE_250	22
2021-07-26	ETHOSCOPE_250	23
2021-07-26	ETHOSCOPE_250	24
2021-07-26	ETHOSCOPE_257	1
2021-07-26	ETHOSCOPE_257	2
2021-07-26	ETHOSCOPE_257	3
2021-07-26	ETHOSCOPE_257	4
2021-07-26	ETHOSCOPE_257	5
2021-07-26	ETHOSCOPE_257	6
2021-07-26	ETHOSCOPE_257	7
2021-07-26	ETHOSCOPE_257	8
2021-07-26	ETHOSCOPE_257	9
2021-07-26	ETHOSCOPE_257	10
2021-07-26	ETHOSCOPE_257	11
2021-07-26	ETHOSCOPE_257	12
2021-07-26	ETHOSCOPE_257	13
2021-07-26	ETHOSCOPE_257	14
2021-07-26	ETHOSCOPE_257	15
2021-07-26	ETHOSCOPE_257	16
2021-07-26	ETHOSCOPE_257	17
2021-07-26	ETHOSCOPE_257	18
2021-07-26	ETHOSCOPE_257	19
2021-07-26	ETHOSCOPE_257	20
2021-07-26	ETHOSCOPE_257	21
2021-07-26	ETHOSCOPE_257	22
2021-07-26	ETHOSCOPE_257	23
2021-07-26	ETHOSCOPE_257	24
2021-07-26	ETHOSCOPE_141	1
2021-07-26	ETHOSCOPE_141	2
2021-07-26	ETHOSCOPE_141	3
2021-07-26	ETHOSCOPE_141	4
2021-07-26	ETHOSCOPE_141	5
2021-07-26	ETHOSCOPE_141	6
2021-07-26	ETHOSCOPE_141	7
2021-07-26	ETHOSCOPE_141	8
2021-07-26	ETHOSCOPE_141	9
2021-07-26	ETHOSCOPE_141	10
2021-07-26	ETHOSCOPE_141	11
2021-07-26	ETHOSCOPE_141	12
2021-07-26	ETHOSCOPE_141	13
2021-07-26	ETHOSCOPE_141	14
2021-07-26	ETHOSCOPE_141	15
2021-07-26	ETHOSCOPE_141	16
2021-07-26	ETHOSCOPE_141	17
2021-07-26	ETHOSCOPE_141	18
2021-07-26	ETHOSCOPE_141	19
2021-07-26	ETHOSCOPE_141	20
2021-07-26	ETHOSCOPE_141	21
2021-07-26	ETHOSCOPE_141	22
2021-07-26	ETHOSCOPE_141	23
2021-07-26	ETHOSCOPE_141	24
2021-07-26	ETHOSCOPE_217	1
2021-07-26	ETHOSCOPE_217	2
2021-07-26	ETHOSCOPE_217	3
2021-07-26	ETHOSCOPE_217	4
2021-07-26	ETHOSCOPE_217	5
2021-07-26	ETHOSCOPE_217	6
2021-07-26	ETHOSCOPE_217	7
2021-07-26	ETHOSCOPE_217	8
2021-07-26	ETHOSCOPE_217	9
2021-07-26	ETHOSCOPE_217	10
2021-07-26	ETHOSCOPE_217	11
2021-07-26	ETHOSCOPE_217	12
2021-07-26	ETHOSCOPE_217	13
2021-07-26	ETHOSCOPE_217	14
2021-07-26	ETHOSCOPE_217	15
2021-07-26	ETHOSCOPE_217	16
2021-07-26	ETHOSCOPE_217	17
2021-07-26	ETHOSCOPE_217	18
2021-07-26	ETHOSCOPE_217	19
2021-07-26	ETHOSCOPE_217	20
2021-07-26	ETHOSCOPE_217	21
2021-07-26	ETHOSCOPE_217	22
2021-07-26	ETHOSCOPE_217	23
2021-07-26	ETHOSCOPE_217	24
2021-07-30	ETHOSCOPE_250	1
2021-07-30	ETHOSCOPE_250	2
2021-07-30	ETHOSCOPE_250	3
2021-07-30	ETHOSCOPE_250	4
2021-07-30	ETHOSCOPE_250	5
2021-07-30	ETHOSCOPE_250	6
2021-07-30	ETHOSCOPE_250	7
2021-07-30	ETHOSCOPE_250	8
2021-07-30	ETHOSCOPE_250	9
2021-07-30	ETHOSCOPE_250	10
2021-07-30	ETHOSCOPE_250	11
2021-07-30	ETHOSCOPE_250	12
2021-07-30	ETHOSCOPE_250	13
2021-07-30	ETHOSCOPE_250	14
2021-07-30	ETHOSCOPE_250	15
2021-07-30	ETHOSCOPE_250	16
2021-07-30	ETHOSCOPE_250	17
2021-07-30	ETHOSCOPE_250	18
2021-07-30	ETHOSCOPE_250	19
2021-07-30	ETHOSCOPE_250	20
2021-07-30	ETHOSCOPE_250	21
2021-07-30	ETHOSCOPE_250	22
2021-07-30	ETHOSCOPE_250	23
2021-07-30	ETHOSCOPE_250	24
2021-07-30	ETHOSCOPE_141	1
2021-07-30	ETHOSCOPE_141	2
2021-07-30	ETHOSCOPE_141	3
2021-07-30	ETHOSCOPE_141	4
2021-07-30	ETHOSCOPE_141	5
2021-07-30	ETHOSCOPE_141	6
2021-07-30	ETHOSCOPE_141	7
2021-07-30	ETHOSCOPE_141	8
2021-07-30	ETHOSCOPE_141	9
2021-07-30	ETHOSCOPE_141	10
2021-07-30	ETHOSCOPE_141	11
2021-07-30	ETHOSCOPE_141	12
2021-07-30	ETHOSCOPE_141	13
2021-07-30	ETHOSCOPE_141	14
2021-07-30	ETHOSCOPE_141	15
2021-07-30	ETHOSCOPE_141	16
2021-07-30	ETHOSCOPE_141	17
2021-07-30	ETHOSCOPE_141	18
2021-07-30	ETHOSCOPE_141	19
2021-07-30	ETHOSCOPE_141	20
2021-07-30	ETHOSCOPE_141	21
2021-07-30	ETHOSCOPE_141	22
2021-07-30	ETHOSCOPE_141	23
2021-07-30	ETHOSCOPE_141	24
2021-08-06	ETHOSCOPE_265	1
2021-08-06	ETHOSCOPE_265	2
2021-08-06	ETHOSCOPE_265	3
2021-08-06	ETHOSCOPE_265	4
2021-08-06	ETHOSCOPE_265	5
2021-08-06	ETHOSCOPE_265	6
2021-08-06	ETHOSCOPE_265	7
2021-08-06	ETHOSCOPE_265	8
2021-08-06	ETHOSCOPE_265	9
2021-08-06	ETHOSCOPE_265	10
2021-08-06	ETHOSCOPE_265	11
2021-08-06	ETHOSCOPE_265	12
2021-08-06	ETHOSCOPE_265	13
2021-08-06	ETHOSCOPE_265	14
2021-08-06	ETHOSCOPE_265	15
2021-08-06	ETHOSCOPE_265	16
2021-08-06	ETHOSCOPE_265	17
2021-08-06	ETHOSCOPE_265	18
2021-08-06	ETHOSCOPE_265	19
2021-08-06	ETHOSCOPE_265	20
2021-08-06	ETHOSCOPE_265	21
2021-08-06	ETHOSCOPE_265	22
2021-08-06	ETHOSCOPE_265	23
2021-08-06	ETHOSCOPE_265	24
2021-08-04	ETHOSCOPE_263	1
2021-08-04	ETHOSCOPE_263	2
2021-08-04	ETHOSCOPE_263	3
2021-08-04	ETHOSCOPE_263	4
2021-08-04	ETHOSCOPE_263	5
2021-08-04	ETHOSCOPE_263	6
2021-08-04	ETHOSCOPE_263	7
2021-08-04	ETHOSCOPE_263	8
2021-08-04	ETHOSCOPE_263	9
2021-08-04	ETHOSCOPE_263	10
2021-08-04	ETHOSCOPE_263	11
2021-08-04	ETHOSCOPE_263	12
2021-08-04	ETHOSCOPE_263	13
2021-08-04	ETHOSCOPE_263	14
2021-08-04	ETHOSCOPE_263	15
2021-08-04	ETHOSCOPE_263	16
2021-08-04	ETHOSCOPE_263	17
2021-08-04	ETHOSCOPE_263	18
2021-08-04	ETHOSCOPE_263	19
2021-08-04	ETHOSCOPE_263	20
2021-08-04	ETHOSCOPE_263	21
2021-08-04	ETHOSCOPE_263	22
2021-08-04	ETHOSCOPE_263	23
2021-08-04	ETHOSCOPE_263	24
2021-08-09	ETHOSCOPE_249	1
2021-08-09	ETHOSCOPE_249	2
2021-08-09	ETHOSCOPE_249	3
2021-08-09	ETHOSCOPE_249	4
2021-08-09	ETHOSCOPE_249	5
2021-08-09	ETHOSCOPE_249	6
2021-08-09	ETHOSCOPE_249	7
2021-08-09	ETHOSCOPE_249	8
2021-08-09	ETHOSCOPE_249	9
2021-08-09	ETHOSCOPE_249	10
2021-08-09	ETHOSCOPE_249	11
2021-08-09	ETHOSCOPE_249	12
2021-08-09	ETHOSCOPE_249	13
2021-08-09	ETHOSCOPE_249	14
2021-08-09	ETHOSCOPE_249	15
2021-08-09	ETHOSCOPE_249	16
2021-08-09	ETHOSCOPE_249	17
2021-08-09	ETHOSCOPE_249	18
2021-08-09	ETHOSCOPE_249	19
2021-08-09	ETHOSCOPE_249	20
2021-08-09	ETHOSCOPE_249	21
2021-08-09	ETHOSCOPE_249	22
2021-08-09	ETHOSCOPE_249	23
2021-08-09	ETHOSCOPE_249	24
2021-08-12	ETHOSCOPE_125	1
2021-08-12	ETHOSCOPE_125	2
2021-08-12	ETHOSCOPE_125	3
2021-08-12	ETHOSCOPE_125	4
2021-08-12	ETHOSCOPE_125	5
2021-08-12	ETHOSCOPE_125	6
2021-08-12	ETHOSCOPE_125	7
2021-08-12	ETHOSCOPE_125	8
2021-08-12	ETHOSCOPE_125	9
2021-08-12	ETHOSCOPE_125	10
2021-08-12	ETHOSCOPE_125	11
2021-08-12	ETHOSCOPE_125	12
2021-08-12	ETHOSCOPE_125	13
2021-08-12	ETHOSCOPE_125	14
2021-08-12	ETHOSCOPE_125	15
2021-08-12	ETHOSCOPE_125	16
2021-08-12	ETHOSCOPE_125	17
2021-08-12	ETHOSCOPE_125	18
2021-08-12	ETHOSCOPE_125	19
2021-08-12	ETHOSCOPE_125	20
2021-08-12	ETHOSCOPE_125	21
2021-08-12	ETHOSCOPE_125	22
2021-08-12	ETHOSCOPE_125	23
2021-08-12	ETHOSCOPE_125	24
2021-08-18	ETHOSCOPE_151	1
2021-08-18	ETHOSCOPE_151	2
2021-08-18	ETHOSCOPE_151	3
2021-08-18	ETHOSCOPE_151	4
2021-08-18	ETHOSCOPE_151	5
2021-08-18	ETHOSCOPE_151	6
2021-08-18	ETHOSCOPE_151	7
2021-08-18	ETHOSCOPE_151	8
2021-08-18	ETHOSCOPE_151	9
2021-08-18	ETHOSCOPE_151	10
2021-08-18	ETHOSCOPE_151	11
2021-08-18	ETHOSCOPE_151	12
2021-08-18	ETHOSCOPE_151	13
2021-08-18	ETHOSCOPE_151	14
2021-08-18	ETHOSCOPE_151	15
2021-08-18	ETHOSCOPE_151	16
2021-08-18	ETHOSCOPE_151	17
2021-08-18	ETHOSCOPE_151	18
2021-08-18	ETHOSCOPE_151	19
2021-08-18	ETHOSCOPE_151	20
2021-08-18	ETHOSCOPE_151	21
2021-08-18	ETHOSCOPE_151	22
2021-08-18	ETHOSCOPE_151	23
2021-08-18	ETHOSCOPE_151	24
2021-08-20	ETHOSCOPE_108	1
2021-08-20	ETHOSCOPE_108	2
2021-08-20	ETHOSCOPE_108	3
2021-08-20	ETHOSCOPE_108	4
2021-08-20	ETHOSCOPE_108	5
2021-08-20	ETHOSCOPE_108	6
2021-08-20	ETHOSCOPE_108	7
2021-08-20	ETHOSCOPE_108	8
2021-08-20	ETHOSCOPE_108	9
2021-08-20	ETHOSCOPE_108	10
2021-08-20	ETHOSCOPE_108	11
2021-08-20	ETHOSCOPE_108	12
2021-08-20	ETHOSCOPE_108	13
2021-08-20	ETHOSCOPE_108	14
2021-08-20	ETHOSCOPE_108	15
2021-08-20	ETHOSCOPE_108	16
2021-08-20	ETHOSCOPE_108	17
2021-08-20	ETHOSCOPE_108	18
2021-08-20	ETHOSCOPE_108	19
2021-08-20	ETHOSCOPE_108	20
2021-08-20	ETHOSCOPE_108	21
2021-08-20	ETHOSCOPE_108	22
2021-08-20	ETHOSCOPE_108	23
2021-08-20	ETHOSCOPE_108	24
2021-08-20	ETHOSCOPE_147	1
2021-08-20	ETHOSCOPE_147	2
2021-08-20	ETHOSCOPE_147	3
2021-08-20	ETHOSCOPE_147	4
2021-08-20	ETHOSCOPE_147	5
2021-08-20	ETHOSCOPE_147	6
2021-08-20	ETHOSCOPE_147	7
2021-08-20	ETHOSCOPE_147	8
2021-08-20	ETHOSCOPE_147	9
2021-08-20	ETHOSCOPE_147	10
2021-08-20	ETHOSCOPE_147	11
2021-08-20	ETHOSCOPE_147	12
2021-08-20	ETHOSCOPE_147	13
2021-08-20	ETHOSCOPE_147	14
2021-08-20	ETHOSCOPE_147	15
2021-08-20	ETHOSCOPE_147	16
2021-08-20	ETHOSCOPE_147	17
2021-08-20	ETHOSCOPE_147	18
2021-08-20	ETHOSCOPE_147	19
2021-08-20	ETHOSCOPE_147	20
2021-08-20	ETHOSCOPE_147	21
2021-08-20	ETHOSCOPE_147	22
2021-08-20	ETHOSCOPE_147	23
2021-08-20	ETHOSCOPE_147	24
2021-08-24	ETHOSCOPE_261	1
2021-08-24	ETHOSCOPE_261	2
2021-08-24	ETHOSCOPE_261	3
2021-08-24	ETHOSCOPE_261	4
2021-08-24	ETHOSCOPE_261	5
2021-08-24	ETHOSCOPE_261	6
2021-08-24	ETHOSCOPE_261	7
2021-08-24	ETHOSCOPE_261	8
2021-08-24	ETHOSCOPE_261	9
2021-08-24	ETHOSCOPE_261	10
2021-08-24	ETHOSCOPE_261	11
2021-08-24	ETHOSCOPE_261	12
2021-08-24	ETHOSCOPE_261	13
2021-08-24	ETHOSCOPE_261	14
2021-08-24	ETHOSCOPE_261	15
2021-08-24	ETHOSCOPE_261	16
2021-08-24	ETHOSCOPE_261	17
2021-08-24	ETHOSCOPE_261	18
2021-08-24	ETHOSCOPE_261	19
2021-08-24	ETHOSCOPE_261	20
2021-08-24	ETHOSCOPE_261	21
2021-08-24	ETHOSCOPE_261	22
2021-08-24	ETHOSCOPE_261	23
2021-08-24	ETHOSCOPE_261	24
2021-08-24	ETHOSCOPE_151	1
2021-08-24	ETHOSCOPE_151	2
2021-08-24	ETHOSCOPE_151	3
2021-08-24	ETHOSCOPE_151	4
2021-08-24	ETHOSCOPE_151	5
2021-08-24	ETHOSCOPE_151	6
2021-08-24	ETHOSCOPE_151	7
2021-08-24	ETHOSCOPE_151	8
2021-08-24	ETHOSCOPE_151	9
2021-08-24	ETHOSCOPE_151	10
2021-08-24	ETHOSCOPE_151	11
2021-08-24	ETHOSCOPE_151	12
2021-08-24	ETHOSCOPE_151	13
2021-08-24	ETHOSCOPE_151	14
2021-08-24	ETHOSCOPE_151	15
2021-08-24	ETHOSCOPE_151	16
2021-08-24	ETHOSCOPE_151	17
2021-08-24	ETHOSCOPE_151	18
2021-08-24	ETHOSCOPE_151	19
2021-08-24	ETHOSCOPE_151	20
2021-08-24	ETHOSCOPE_151	21
2021-08-24	ETHOSCOPE_151	22
2021-08-24	ETHOSCOPE_151	23
2021-08-24	ETHOSCOPE_151	24
2021-11-04	ETHOSCOPE_261	1
2021-11-04	ETHOSCOPE_261	2
2021-11-04	ETHOSCOPE_261	3
2021-11-04	ETHOSCOPE_261	4
2021-11-04	ETHOSCOPE_261	5
2021-11-04	ETHOSCOPE_261	6
2021-11-04	ETHOSCOPE_261	7
2021-11-04	ETHOSCOPE_261	8
2021-11-04	ETHOSCOPE_261	9
2021-11-04	ETHOSCOPE_261	10
2021-11-04	ETHOSCOPE_261	11
2021-11-04	ETHOSCOPE_261	12
2021-11-04	ETHOSCOPE_261	13
2021-11-04	ETHOSCOPE_261	14
2021-11-04	ETHOSCOPE_261	15
2021-11-04	ETHOSCOPE_261	16
2021-11-04	ETHOSCOPE_261	17
2021-11-04	ETHOSCOPE_261	18
2021-11-04	ETHOSCOPE_261	19
2021-11-04	ETHOSCOPE_261	20
2021-11-04	ETHOSCOPE_261	21
2021-11-04	ETHOSCOPE_261	22
2021-11-04	ETHOSCOPE_261	23
2021-11-04	ETHOSCOPE_261	24
2021-11-15	ETHOSCOPE_252	1
2021-11-15	ETHOSCOPE_252	2
2021-11-15	ETHOSCOPE_252	3
2021-11-15	ETHOSCOPE_252	4
2021-11-15	ETHOSCOPE_252	5
2021-11-15	ETHOSCOPE_252	6
2021-11-15	ETHOSCOPE_252	7
2021-11-15	ETHOSCOPE_252	8
2021-11-15	ETHOSCOPE_252	9
2021-11-15	ETHOSCOPE_252	10
2021-11-15	ETHOSCOPE_252	11
2021-11-15	ETHOSCOPE_252	12
2021-11-15	ETHOSCOPE_252	13
2021-11-15	ETHOSCOPE_252	14
2021-11-15	ETHOSCOPE_252	15
2021-11-15	ETHOSCOPE_252	16
2021-11-15	ETHOSCOPE_252	17
2021-11-15	ETHOSCOPE_252	18
2021-11-15	ETHOSCOPE_252	19
2021-11-15	ETHOSCOPE_252	20
2021-11-15	ETHOSCOPE_252	21
2021-11-15	ETHOSCOPE_252	22
2021-11-15	ETHOSCOPE_252	23
2021-11-15	ETHOSCOPE_252	24
2021-12-10	ETHOSCOPE_148	1
2021-12-10	ETHOSCOPE_148	2
2021-12-10	ETHOSCOPE_148	3
2021-12-10	ETHOSCOPE_148	4
2021-12-10	ETHOSCOPE_148	5
2021-12-10	ETHOSCOPE_148	6
2021-12-10	ETHOSCOPE_148	7
2021-12-10	ETHOSCOPE_148	8
2021-12-10	ETHOSCOPE_148	9
2021-12-10	ETHOSCOPE_148	10
2021-12-10	ETHOSCOPE_148	11
2021-12-10	ETHOSCOPE_148	12
2021-12-10	ETHOSCOPE_148	13
2021-12-10	ETHOSCOPE_148	14
2021-12-10	ETHOSCOPE_148	15
2021-12-10	ETHOSCOPE_148	16
2021-12-10	ETHOSCOPE_148	17
2021-12-10	ETHOSCOPE_148	18
2021-12-10	ETHOSCOPE_148	19
2021-12-10	ETHOSCOPE_148	20
2021-12-10	ETHOSCOPE_148	21
2021-12-10	ETHOSCOPE_148	22
2021-12-10	ETHOSCOPE_148	23
2021-12-10	ETHOSCOPE_148	24
2021-11-04	ETHOSCOPE_217	1
2021-11-04	ETHOSCOPE_217	2
2021-11-04	ETHOSCOPE_217	3
2021-11-04	ETHOSCOPE_217	4
2021-11-04	ETHOSCOPE_217	5
2021-11-04	ETHOSCOPE_217	6
2021-11-04	ETHOSCOPE_217	7
2021-11-04	ETHOSCOPE_217	8
2021-11-04	ETHOSCOPE_217	9
2021-11-04	ETHOSCOPE_217	10
2021-11-04	ETHOSCOPE_217	11
2021-11-04	ETHOSCOPE_217	12
2021-11-04	ETHOSCOPE_217	13
2021-11-04	ETHOSCOPE_217	14
2021-11-04	ETHOSCOPE_217	15
2021-11-04	ETHOSCOPE_217	16
2021-11-04	ETHOSCOPE_217	17
2021-11-04	ETHOSCOPE_217	18
2021-11-04	ETHOSCOPE_217	19
2021-11-04	ETHOSCOPE_217	20
2021-11-04	ETHOSCOPE_217	21
2021-11-04	ETHOSCOPE_217	22
2021-11-04	ETHOSCOPE_217	23
2021-11-04	ETHOSCOPE_217	24
2021-11-15	ETHOSCOPE_109	1
2021-11-15	ETHOSCOPE_109	2
2021-11-15	ETHOSCOPE_109	3
2021-11-15	ETHOSCOPE_109	4
2021-11-15	ETHOSCOPE_109	5
2021-11-15	ETHOSCOPE_109	6
2021-11-15	ETHOSCOPE_109	7
2021-11-15	ETHOSCOPE_109	8
2021-11-15	ETHOSCOPE_109	9
2021-11-15	ETHOSCOPE_109	10
2021-11-15	ETHOSCOPE_109	11
2021-11-15	ETHOSCOPE_109	12
2021-11-15	ETHOSCOPE_109	13
2021-11-15	ETHOSCOPE_109	14
2021-11-15	ETHOSCOPE_109	15
2021-11-15	ETHOSCOPE_109	16
2021-11-15	ETHOSCOPE_109	17
2021-11-15	ETHOSCOPE_109	18
2021-11-15	ETHOSCOPE_109	19
2021-11-15	ETHOSCOPE_109	20
2021-11-15	ETHOSCOPE_109	21
2021-11-15	ETHOSCOPE_109	22
2021-11-15	ETHOSCOPE_109	23
2021-11-15	ETHOSCOPE_109	24
2021-12-10	ETHOSCOPE_259	1
2021-12-10	ETHOSCOPE_259	2
2021-12-10	ETHOSCOPE_259	3
2021-12-10	ETHOSCOPE_259	4
2021-12-10	ETHOSCOPE_259	5
2021-12-10	ETHOSCOPE_259	6
2021-12-10	ETHOSCOPE_259	7
2021-12-10	ETHOSCOPE_259	8
2021-12-10	ETHOSCOPE_259	9
2021-12-10	ETHOSCOPE_259	10
2021-12-10	ETHOSCOPE_259	11
2021-12-10	ETHOSCOPE_259	12
2021-12-10	ETHOSCOPE_259	13
2021-12-10	ETHOSCOPE_259	14
2021-12-10	ETHOSCOPE_259	15
2021-12-10	ETHOSCOPE_259	16
2021-12-10	ETHOSCOPE_259	17
2021-12-10	ETHOSCOPE_259	18
2021-12-10	ETHOSCOPE_259	19
2021-12-10	ETHOSCOPE_259	20
2021-12-10	ETHOSCOPE_259	21
2021-12-10	ETHOSCOPE_259	22
2021-12-10	ETHOSCOPE_259	23
2021-12-10	ETHOSCOPE_259	24
2021-11-04	ETHOSCOPE_147	1
2021-11-04	ETHOSCOPE_147	2
2021-11-04	ETHOSCOPE_147	3
2021-11-04	ETHOSCOPE_147	4
2021-11-04	ETHOSCOPE_147	5
2021-11-04	ETHOSCOPE_147	6
2021-11-04	ETHOSCOPE_147	7
2021-11-04	ETHOSCOPE_147	8
2021-11-04	ETHOSCOPE_147	9
2021-11-04	ETHOSCOPE_147	10
2021-11-04	ETHOSCOPE_147	11
2021-11-04	ETHOSCOPE_147	12
2021-11-04	ETHOSCOPE_147	13
2021-11-04	ETHOSCOPE_147	14
2021-11-04	ETHOSCOPE_147	15
2021-11-04	ETHOSCOPE_147	16
2021-11-04	ETHOSCOPE_147	17
2021-11-04	ETHOSCOPE_147	18
2021-11-04	ETHOSCOPE_147	19
2021-11-04	ETHOSCOPE_147	20
2021-11-04	ETHOSCOPE_147	21
2021-11-04	ETHOSCOPE_147	22
2021-11-04	ETHOSCOPE_147	23
2021-11-04	ETHOSCOPE_147	24
2021-11-15	ETHOSCOPE_238	1
2021-11-15	ETHOSCOPE_238	2
2021-11-15	ETHOSCOPE_238	3
2021-11-15	ETHOSCOPE_238	4
2021-11-15	ETHOSCOPE_238	5
2021-11-15	ETHOSCOPE_238	6
2021-11-15	ETHOSCOPE_238	7
2021-11-15	ETHOSCOPE_238	8
2021-11-15	ETHOSCOPE_238	9
2021-11-15	ETHOSCOPE_238	10
2021-11-15	ETHOSCOPE_238	11
2021-11-15	ETHOSCOPE_238	12
2021-11-15	ETHOSCOPE_238	13
2021-11-15	ETHOSCOPE_238	14
2021-11-15	ETHOSCOPE_238	15
2021-11-15	ETHOSCOPE_238	16
2021-11-15	ETHOSCOPE_238	17
2021-11-15	ETHOSCOPE_238	18
2021-11-15	ETHOSCOPE_238	19
2021-11-15	ETHOSCOPE_238	20
2021-11-15	ETHOSCOPE_238	21
2021-11-15	ETHOSCOPE_238	22
2021-11-15	ETHOSCOPE_238	23
2021-11-15	ETHOSCOPE_238	24
2021-12-10	ETHOSCOPE_218	1
2021-12-10	ETHOSCOPE_218	2
2021-12-10	ETHOSCOPE_218	3
2021-12-10	ETHOSCOPE_218	4
2021-12-10	ETHOSCOPE_218	5
2021-12-10	ETHOSCOPE_218	6
2021-12-10	ETHOSCOPE_218	7
2021-12-10	ETHOSCOPE_218	8
2021-12-10	ETHOSCOPE_218	9
2021-12-10	ETHOSCOPE_218	10
2021-12-10	ETHOSCOPE_218	11
2021-12-10	ETHOSCOPE_218	12
2021-12-10	ETHOSCOPE_218	13
2021-12-10	ETHOSCOPE_218	14
2021-12-10	ETHOSCOPE_218	15
2021-12-10	ETHOSCOPE_218	16
2021-12-10	ETHOSCOPE_218	17
2021-12-10	ETHOSCOPE_218	18
2021-12-10	ETHOSCOPE_218	19
2021-12-10	ETHOSCOPE_218	20
2021-12-10	ETHOSCOPE_218	21
2021-12-10	ETHOSCOPE_218	22
2021-12-10	ETHOSCOPE_218	23
2021-12-10	ETHOSCOPE_218	24
2021-11-04	ETHOSCOPE_148	1
2021-11-04	ETHOSCOPE_148	2
2021-11-04	ETHOSCOPE_148	3
2021-11-04	ETHOSCOPE_148	4
2021-11-04	ETHOSCOPE_148	5
2021-11-04	ETHOSCOPE_148	6
2021-11-04	ETHOSCOPE_148	7
2021-11-04	ETHOSCOPE_148	8
2021-11-04	ETHOSCOPE_148	9
2021-11-04	ETHOSCOPE_148	10
2021-11-04	ETHOSCOPE_148	11
2021-11-04	ETHOSCOPE_148	12
2021-11-04	ETHOSCOPE_148	13
2021-11-04	ETHOSCOPE_148	14
2021-11-04	ETHOSCOPE_148	15
2021-11-04	ETHOSCOPE_148	16
2021-11-04	ETHOSCOPE_148	17
2021-11-04	ETHOSCOPE_148	18
2021-11-04	ETHOSCOPE_148	19
2021-11-04	ETHOSCOPE_148	20
2021-11-04	ETHOSCOPE_148	21
2021-11-04	ETHOSCOPE_148	22
2021-11-04	ETHOSCOPE_148	23
2021-11-04	ETHOSCOPE_148	24
2021-11-15	ETHOSCOPE_221	1
2021-11-15	ETHOSCOPE_221	2
2021-11-15	ETHOSCOPE_221	3
2021-11-15	ETHOSCOPE_221	4
2021-11-15	ETHOSCOPE_221	5
2021-11-15	ETHOSCOPE_221	6
2021-11-15	ETHOSCOPE_221	7
2021-11-15	ETHOSCOPE_221	8
2021-11-15	ETHOSCOPE_221	9
2021-11-15	ETHOSCOPE_221	10
2021-11-15	ETHOSCOPE_221	11
2021-11-15	ETHOSCOPE_221	12
2021-11-15	ETHOSCOPE_221	13
2021-11-15	ETHOSCOPE_221	14
2021-11-15	ETHOSCOPE_221	15
2021-11-15	ETHOSCOPE_221	16
2021-11-15	ETHOSCOPE_221	17
2021-11-15	ETHOSCOPE_221	18
2021-11-15	ETHOSCOPE_221	19
2021-11-15	ETHOSCOPE_221	20
2021-11-15	ETHOSCOPE_221	21
2021-11-15	ETHOSCOPE_221	22
2021-11-15	ETHOSCOPE_221	23
2021-11-15	ETHOSCOPE_221	24
2021-12-10	ETHOSCOPE_221	1
2021-12-10	ETHOSCOPE_221	2
2021-12-10	ETHOSCOPE_221	3
2021-12-10	ETHOSCOPE_221	4
2021-12-10	ETHOSCOPE_221	5
2021-12-10	ETHOSCOPE_221	6
2021-12-10	ETHOSCOPE_221	7
2021-12-10	ETHOSCOPE_221	8
2021-12-10	ETHOSCOPE_221	9
2021-12-10	ETHOSCOPE_221	10
2021-12-10	ETHOSCOPE_221	11
2021-12-10	ETHOSCOPE_221	12
2021-12-10	ETHOSCOPE_221	13
2021-12-10	ETHOSCOPE_221	14
2021-12-10	ETHOSCOPE_221	15
2021-12-10	ETHOSCOPE_221	16
2021-12-10	ETHOSCOPE_221	17
2021-12-10	ETHOSCOPE_221	18
2021-12-10	ETHOSCOPE_221	19
2021-12-10	ETHOSCOPE_221	20
2021-12-10	ETHOSCOPE_221	21
2021-12-10	ETHOSCOPE_221	22
2021-12-10	ETHOSCOPE_221	23
2021-12-10	ETHOSCOPE_221	24
2021-11-04	ETHOSCOPE_141	1
2021-11-04	ETHOSCOPE_141	2
2021-11-04	ETHOSCOPE_141	3
2021-11-04	ETHOSCOPE_141	4
2021-11-04	ETHOSCOPE_141	5
2021-11-04	ETHOSCOPE_141	6
2021-11-04	ETHOSCOPE_141	7
2021-11-04	ETHOSCOPE_141	8
2021-11-04	ETHOSCOPE_141	9
2021-11-04	ETHOSCOPE_141	10
2021-11-04	ETHOSCOPE_141	11
2021-11-04	ETHOSCOPE_141	12
2021-11-04	ETHOSCOPE_141	13
2021-11-04	ETHOSCOPE_141	14
2021-11-04	ETHOSCOPE_141	15
2021-11-04	ETHOSCOPE_141	16
2021-11-04	ETHOSCOPE_141	17
2021-11-04	ETHOSCOPE_141	18
2021-11-04	ETHOSCOPE_141	19
2021-11-04	ETHOSCOPE_141	20
2021-11-04	ETHOSCOPE_141	21
2021-11-04	ETHOSCOPE_141	22
2021-11-04	ETHOSCOPE_141	23
2021-11-04	ETHOSCOPE_141	24
2021-11-15	ETHOSCOPE_125	1
2021-11-15	ETHOSCOPE_125	2
2021-11-15	ETHOSCOPE_125	3
2021-11-15	ETHOSCOPE_125	4
2021-11-15	ETHOSCOPE_125	5
2021-11-15	ETHOSCOPE_125	6
2021-11-15	ETHOSCOPE_125	7
2021-11-15	ETHOSCOPE_125	8
2021-11-15	ETHOSCOPE_125	9
2021-11-15	ETHOSCOPE_125	10
2021-11-15	ETHOSCOPE_125	11
2021-11-15	ETHOSCOPE_125	12
2021-11-15	ETHOSCOPE_125	13
2021-11-15	ETHOSCOPE_125	14
2021-11-15	ETHOSCOPE_125	15
2021-11-15	ETHOSCOPE_125	16
2021-11-15	ETHOSCOPE_125	17
2021-11-15	ETHOSCOPE_125	18
2021-11-15	ETHOSCOPE_125	19
2021-11-15	ETHOSCOPE_125	20
2021-11-15	ETHOSCOPE_125	21
2021-11-15	ETHOSCOPE_125	22
2021-11-15	ETHOSCOPE_125	23
2021-11-15	ETHOSCOPE_125	24
2021-12-10	ETHOSCOPE_109	1
2021-12-10	ETHOSCOPE_109	2
2021-12-10	ETHOSCOPE_109	3
2021-12-10	ETHOSCOPE_109	4
2021-12-10	ETHOSCOPE_109	5
2021-12-10	ETHOSCOPE_109	6
2021-12-10	ETHOSCOPE_109	7
2021-12-10	ETHOSCOPE_109	8
2021-12-10	ETHOSCOPE_109	9
2021-12-10	ETHOSCOPE_109	10
2021-12-10	ETHOSCOPE_109	11
2021-12-10	ETHOSCOPE_109	12
2021-12-10	ETHOSCOPE_109	13
2021-12-10	ETHOSCOPE_109	14
2021-12-10	ETHOSCOPE_109	15
2021-12-10	ETHOSCOPE_109	16
2021-12-10	ETHOSCOPE_109	17
2021-12-10	ETHOSCOPE_109	18
2021-12-10	ETHOSCOPE_109	19
2021-12-10	ETHOSCOPE_109	20
2021-12-10	ETHOSCOPE_109	21
2021-12-10	ETHOSCOPE_109	22
2021-12-10	ETHOSCOPE_109	23
2021-12-10	ETHOSCOPE_109	24
2019-10-15	ETHOSCOPE_111	1
2019-10-15	ETHOSCOPE_111	2
2019-10-15	ETHOSCOPE_111	3
2019-10-15	ETHOSCOPE_111	4
2019-10-15	ETHOSCOPE_111	5
2019-10-15	ETHOSCOPE_111	6
2019-10-15	ETHOSCOPE_111	7
2019-10-15	ETHOSCOPE_111	8
2019-10-15	ETHOSCOPE_111	9
2019-10-15	ETHOSCOPE_111	10
2019-10-15	ETHOSCOPE_111	11
2019-10-15	ETHOSCOPE_111	12
2019-10-15	ETHOSCOPE_111	13
2019-10-15	ETHOSCOPE_111	14
2019-10-15	ETHOSCOPE_111	15
2019-10-15	ETHOSCOPE_111	16
2019-10-15	ETHOSCOPE_111	17
2019-10-15	ETHOSCOPE_111	18
2019-10-15	ETHOSCOPE_111	19
2019-10-15	ETHOSCOPE_111	20
2019-10-15	ETHOSCOPE_111	21
2019-10-15	ETHOSCOPE_111	22
2019-10-15	ETHOSCOPE_111	23
2019-10-15	ETHOSCOPE_111	24
2020-10-15	ETHOSCOPE_110	1
2020-10-15	ETHOSCOPE_110	2
2020-10-15	ETHOSCOPE_110	3
2020-10-15	ETHOSCOPE_110	4
2020-10-15	ETHOSCOPE_110	5
2020-10-15	ETHOSCOPE_110	6
2020-10-15	ETHOSCOPE_110	7
2020-10-15	ETHOSCOPE_110	8
2020-10-15	ETHOSCOPE_110	9
2020-10-15	ETHOSCOPE_110	10
2020-10-15	ETHOSCOPE_110	11
2020-10-15	ETHOSCOPE_110	12
2020-10-15	ETHOSCOPE_110	13
2020-10-15	ETHOSCOPE_110	14
2020-10-15	ETHOSCOPE_110	15
2020-10-15	ETHOSCOPE_110	16
2020-10-15	ETHOSCOPE_110	17
2020-10-15	ETHOSCOPE_110	18
2020-10-15	ETHOSCOPE_110	19
2020-10-15	ETHOSCOPE_110	20
2020-10-15	ETHOSCOPE_110	21
2020-10-15	ETHOSCOPE_110	22
2020-10-15	ETHOSCOPE_110	23
2020-10-15	ETHOSCOPE_110	24
2019-10-15	ETHOSCOPE_107	1
2019-10-15	ETHOSCOPE_107	2
2019-10-15	ETHOSCOPE_107	3
2019-10-15	ETHOSCOPE_107	4
2019-10-15	ETHOSCOPE_107	5
2019-10-15	ETHOSCOPE_107	6
2019-10-15	ETHOSCOPE_107	7
2019-10-15	ETHOSCOPE_107	8
2019-10-15	ETHOSCOPE_107	9
2019-10-15	ETHOSCOPE_107	10
2019-10-15	ETHOSCOPE_107	11
2019-10-15	ETHOSCOPE_107	12
2019-10-15	ETHOSCOPE_107	13
2019-10-15	ETHOSCOPE_107	14
2019-10-15	ETHOSCOPE_107	15
2019-10-15	ETHOSCOPE_107	16
2019-10-15	ETHOSCOPE_107	17
2019-10-15	ETHOSCOPE_107	18
2019-10-15	ETHOSCOPE_107	19
2019-10-15	ETHOSCOPE_107	20
2019-10-15	ETHOSCOPE_107	21
2019-10-15	ETHOSCOPE_107	22
2019-10-15	ETHOSCOPE_107	23
2019-10-15	ETHOSCOPE_107	24
2019-10-15	ETHOSCOPE_103	1
2019-10-15	ETHOSCOPE_103	2
2019-10-15	ETHOSCOPE_103	3
2019-10-15	ETHOSCOPE_103	4
2019-10-15	ETHOSCOPE_103	5
2019-10-15	ETHOSCOPE_103	6
2019-10-15	ETHOSCOPE_103	7
2019-10-15	ETHOSCOPE_103	8
2019-10-15	ETHOSCOPE_103	9
2019-10-15	ETHOSCOPE_103	10
2019-10-15	ETHOSCOPE_103	11
2019-10-15	ETHOSCOPE_103	12
2019-10-15	ETHOSCOPE_103	13
2019-10-15	ETHOSCOPE_103	14
2019-10-15	ETHOSCOPE_103	15
2019-10-15	ETHOSCOPE_103	16
2019-10-15	ETHOSCOPE_103	17
2019-10-15	ETHOSCOPE_103	18
2019-10-15	ETHOSCOPE_103	19
2019-10-15	ETHOSCOPE_103	20
2019-10-15	ETHOSCOPE_103	21
2019-10-15	ETHOSCOPE_103	22
2019-10-15	ETHOSCOPE_103	23
2019-10-15	ETHOSCOPE_103	24
2020-09-21	ETHOSCOPE_148	1
2020-09-21	ETHOSCOPE_148	2
2020-09-21	ETHOSCOPE_148	3
2020-09-21	ETHOSCOPE_148	4
2020-09-21	ETHOSCOPE_148	5
2020-09-21	ETHOSCOPE_148	6
2020-09-21	ETHOSCOPE_148	7
2020-09-21	ETHOSCOPE_148	8
2020-09-21	ETHOSCOPE_148	9
2020-09-21	ETHOSCOPE_148	10
2020-09-21	ETHOSCOPE_148	11
2020-09-21	ETHOSCOPE_148	12
2020-09-21	ETHOSCOPE_148	13
2020-09-21	ETHOSCOPE_148	14
2020-09-21	ETHOSCOPE_148	15
2020-09-21	ETHOSCOPE_148	16
2020-09-21	ETHOSCOPE_148	17
2020-09-21	ETHOSCOPE_148	18
2020-09-21	ETHOSCOPE_148	19
2020-09-21	ETHOSCOPE_148	20
2020-09-21	ETHOSCOPE_148	21
2020-09-21	ETHOSCOPE_148	22
2020-09-21	ETHOSCOPE_148	23
2020-09-21	ETHOSCOPE_148	24
2020-09-12	ETHOSCOPE_219	1
2020-09-12	ETHOSCOPE_219	2
2020-09-12	ETHOSCOPE_219	3
2020-09-12	ETHOSCOPE_219	4
2020-09-12	ETHOSCOPE_219	5
2020-09-12	ETHOSCOPE_219	6
2020-09-12	ETHOSCOPE_219	7
2020-09-12	ETHOSCOPE_219	8
2020-09-12	ETHOSCOPE_219	9
2020-09-12	ETHOSCOPE_219	10
2020-09-12	ETHOSCOPE_219	11
2020-09-12	ETHOSCOPE_219	12
2020-09-12	ETHOSCOPE_219	13
2020-09-12	ETHOSCOPE_219	14
2020-09-12	ETHOSCOPE_219	15
2020-09-12	ETHOSCOPE_219	16
2020-09-12	ETHOSCOPE_219	17
2020-09-12	ETHOSCOPE_219	18
2020-09-12	ETHOSCOPE_219	19
2020-09-12	ETHOSCOPE_219	20
2020-09-12	ETHOSCOPE_219	21
2020-09-12	ETHOSCOPE_219	22
2020-09-12	ETHOSCOPE_219	23
2020-09-12	ETHOSCOPE_219	24
2020-09-20	ETHOSCOPE_218	1
2020-09-20	ETHOSCOPE_218	2
2020-09-20	ETHOSCOPE_218	3
2020-09-20	ETHOSCOPE_218	4
2020-09-20	ETHOSCOPE_218	5
2020-09-20	ETHOSCOPE_218	6
2020-09-20	ETHOSCOPE_218	7
2020-09-20	ETHOSCOPE_218	8
2020-09-20	ETHOSCOPE_218	9
2020-09-20	ETHOSCOPE_218	10
2020-09-20	ETHOSCOPE_218	11
2020-09-20	ETHOSCOPE_218	12
2020-09-20	ETHOSCOPE_218	13
2020-09-20	ETHOSCOPE_218	14
2020-09-20	ETHOSCOPE_218	15
2020-09-20	ETHOSCOPE_218	16
2020-09-20	ETHOSCOPE_218	17
2020-09-20	ETHOSCOPE_218	18
2020-09-20	ETHOSCOPE_218	19
2020-09-20	ETHOSCOPE_218	20
2020-09-20	ETHOSCOPE_218	21
2020-09-20	ETHOSCOPE_218	22
2020-09-20	ETHOSCOPE_218	23
2020-09-20	ETHOSCOPE_218	24
2020-09-20	ETHOSCOPE_141	1
2020-09-20	ETHOSCOPE_141	2
2020-09-20	ETHOSCOPE_141	3
2020-09-20	ETHOSCOPE_141	4
2020-09-20	ETHOSCOPE_141	5
2020-09-20	ETHOSCOPE_141	6
2020-09-20	ETHOSCOPE_141	7
2020-09-20	ETHOSCOPE_141	8
2020-09-20	ETHOSCOPE_141	9
2020-09-20	ETHOSCOPE_141	10
2020-09-20	ETHOSCOPE_141	11
2020-09-20	ETHOSCOPE_141	12
2020-09-20	ETHOSCOPE_141	13
2020-09-20	ETHOSCOPE_141	14
2020-09-20	ETHOSCOPE_141	15
2020-09-20	ETHOSCOPE_141	16
2020-09-20	ETHOSCOPE_141	17
2020-09-20	ETHOSCOPE_141	18
2020-09-20	ETHOSCOPE_141	19
2020-09-20	ETHOSCOPE_141	20
2020-09-20	ETHOSCOPE_141	21
2020-09-20	ETHOSCOPE_141	22
2020-09-20	ETHOSCOPE_141	23
2020-09-20	ETHOSCOPE_141	24
2020-09-07	ETHOSCOPE_148	1
2020-09-07	ETHOSCOPE_148	2
2020-09-07	ETHOSCOPE_148	3
2020-09-07	ETHOSCOPE_148	4
2020-09-07	ETHOSCOPE_148	5
2020-09-07	ETHOSCOPE_148	6
2020-09-07	ETHOSCOPE_148	7
2020-09-07	ETHOSCOPE_148	8
2020-09-07	ETHOSCOPE_148	9
2020-09-07	ETHOSCOPE_148	10
2020-09-07	ETHOSCOPE_148	11
2020-09-07	ETHOSCOPE_148	12
2020-09-07	ETHOSCOPE_148	13
2020-09-07	ETHOSCOPE_148	14
2020-09-07	ETHOSCOPE_148	15
2020-09-07	ETHOSCOPE_148	16
2020-09-07	ETHOSCOPE_148	17
2020-09-07	ETHOSCOPE_148	18
2020-09-07	ETHOSCOPE_148	19
2020-09-07	ETHOSCOPE_148	20
2020-09-07	ETHOSCOPE_148	21
2020-09-07	ETHOSCOPE_148	22
2020-09-07	ETHOSCOPE_148	23
2020-09-07	ETHOSCOPE_148	24
2020-09-07	ETHOSCOPE_219	1
2020-09-07	ETHOSCOPE_219	2
2020-09-07	ETHOSCOPE_219	3
2020-09-07	ETHOSCOPE_219	4
2020-09-07	ETHOSCOPE_219	5
2020-09-07	ETHOSCOPE_219	6
2020-09-07	ETHOSCOPE_219	7
2020-09-07	ETHOSCOPE_219	8
2020-09-07	ETHOSCOPE_219	9
2020-09-07	ETHOSCOPE_219	10
2020-09-07	ETHOSCOPE_219	11
2020-09-07	ETHOSCOPE_219	12
2020-09-07	ETHOSCOPE_219	13
2020-09-07	ETHOSCOPE_219	14
2020-09-07	ETHOSCOPE_219	15
2020-09-07	ETHOSCOPE_219	16
2020-09-07	ETHOSCOPE_219	17
2020-09-07	ETHOSCOPE_219	18
2020-09-07	ETHOSCOPE_219	19
2020-09-07	ETHOSCOPE_219	20
2020-09-07	ETHOSCOPE_219	21
2020-09-07	ETHOSCOPE_219	22
2020-09-07	ETHOSCOPE_219	23
2020-09-07	ETHOSCOPE_219	24
2020-09-07	ETHOSCOPE_141	1
2020-09-07	ETHOSCOPE_141	2
2020-09-07	ETHOSCOPE_141	3
2020-09-07	ETHOSCOPE_141	4
2020-09-07	ETHOSCOPE_141	5
2020-09-07	ETHOSCOPE_141	6
2020-09-07	ETHOSCOPE_141	7
2020-09-07	ETHOSCOPE_141	8
2020-09-07	ETHOSCOPE_141	9
2020-09-07	ETHOSCOPE_141	10
2020-09-07	ETHOSCOPE_141	11
2020-09-07	ETHOSCOPE_141	12
2020-09-07	ETHOSCOPE_141	13
2020-09-07	ETHOSCOPE_141	14
2020-09-07	ETHOSCOPE_141	15
2020-09-07	ETHOSCOPE_141	16
2020-09-07	ETHOSCOPE_141	17
2020-09-07	ETHOSCOPE_141	18
2020-09-07	ETHOSCOPE_141	19
2020-09-07	ETHOSCOPE_141	20
2020-09-07	ETHOSCOPE_141	21
2020-09-07	ETHOSCOPE_141	22
2020-09-07	ETHOSCOPE_141	23
2020-09-07	ETHOSCOPE_141	24
2020-07-03	ETHOSCOPE_141	1
2020-07-03	ETHOSCOPE_141	2
2020-07-03	ETHOSCOPE_141	3
2020-07-03	ETHOSCOPE_141	4
2020-07-03	ETHOSCOPE_141	5
2020-07-03	ETHOSCOPE_141	6
2020-07-03	ETHOSCOPE_141	7
2020-07-03	ETHOSCOPE_141	8
2020-07-03	ETHOSCOPE_141	9
2020-07-03	ETHOSCOPE_141	10
2020-07-03	ETHOSCOPE_141	11
2020-07-03	ETHOSCOPE_141	12
2020-07-03	ETHOSCOPE_141	13
2020-07-03	ETHOSCOPE_141	14
2020-07-03	ETHOSCOPE_141	15
2020-07-03	ETHOSCOPE_141	16
2020-07-03	ETHOSCOPE_141	17
2020-07-03	ETHOSCOPE_141	18
2020-07-03	ETHOSCOPE_141	19
2020-07-03	ETHOSCOPE_141	20
2020-07-03	ETHOSCOPE_141	21
2020-07-03	ETHOSCOPE_141	22
2020-07-03	ETHOSCOPE_141	23
2020-07-03	ETHOSCOPE_141	24
2020-07-03	ETHOSCOPE_108	1
2020-07-03	ETHOSCOPE_108	2
2020-07-03	ETHOSCOPE_108	3
2020-07-03	ETHOSCOPE_108	4
2020-07-03	ETHOSCOPE_108	5
2020-07-03	ETHOSCOPE_108	6
2020-07-03	ETHOSCOPE_108	7
2020-07-03	ETHOSCOPE_108	8
2020-07-03	ETHOSCOPE_108	9
2020-07-03	ETHOSCOPE_108	10
2020-07-03	ETHOSCOPE_108	11
2020-07-03	ETHOSCOPE_108	12
2020-07-03	ETHOSCOPE_108	13
2020-07-03	ETHOSCOPE_108	14
2020-07-03	ETHOSCOPE_108	15
2020-07-03	ETHOSCOPE_108	16
2020-07-03	ETHOSCOPE_108	17
2020-07-03	ETHOSCOPE_108	18
2020-07-03	ETHOSCOPE_108	19
2020-07-03	ETHOSCOPE_108	20
2020-07-03	ETHOSCOPE_108	21
2020-07-03	ETHOSCOPE_108	22
2020-07-03	ETHOSCOPE_108	23
2020-07-03	ETHOSCOPE_108	24
2020-07-04	ETHOSCOPE_151	1
2020-07-04	ETHOSCOPE_151	2
2020-07-04	ETHOSCOPE_151	3
2020-07-04	ETHOSCOPE_151	4
2020-07-04	ETHOSCOPE_151	5
2020-07-04	ETHOSCOPE_151	6
2020-07-04	ETHOSCOPE_151	7
2020-07-04	ETHOSCOPE_151	8
2020-07-04	ETHOSCOPE_151	9
2020-07-04	ETHOSCOPE_151	10
2020-07-04	ETHOSCOPE_151	11
2020-07-04	ETHOSCOPE_151	12
2020-07-04	ETHOSCOPE_151	13
2020-07-04	ETHOSCOPE_151	14
2020-07-04	ETHOSCOPE_151	15
2020-07-04	ETHOSCOPE_151	16
2020-07-04	ETHOSCOPE_151	17
2020-07-04	ETHOSCOPE_151	18
2020-07-04	ETHOSCOPE_151	19
2020-07-04	ETHOSCOPE_151	20
2020-07-04	ETHOSCOPE_151	21
2020-07-04	ETHOSCOPE_151	22
2020-07-04	ETHOSCOPE_151	23
2020-07-04	ETHOSCOPE_151	24
2020-07-07	ETHOSCOPE_151	1
2020-07-07	ETHOSCOPE_151	2
2020-07-07	ETHOSCOPE_151	3
2020-07-07	ETHOSCOPE_151	4
2020-07-07	ETHOSCOPE_151	5
2020-07-07	ETHOSCOPE_151	6
2020-07-07	ETHOSCOPE_151	7
2020-07-07	ETHOSCOPE_151	8
2020-07-07	ETHOSCOPE_151	9
2020-07-07	ETHOSCOPE_151	10
2020-07-07	ETHOSCOPE_151	11
2020-07-07	ETHOSCOPE_151	12
2020-07-07	ETHOSCOPE_151	13
2020-07-07	ETHOSCOPE_151	14
2020-07-07	ETHOSCOPE_151	15
2020-07-07	ETHOSCOPE_151	16
2020-07-07	ETHOSCOPE_151	17
2020-07-07	ETHOSCOPE_151	18
2020-07-07	ETHOSCOPE_151	19
2020-07-07	ETHOSCOPE_151	20
2020-07-07	ETHOSCOPE_151	21
2020-07-07	ETHOSCOPE_151	22
2020-07-07	ETHOSCOPE_151	23
2020-07-07	ETHOSCOPE_151	24
2020-07-07	ETHOSCOPE_197	1
2020-07-07	ETHOSCOPE_197	2
2020-07-07	ETHOSCOPE_197	3
2020-07-07	ETHOSCOPE_197	4
2020-07-07	ETHOSCOPE_197	5
2020-07-07	ETHOSCOPE_197	6
2020-07-07	ETHOSCOPE_197	7
2020-07-07	ETHOSCOPE_197	8
2020-07-07	ETHOSCOPE_197	9
2020-07-07	ETHOSCOPE_197	10
2020-07-07	ETHOSCOPE_197	11
2020-07-07	ETHOSCOPE_197	12
2020-07-07	ETHOSCOPE_197	13
2020-07-07	ETHOSCOPE_197	14
2020-07-07	ETHOSCOPE_197	15
2020-07-07	ETHOSCOPE_197	16
2020-07-07	ETHOSCOPE_197	17
2020-07-07	ETHOSCOPE_197	18
2020-07-07	ETHOSCOPE_197	19
2020-07-07	ETHOSCOPE_197	20
2020-07-07	ETHOSCOPE_197	21
2020-07-07	ETHOSCOPE_197	22
2020-07-07	ETHOSCOPE_197	23
2020-07-07	ETHOSCOPE_197	24
2020-07-28	ETHOSCOPE_108	1
2020-07-28	ETHOSCOPE_108	2
2020-07-28	ETHOSCOPE_108	3
2020-07-28	ETHOSCOPE_108	4
2020-07-28	ETHOSCOPE_108	5
2020-07-28	ETHOSCOPE_108	6
2020-07-28	ETHOSCOPE_108	7
2020-07-28	ETHOSCOPE_108	8
2020-07-28	ETHOSCOPE_108	9
2020-07-28	ETHOSCOPE_108	10
2020-07-28	ETHOSCOPE_108	11
2020-07-28	ETHOSCOPE_108	12
2020-07-28	ETHOSCOPE_108	13
2020-07-28	ETHOSCOPE_108	14
2020-07-28	ETHOSCOPE_108	15
2020-07-28	ETHOSCOPE_108	16
2020-07-28	ETHOSCOPE_108	17
2020-07-28	ETHOSCOPE_108	18
2020-07-28	ETHOSCOPE_108	19
2020-07-28	ETHOSCOPE_108	20
2020-07-28	ETHOSCOPE_108	21
2020-07-28	ETHOSCOPE_108	22
2020-07-28	ETHOSCOPE_108	23
2020-07-28	ETHOSCOPE_108	24
2020-07-28	ETHOSCOPE_139	1
2020-07-28	ETHOSCOPE_139	2
2020-07-28	ETHOSCOPE_139	3
2020-07-28	ETHOSCOPE_139	4
2020-07-28	ETHOSCOPE_139	5
2020-07-28	ETHOSCOPE_139	6
2020-07-28	ETHOSCOPE_139	7
2020-07-28	ETHOSCOPE_139	8
2020-07-28	ETHOSCOPE_139	9
2020-07-28	ETHOSCOPE_139	10
2020-07-28	ETHOSCOPE_139	11
2020-07-28	ETHOSCOPE_139	12
2020-07-28	ETHOSCOPE_139	13
2020-07-28	ETHOSCOPE_139	14
2020-07-28	ETHOSCOPE_139	15
2020-07-28	ETHOSCOPE_139	16
2020-07-28	ETHOSCOPE_139	17
2020-07-28	ETHOSCOPE_139	18
2020-07-28	ETHOSCOPE_139	19
2020-07-28	ETHOSCOPE_139	20
2020-07-28	ETHOSCOPE_139	21
2020-07-28	ETHOSCOPE_139	22
2020-07-28	ETHOSCOPE_139	23
2020-07-28	ETHOSCOPE_139	24
2020-07-28	ETHOSCOPE_109	1
2020-07-28	ETHOSCOPE_109	2
2020-07-28	ETHOSCOPE_109	3
2020-07-28	ETHOSCOPE_109	4
2020-07-28	ETHOSCOPE_109	5
2020-07-28	ETHOSCOPE_109	6
2020-07-28	ETHOSCOPE_109	7
2020-07-28	ETHOSCOPE_109	8
2020-07-28	ETHOSCOPE_109	9
2020-07-28	ETHOSCOPE_109	10
2020-07-28	ETHOSCOPE_109	11
2020-07-28	ETHOSCOPE_109	12
2020-07-28	ETHOSCOPE_109	13
2020-07-28	ETHOSCOPE_109	14
2020-07-28	ETHOSCOPE_109	15
2020-07-28	ETHOSCOPE_109	16
2020-07-28	ETHOSCOPE_109	17
2020-07-28	ETHOSCOPE_109	18
2020-07-28	ETHOSCOPE_109	19
2020-07-28	ETHOSCOPE_109	20
2020-07-28	ETHOSCOPE_109	21
2020-07-28	ETHOSCOPE_109	22
2020-07-28	ETHOSCOPE_109	23
2020-07-28	ETHOSCOPE_109	24
2020-07-28	ETHOSCOPE_151	1
2020-07-28	ETHOSCOPE_151	2
2020-07-28	ETHOSCOPE_151	3
2020-07-28	ETHOSCOPE_151	4
2020-07-28	ETHOSCOPE_151	5
2020-07-28	ETHOSCOPE_151	6
2020-07-28	ETHOSCOPE_151	7
2020-07-28	ETHOSCOPE_151	8
2020-07-28	ETHOSCOPE_151	9
2020-07-28	ETHOSCOPE_151	10
2020-07-28	ETHOSCOPE_151	11
2020-07-28	ETHOSCOPE_151	12
2020-07-28	ETHOSCOPE_151	13
2020-07-28	ETHOSCOPE_151	14
2020-07-28	ETHOSCOPE_151	15
2020-07-28	ETHOSCOPE_151	16
2020-07-28	ETHOSCOPE_151	17
2020-07-28	ETHOSCOPE_151	18
2020-07-28	ETHOSCOPE_151	19
2020-07-28	ETHOSCOPE_151	20
2020-07-28	ETHOSCOPE_151	21
2020-07-28	ETHOSCOPE_151	22
2020-07-28	ETHOSCOPE_151	23
2020-07-28	ETHOSCOPE_151	24
2020-07-27	ETHOSCOPE_141	1
2020-07-27	ETHOSCOPE_141	2
2020-07-27	ETHOSCOPE_141	3
2020-07-27	ETHOSCOPE_141	4
2020-07-27	ETHOSCOPE_141	5
2020-07-27	ETHOSCOPE_141	6
2020-07-27	ETHOSCOPE_141	7
2020-07-27	ETHOSCOPE_141	8
2020-07-27	ETHOSCOPE_141	9
2020-07-27	ETHOSCOPE_141	10
2020-07-27	ETHOSCOPE_141	11
2020-07-27	ETHOSCOPE_141	12
2020-07-27	ETHOSCOPE_141	13
2020-07-27	ETHOSCOPE_141	14
2020-07-27	ETHOSCOPE_141	15
2020-07-27	ETHOSCOPE_141	16
2020-07-27	ETHOSCOPE_141	17
2020-07-27	ETHOSCOPE_141	18
2020-07-27	ETHOSCOPE_141	19
2020-07-27	ETHOSCOPE_141	20
2020-07-27	ETHOSCOPE_141	21
2020-07-27	ETHOSCOPE_141	22
2020-07-27	ETHOSCOPE_141	23
2020-07-27	ETHOSCOPE_141	24
2020-07-27	ETHOSCOPE_176	1
2020-07-27	ETHOSCOPE_176	2
2020-07-27	ETHOSCOPE_176	3
2020-07-27	ETHOSCOPE_176	4
2020-07-27	ETHOSCOPE_176	5
2020-07-27	ETHOSCOPE_176	6
2020-07-27	ETHOSCOPE_176	7
2020-07-27	ETHOSCOPE_176	8
2020-07-27	ETHOSCOPE_176	9
2020-07-27	ETHOSCOPE_176	10
2020-07-27	ETHOSCOPE_176	11
2020-07-27	ETHOSCOPE_176	12
2020-07-27	ETHOSCOPE_176	13
2020-07-27	ETHOSCOPE_176	14
2020-07-27	ETHOSCOPE_176	15
2020-07-27	ETHOSCOPE_176	16
2020-07-27	ETHOSCOPE_176	17
2020-07-27	ETHOSCOPE_176	18
2020-07-27	ETHOSCOPE_176	19
2020-07-27	ETHOSCOPE_176	20
2020-07-27	ETHOSCOPE_176	21
2020-07-27	ETHOSCOPE_176	22
2020-07-27	ETHOSCOPE_176	23
2020-07-27	ETHOSCOPE_176	24
2020-07-27	ETHOSCOPE_147	1
2020-07-27	ETHOSCOPE_147	2
2020-07-27	ETHOSCOPE_147	3
2020-07-27	ETHOSCOPE_147	4
2020-07-27	ETHOSCOPE_147	5
2020-07-27	ETHOSCOPE_147	6
2020-07-27	ETHOSCOPE_147	7
2020-07-27	ETHOSCOPE_147	8
2020-07-27	ETHOSCOPE_147	9
2020-07-27	ETHOSCOPE_147	10
2020-07-27	ETHOSCOPE_147	11
2020-07-27	ETHOSCOPE_147	12
2020-07-27	ETHOSCOPE_147	13
2020-07-27	ETHOSCOPE_147	14
2020-07-27	ETHOSCOPE_147	15
2020-07-27	ETHOSCOPE_147	16
2020-07-27	ETHOSCOPE_147	17
2020-07-27	ETHOSCOPE_147	18
2020-07-27	ETHOSCOPE_147	19
2020-07-27	ETHOSCOPE_147	20
2020-07-27	ETHOSCOPE_147	21
2020-07-27	ETHOSCOPE_147	22
2020-07-27	ETHOSCOPE_147	23
2020-07-27	ETHOSCOPE_147	24
2020-07-29	ETHOSCOPE_151	1
2020-07-29	ETHOSCOPE_151	2
2020-07-29	ETHOSCOPE_151	3
2020-07-29	ETHOSCOPE_151	4
2020-07-29	ETHOSCOPE_151	5
2020-07-29	ETHOSCOPE_151	6
2020-07-29	ETHOSCOPE_151	7
2020-07-29	ETHOSCOPE_151	8
2020-07-29	ETHOSCOPE_151	9
2020-07-29	ETHOSCOPE_151	10
2020-07-29	ETHOSCOPE_151	11
2020-07-29	ETHOSCOPE_151	12
2020-07-29	ETHOSCOPE_151	13
2020-07-29	ETHOSCOPE_151	14
2020-07-29	ETHOSCOPE_151	15
2020-07-29	ETHOSCOPE_151	16
2020-07-29	ETHOSCOPE_151	17
2020-07-29	ETHOSCOPE_151	18
2020-07-29	ETHOSCOPE_151	19
2020-07-29	ETHOSCOPE_151	20
2020-07-29	ETHOSCOPE_151	21
2020-07-29	ETHOSCOPE_151	22
2020-07-29	ETHOSCOPE_151	23
2020-07-29	ETHOSCOPE_151	24
2020-07-29	ETHOSCOPE_109	1
2020-07-29	ETHOSCOPE_109	2
2020-07-29	ETHOSCOPE_109	3
2020-07-29	ETHOSCOPE_109	4
2020-07-29	ETHOSCOPE_109	5
2020-07-29	ETHOSCOPE_109	6
2020-07-29	ETHOSCOPE_109	7
2020-07-29	ETHOSCOPE_109	8
2020-07-29	ETHOSCOPE_109	9
2020-07-29	ETHOSCOPE_109	10
2020-07-29	ETHOSCOPE_109	11
2020-07-29	ETHOSCOPE_109	12
2020-07-29	ETHOSCOPE_109	13
2020-07-29	ETHOSCOPE_109	14
2020-07-29	ETHOSCOPE_109	15
2020-07-29	ETHOSCOPE_109	16
2020-07-29	ETHOSCOPE_109	17
2020-07-29	ETHOSCOPE_109	18
2020-07-29	ETHOSCOPE_109	19
2020-07-29	ETHOSCOPE_109	20
2020-07-29	ETHOSCOPE_109	21
2020-07-29	ETHOSCOPE_109	22
2020-07-29	ETHOSCOPE_109	23
2020-07-29	ETHOSCOPE_109	24
2020-07-29	ETHOSCOPE_108	1
2020-07-29	ETHOSCOPE_108	2
2020-07-29	ETHOSCOPE_108	3
2020-07-29	ETHOSCOPE_108	4
2020-07-29	ETHOSCOPE_108	5
2020-07-29	ETHOSCOPE_108	6
2020-07-29	ETHOSCOPE_108	7
2020-07-29	ETHOSCOPE_108	8
2020-07-29	ETHOSCOPE_108	9
2020-07-29	ETHOSCOPE_108	10
2020-07-29	ETHOSCOPE_108	11
2020-07-29	ETHOSCOPE_108	12
2020-07-29	ETHOSCOPE_108	13
2020-07-29	ETHOSCOPE_108	14
2020-07-29	ETHOSCOPE_108	15
2020-07-29	ETHOSCOPE_108	16
2020-07-29	ETHOSCOPE_108	17
2020-07-29	ETHOSCOPE_108	18
2020-07-29	ETHOSCOPE_108	19
2020-07-29	ETHOSCOPE_108	20
2020-07-29	ETHOSCOPE_108	21
2020-07-29	ETHOSCOPE_108	22
2020-07-29	ETHOSCOPE_108	23
2020-07-29	ETHOSCOPE_108	24
2020-07-29	ETHOSCOPE_139	1
2020-07-29	ETHOSCOPE_139	2
2020-07-29	ETHOSCOPE_139	3
2020-07-29	ETHOSCOPE_139	4
2020-07-29	ETHOSCOPE_139	5
2020-07-29	ETHOSCOPE_139	6
2020-07-29	ETHOSCOPE_139	7
2020-07-29	ETHOSCOPE_139	8
2020-07-29	ETHOSCOPE_139	9
2020-07-29	ETHOSCOPE_139	10
2020-07-29	ETHOSCOPE_139	11
2020-07-29	ETHOSCOPE_139	12
2020-07-29	ETHOSCOPE_139	13
2020-07-29	ETHOSCOPE_139	14
2020-07-29	ETHOSCOPE_139	15
2020-07-29	ETHOSCOPE_139	16
2020-07-29	ETHOSCOPE_139	17
2020-07-29	ETHOSCOPE_139	18
2020-07-29	ETHOSCOPE_139	19
2020-07-29	ETHOSCOPE_139	20
2020-07-29	ETHOSCOPE_139	21
2020-07-29	ETHOSCOPE_139	22
2020-07-29	ETHOSCOPE_139	23
2020-07-29	ETHOSCOPE_139	24
2020-08-17	ETHOSCOPE_218	1
2020-08-17	ETHOSCOPE_218	2
2020-08-17	ETHOSCOPE_218	3
2020-08-17	ETHOSCOPE_218	4
2020-08-17	ETHOSCOPE_218	5
2020-08-17	ETHOSCOPE_218	6
2020-08-17	ETHOSCOPE_218	7
2020-08-17	ETHOSCOPE_218	8
2020-08-17	ETHOSCOPE_218	9
2020-08-17	ETHOSCOPE_218	10
2020-08-17	ETHOSCOPE_218	11
2020-08-17	ETHOSCOPE_218	12
2020-08-17	ETHOSCOPE_218	13
2020-08-17	ETHOSCOPE_218	14
2020-08-17	ETHOSCOPE_218	15
2020-08-17	ETHOSCOPE_218	16
2020-08-17	ETHOSCOPE_218	17
2020-08-17	ETHOSCOPE_218	18
2020-08-17	ETHOSCOPE_218	19
2020-08-17	ETHOSCOPE_218	20
2020-08-17	ETHOSCOPE_218	21
2020-08-17	ETHOSCOPE_218	22
2020-08-17	ETHOSCOPE_218	23
2020-08-17	ETHOSCOPE_218	24
2020-08-17	ETHOSCOPE_217	1
2020-08-17	ETHOSCOPE_217	2
2020-08-17	ETHOSCOPE_217	3
2020-08-17	ETHOSCOPE_217	4
2020-08-17	ETHOSCOPE_217	5
2020-08-17	ETHOSCOPE_217	6
2020-08-17	ETHOSCOPE_217	7
2020-08-17	ETHOSCOPE_217	8
2020-08-17	ETHOSCOPE_217	9
2020-08-17	ETHOSCOPE_217	10
2020-08-17	ETHOSCOPE_217	11
2020-08-17	ETHOSCOPE_217	12
2020-08-17	ETHOSCOPE_217	13
2020-08-17	ETHOSCOPE_217	14
2020-08-17	ETHOSCOPE_217	15
2020-08-17	ETHOSCOPE_217	16
2020-08-17	ETHOSCOPE_217	17
2020-08-17	ETHOSCOPE_217	18
2020-08-17	ETHOSCOPE_217	19
2020-08-17	ETHOSCOPE_217	20
2020-08-17	ETHOSCOPE_217	21
2020-08-17	ETHOSCOPE_217	22
2020-08-17	ETHOSCOPE_217	23
2020-08-17	ETHOSCOPE_217	24
2020-08-27	ETHOSCOPE_219	1
2020-08-27	ETHOSCOPE_219	2
2020-08-27	ETHOSCOPE_219	3
2020-08-27	ETHOSCOPE_219	4
2020-08-27	ETHOSCOPE_219	5
2020-08-27	ETHOSCOPE_219	6
2020-08-27	ETHOSCOPE_219	7
2020-08-27	ETHOSCOPE_219	8
2020-08-27	ETHOSCOPE_219	9
2020-08-27	ETHOSCOPE_219	10
2020-08-27	ETHOSCOPE_219	11
2020-08-27	ETHOSCOPE_219	12
2020-08-27	ETHOSCOPE_219	13
2020-08-27	ETHOSCOPE_219	14
2020-08-27	ETHOSCOPE_219	15
2020-08-27	ETHOSCOPE_219	16
2020-08-27	ETHOSCOPE_219	17
2020-08-27	ETHOSCOPE_219	18
2020-08-27	ETHOSCOPE_219	19
2020-08-27	ETHOSCOPE_219	20
2020-08-27	ETHOSCOPE_219	21
2020-08-27	ETHOSCOPE_219	22
2020-08-27	ETHOSCOPE_219	23
2020-08-27	ETHOSCOPE_219	24
2020-08-17	ETHOSCOPE_220	1
2020-08-17	ETHOSCOPE_220	2
2020-08-17	ETHOSCOPE_220	3
2020-08-17	ETHOSCOPE_220	4
2020-08-17	ETHOSCOPE_220	5
2020-08-17	ETHOSCOPE_220	6
2020-08-17	ETHOSCOPE_220	7
2020-08-17	ETHOSCOPE_220	8
2020-08-17	ETHOSCOPE_220	9
2020-08-17	ETHOSCOPE_220	10
2020-08-17	ETHOSCOPE_220	11
2020-08-17	ETHOSCOPE_220	12
2020-08-17	ETHOSCOPE_220	13
2020-08-17	ETHOSCOPE_220	14
2020-08-17	ETHOSCOPE_220	15
2020-08-17	ETHOSCOPE_220	16
2020-08-17	ETHOSCOPE_220	17
2020-08-17	ETHOSCOPE_220	18
2020-08-17	ETHOSCOPE_220	19
2020-08-17	ETHOSCOPE_220	20
2020-08-17	ETHOSCOPE_220	21
2020-08-17	ETHOSCOPE_220	22
2020-08-17	ETHOSCOPE_220	23
2020-08-17	ETHOSCOPE_220	24
2020-08-21	ETHOSCOPE_217	1
2020-08-21	ETHOSCOPE_217	2
2020-08-21	ETHOSCOPE_217	3
2020-08-21	ETHOSCOPE_217	4
2020-08-21	ETHOSCOPE_217	5
2020-08-21	ETHOSCOPE_217	6
2020-08-21	ETHOSCOPE_217	7
2020-08-21	ETHOSCOPE_217	8
2020-08-21	ETHOSCOPE_217	9
2020-08-21	ETHOSCOPE_217	10
2020-08-21	ETHOSCOPE_217	11
2020-08-21	ETHOSCOPE_217	12
2020-08-21	ETHOSCOPE_217	13
2020-08-21	ETHOSCOPE_217	14
2020-08-21	ETHOSCOPE_217	15
2020-08-21	ETHOSCOPE_217	16
2020-08-21	ETHOSCOPE_217	17
2020-08-21	ETHOSCOPE_217	18
2020-08-21	ETHOSCOPE_217	19
2020-08-21	ETHOSCOPE_217	20
2020-08-21	ETHOSCOPE_217	21
2020-08-21	ETHOSCOPE_217	22
2020-08-21	ETHOSCOPE_217	23
2020-08-21	ETHOSCOPE_217	24
2020-08-21	ETHOSCOPE_218	1
2020-08-21	ETHOSCOPE_218	2
2020-08-21	ETHOSCOPE_218	3
2020-08-21	ETHOSCOPE_218	4
2020-08-21	ETHOSCOPE_218	5
2020-08-21	ETHOSCOPE_218	6
2020-08-21	ETHOSCOPE_218	7
2020-08-21	ETHOSCOPE_218	8
2020-08-21	ETHOSCOPE_218	9
2020-08-21	ETHOSCOPE_218	10
2020-08-21	ETHOSCOPE_218	11
2020-08-21	ETHOSCOPE_218	12
2020-08-21	ETHOSCOPE_218	13
2020-08-21	ETHOSCOPE_218	14
2020-08-21	ETHOSCOPE_218	15
2020-08-21	ETHOSCOPE_218	16
2020-08-21	ETHOSCOPE_218	17
2020-08-21	ETHOSCOPE_218	18
2020-08-21	ETHOSCOPE_218	19
2020-08-21	ETHOSCOPE_218	20
2020-08-21	ETHOSCOPE_218	21
2020-08-21	ETHOSCOPE_218	22
2020-08-21	ETHOSCOPE_218	23
2020-08-21	ETHOSCOPE_218	24
2020-08-24	ETHOSCOPE_211	1
2020-08-24	ETHOSCOPE_211	2
2020-08-24	ETHOSCOPE_211	3
2020-08-24	ETHOSCOPE_211	4
2020-08-24	ETHOSCOPE_211	5
2020-08-24	ETHOSCOPE_211	6
2020-08-24	ETHOSCOPE_211	7
2020-08-24	ETHOSCOPE_211	8
2020-08-24	ETHOSCOPE_211	9
2020-08-24	ETHOSCOPE_211	10
2020-08-24	ETHOSCOPE_211	11
2020-08-24	ETHOSCOPE_211	12
2020-08-24	ETHOSCOPE_211	13
2020-08-24	ETHOSCOPE_211	14
2020-08-24	ETHOSCOPE_211	15
2020-08-24	ETHOSCOPE_211	16
2020-08-24	ETHOSCOPE_211	17
2020-08-24	ETHOSCOPE_211	18
2020-08-24	ETHOSCOPE_211	19
2020-08-24	ETHOSCOPE_211	20
2020-08-24	ETHOSCOPE_211	21
2020-08-24	ETHOSCOPE_211	22
2020-08-24	ETHOSCOPE_211	23
2020-08-24	ETHOSCOPE_211	24
2020-08-24	ETHOSCOPE_139	1
2020-08-24	ETHOSCOPE_139	2
2020-08-24	ETHOSCOPE_139	3
2020-08-24	ETHOSCOPE_139	4
2020-08-24	ETHOSCOPE_139	5
2020-08-24	ETHOSCOPE_139	6
2020-08-24	ETHOSCOPE_139	7
2020-08-24	ETHOSCOPE_139	8
2020-08-24	ETHOSCOPE_139	9
2020-08-24	ETHOSCOPE_139	10
2020-08-24	ETHOSCOPE_139	11
2020-08-24	ETHOSCOPE_139	12
2020-08-24	ETHOSCOPE_139	13
2020-08-24	ETHOSCOPE_139	14
2020-08-24	ETHOSCOPE_139	15
2020-08-24	ETHOSCOPE_139	16
2020-08-24	ETHOSCOPE_139	17
2020-08-24	ETHOSCOPE_139	18
2020-08-24	ETHOSCOPE_139	19
2020-08-24	ETHOSCOPE_139	20
2020-08-24	ETHOSCOPE_139	21
2020-08-24	ETHOSCOPE_139	22
2020-08-24	ETHOSCOPE_139	23
2020-08-24	ETHOSCOPE_139	24
2020-08-24	ETHOSCOPE_108	1
2020-08-24	ETHOSCOPE_108	2
2020-08-24	ETHOSCOPE_108	3
2020-08-24	ETHOSCOPE_108	4
2020-08-24	ETHOSCOPE_108	5
2020-08-24	ETHOSCOPE_108	6
2020-08-24	ETHOSCOPE_108	7
[truncated: 6,721 more rows]
